# Supplementary material for: Crystal structure of N-(2,2,2-tri­chloro-1-hy­droxy­eth­yl)formamide
Source: Acta Crystallogr E Crystallogr Commun. 2015 Nov 14;71(Pt 12):1501–4. doi: 10.1107/S2056989015020459 (PMC4719823; doi:10.1107/S2056989015020459)
Supplement: Supplementary file 1 [file e-71-01501-sup1.cif]

##############################################################################
#                                                                            #
# This CIF contains the data in a paper accepted for publication in          #
# Acta Crystallographica Section E. It conforms to the requirements of       #
# Notes for Authors for Acta Crystallographica Section E, and has been       #
# peer reviewed under the auspices of the IUCr Commission on Journals.       #
#                                                                            #
# Full details of the Crystallographic Information File format               #
# are given in the paper "The Crystallographic Information File (CIF):       #
# a New Standard Archive File for Crystallography" by S. R. Hall, F. H.      #
# Allen and I. D. Brown [Acta Cryst. (1991), A47, 655-685].                  #
#                                                                            #
# The current version of the core CIF dictionary is obtainable from          #
# ftp://ftp.iucr.org/pub/cif_core.dic.                                       #
#                                                                            #
# Software is freely available for graphical display of the structure(s)     #
# in this CIF. For information consult the CIF software page                 #
# http://www.iucr.org/resources/cif/software.                                #
#                                                                            #
# This file may be used for bona fide research purposes within the           #
# scientific community so long as proper attribution is given to the journal # 
# article from which it was obtained.                                        #
#                                                                            #
##############################################################################
data_I
_database_code_depnum_ccdc_archive 'CCDC 1009715'
_audit_creation_method     SHELXL-2014/6
_journal_date_recd_electronic     2015-10-25
_journal_date_accepted     2015-10-28
_journal_name_full     'Acta Crystallographica, Section E'
_journal_year     2015
_journal_volume     71
_journal_issue     12
_journal_page_first     1501
_journal_page_last     1504
_journal_paper_category     GO
_journal_paper_doi     10.1107/S2056989015020459
_journal_coeditor_code     HG5462
_publ_contact_author_name     'Helen Stoeckli-Evans'
_publ_contact_author_address
;
Institute of Physics
University of Neuch\^atel
rue Emile-Argand 11
CH-2000 Neuch\^atel
Switzerland
;
_publ_contact_author_email
                        'helen.stoeckli-evans@unine.ch, babymariyatra@gmail.com'
_publ_contact_author_fax     '+41 327182511'
_publ_contact_author_phone     '+41 327182426'
_publ_section_title
;
Crystal structure of <i>N</i>-(2,2,2-trichloro-1-hydroxyethyl)formamide
;
_publ_section_title_footnote     .
loop_
    _publ_author_name
    _publ_author_footnote
    _publ_author_address
    'Mariyatra, Mahimaidoss Baby' .
;
Department of Chemistry
St. Xavier's College
Palayamkottai 627 002
India
;
    'Stoeckli-Evans, Helen' .
;
Institute of Physics
University of Neuch\^atel
rue Emile-Argand 11
CH-2000 Neuch\^atel
Switzerland
;
_publ_section_synopsis
;
The title compound, crystallized with two conformationally similar molecules
(<i>A</i> and <i>B</i>) in the asymmetric unit. In the crystal, individual
molecules are linked by pairs of O---H...O hydrogen bonds, forming
<i>A</i>--<i>A</i> and <i>B</i>--<i>B</i> inversion dimers with
<i>R</i>~2~^2^(12) ring motifs.
;
_chemical_name_systematic
;
<i>N</i>-(2,2,2-Trichloro-1-hydroxyethyl)formamide
;
_chemical_name_common     ?
_chemical_formula_moiety     'C3 H4 Cl3 N O2'
_chemical_formula_sum     'C3 H4 Cl3 N O2'
_chemical_formula_iupac     'C3 H4 Cl3 N O2'
_chemical_formula_weight     192.42
_chemical_melting_point     ?
_shelx_space_group_comment
;
The symmetry employed for this shelxl refinement is uniquely defined
by the following loop, which should always be used as a source of
symmetry information in preference to the above space-group names.
They are only intended as comments.
;
_space_group_crystal_system     monoclinic
_space_group_name_H-M_alt     'P 21/c'
_space_group_name_Hall     '-P 2ybc'
loop_
    _space_group_symop_operation_xyz
    'x, y, z'
    '-x, y+1/2, -z+1/2'
    '-x, -y, -z'
    'x, -y-1/2, z-1/2'
_cell_length_a     13.7964(8)
_cell_length_b     9.0798(7)
_cell_length_c     12.2453(7)
_cell_angle_alpha     90
_cell_angle_beta     114.413(4)
_cell_angle_gamma     90
_cell_volume     1396.80(16)
_cell_formula_units_Z     8
_cell_measurement_reflns_used     22309
_cell_measurement_theta_min     1.62
_cell_measurement_theta_max     26.23
_cell_measurement_temperature     173(2)
_exptl_crystal_description     'block'
_exptl_crystal_colour     'colourless'
_exptl_crystal_size_max     0.45
_exptl_crystal_size_mid     0.43
_exptl_crystal_size_min     0.40
_exptl_crystal_density_diffrn     1.830
_exptl_crystal_density_meas     ?
_exptl_crystal_density_method     ?
_exptl_crystal_F_000     768
_exptl_absorpt_coefficient_mu     1.235
_exptl_absorpt_correction_type     multi-scan
_exptl_absorpt_process_details
;
(MULABS in PLATON; Spek, 2009)
;
_shelx_estimated_absorpt_T_min     ?
_shelx_estimated_absorpt_T_max     ?
_exptl_absorpt_correction_T_min     0.5788
_exptl_absorpt_correction_T_max     1.0000
_diffrn_ambient_temperature     173(2)
_diffrn_radiation_type     MoK\a
_diffrn_radiation_wavelength     0.71073
_diffrn_radiation_source     'fine-focus sealed tube'
_diffrn_radiation_monochromator     'plane graphite'
_diffrn_measurement_device_type     'Stoe IPDS 2'
_diffrn_measurement_device     '2-circle goniometer'
_diffrn_measurement_method     '\f + \w scans'
_diffrn_detector_area_resol_mean     ?
_diffrn_reflns_number     16347
_diffrn_reflns_av_R_equivalents     0.0561
_diffrn_reflns_theta_min     1.621
_diffrn_reflns_theta_max     25.705
_diffrn_reflns_theta_full     25.242
_diffrn_measured_fraction_theta_max     0.993
_diffrn_measured_fraction_theta_full     0.997
_diffrn_reflns_limit_h_min     -15
_diffrn_reflns_limit_h_max     16
_diffrn_reflns_limit_k_min     -11
_diffrn_reflns_limit_k_max     11
_diffrn_reflns_limit_l_min     -14
_diffrn_reflns_limit_l_max     14
_refine_special_details     ?
_reflns_number_total     2645
_reflns_number_gt     2468
_reflns_threshold_expression     I>2\s(I)
_refine_ls_structure_factor_coef     Fsqd
_refine_ls_matrix_type     full
_refine_ls_R_factor_all     0.0327
_refine_ls_R_factor_gt     0.0304
_refine_ls_wR_factor_gt     0.0768
_refine_ls_wR_factor_ref     0.0779
_refine_ls_goodness_of_fit_ref     1.076
_refine_ls_restrained_S_all     1.076
_refine_ls_number_reflns     2645
_refine_ls_number_parameters     196
_refine_ls_number_restraints     0
_refine_ls_hydrogen_treatment     refall
_refine_ls_weighting_scheme     calc
_refine_ls_weighting_details
              'w=1/[\s^2^(Fo^2^)+(0.0333P)^2^+1.2964P] where P=(Fo^2^+2Fc^2^)/3'
_atom_sites_solution_hydrogens     difmap
_atom_sites_solution_primary     ?
_atom_sites_solution_secondary     ?
_refine_ls_shift/su_max     0.000
_refine_ls_shift/su_mean     0.000
_refine_diff_density_max     0.816
_refine_diff_density_min     -0.548
_refine_ls_extinction_method
;
SHELXL2014 (Sheldrick, 2015)
;
_refine_ls_extinction_coef     0.0089(9)
_refine_ls_extinction_expression
                                  'Fc^*^=kFc[1+0.001xFc^2^\l^3^/sin(2\q)]^-1/4^'
loop_
    _atom_type_symbol
    _atom_type_description
    _atom_type_scat_dispersion_real
    _atom_type_scat_dispersion_imag
    _atom_type_scat_source
    'C' 'C' 0.0033 0.0016
                         'International Tables Vol C Tables 4.2.6.8 and 6.1.1.4'
    'H' 'H' 0.0000 0.0000
                         'International Tables Vol C Tables 4.2.6.8 and 6.1.1.4'
    'Cl' 'Cl' 0.1484 0.1585
                         'International Tables Vol C Tables 4.2.6.8 and 6.1.1.4'
    'N' 'N' 0.0061 0.0033
                         'International Tables Vol C Tables 4.2.6.8 and 6.1.1.4'
    'O' 'O' 0.0106 0.0060
                         'International Tables Vol C Tables 4.2.6.8 and 6.1.1.4'
_computing_data_collection
;
X-AREA (Stoe & Cie, 2009)
;
_computing_cell_refinement
;
X-AREA (Stoe & Cie, 2009)
;
_computing_data_reduction
;
X-RED32 (Stoe & Cie, 2009)
;
_computing_structure_solution
;
SHELXS2014 (Sheldrick, 2008)
;
_computing_structure_refinement
;
SHELXL2014 (Sheldrick, 2015)
;
_computing_molecular_graphics
;
PLATON  (Spek, 2009) and Mercury (Macrae <i>et al.</i>,  2008)
;
_computing_publication_material
;
SHELXL2014 (Sheldrick, 2015) and PLATON (Spek, 2009)
;
loop_
    _atom_site_type_symbol
    _atom_site_label
    _atom_site_fract_x
    _atom_site_fract_y
    _atom_site_fract_z
    _atom_site_U_iso_or_equiv
    _atom_site_adp_type
    _atom_site_calc_flag
    _atom_site_occupancy
    _atom_site_disorder_assembly
    _atom_site_disorder_group
    Cl Cl1 0.13449(5) 0.04880(6) 0.08600(5) 0.03428(17) Uani d 1 . .
    Cl Cl2 0.22308(4) 0.28605(6) -0.00018(5) 0.03123(16) Uani d 1 . .
    Cl Cl3 0.28102(5) 0.25302(8) 0.25345(5) 0.04298(19) Uani d 1 . .
    O O1 -0.00275(12) 0.31695(18) -0.01499(14) 0.0284(4) Uani d 1 . .
    H H1O 0.005(3) 0.366(4) -0.069(3) 0.058(10) Uiso d 1 . .
    O O2 0.00144(13) 0.53996(16) 0.21058(14) 0.0295(4) Uani d 1 . .
    N N1 0.04737(14) 0.30393(19) 0.18967(16) 0.0213(4) Uani d 1 . .
    H H1N 0.0392(18) 0.215(3) 0.207(2) 0.020(6) Uiso d 1 . .
    C C1 0.17653(17) 0.2341(2) 0.10963(19) 0.0234(4) Uani d 1 . .
    C C2 0.08245(16) 0.3364(2) 0.09670(18) 0.0217(4) Uani d 1 . .
    H H2 0.1107(18) 0.434(3) 0.1068(19) 0.020(6) Uiso d 1 . .
    C C3 0.00885(17) 0.4079(2) 0.23751(18) 0.0237(4) Uani d 1 . .
    H H3 -0.0156(18) 0.374(3) 0.299(2) 0.026(6) Uiso d 1 . .
    Cl Cl4 0.64204(5) 0.45558(5) 0.52480(5) 0.03177(16) Uani d 1 . .
    Cl Cl5 0.78172(4) 0.22393(6) 0.51229(5) 0.02994(15) Uani d 1 . .
    Cl Cl6 0.71719(4) 0.23240(7) 0.70803(5) 0.03280(16) Uani d 1 . .
    O O3 0.49315(12) 0.20023(18) 0.51142(15) 0.0274(3) Uani d 1 . .
    H H3O 0.497(2) 0.153(3) 0.564(3) 0.036(8) Uiso d 1 . .
    O O4 0.50422(13) -0.04575(15) 0.29695(13) 0.0281(3) Uani d 1 . .
    N N2 0.54593(14) 0.19299(19) 0.35510(15) 0.0208(4) Uani d 1 . .
    H H2N 0.5415(19) 0.274(3) 0.332(2) 0.023(6) Uiso d 1 . .
    C C4 0.67565(16) 0.2671(2) 0.55274(18) 0.0216(4) Uani d 1 . .
    C C5 0.57819(16) 0.1686(2) 0.48142(18) 0.0206(4) Uani d 1 . .
    H H5 0.6025(16) 0.066(2) 0.5015(18) 0.012(5) Uiso d 1 . .
    C C6 0.51071(16) 0.0854(2) 0.27421(18) 0.0230(4) Uani d 1 . .
    H H6 0.4911(19) 0.119(3) 0.190(2) 0.028(6) Uiso d 1 . .
loop_
    _atom_site_aniso_label
    _atom_site_aniso_U_11
    _atom_site_aniso_U_22
    _atom_site_aniso_U_33
    _atom_site_aniso_U_12
    _atom_site_aniso_U_13
    _atom_site_aniso_U_23
    Cl1 0.0493(4) 0.0157(3) 0.0449(3) 0.0062(2) 0.0265(3) 0.0024(2)
    Cl2 0.0363(3) 0.0317(3) 0.0356(3) 0.0029(2) 0.0248(2) 0.0016(2)
    Cl3 0.0250(3) 0.0729(5) 0.0282(3) 0.0012(3) 0.0081(2) -0.0095(3)
    O1 0.0292(8) 0.0315(9) 0.0259(8) 0.0064(6) 0.0127(7) 0.0100(7)
    O2 0.0478(10) 0.0170(7) 0.0307(8) 0.0078(6) 0.0232(7) 0.0031(6)
    N1 0.0268(9) 0.0138(8) 0.0279(9) 0.0012(7) 0.0159(7) 0.0025(7)
    C1 0.0259(10) 0.0227(10) 0.0236(10) 0.0014(8) 0.0121(9) -0.0014(8)
    C2 0.0272(10) 0.0144(10) 0.0275(10) 0.0016(8) 0.0154(8) 0.0010(8)
    C3 0.0288(11) 0.0221(10) 0.0229(10) 0.0034(8) 0.0133(9) 0.0013(8)
    Cl4 0.0415(3) 0.0152(2) 0.0346(3) -0.0028(2) 0.0117(2) -0.0021(2)
    Cl5 0.0247(3) 0.0366(3) 0.0304(3) 0.0009(2) 0.0133(2) 0.0020(2)
    Cl6 0.0336(3) 0.0425(3) 0.0191(3) -0.0029(2) 0.0077(2) 0.0028(2)
    O3 0.0287(8) 0.0303(8) 0.0265(8) -0.0020(6) 0.0150(7) 0.0051(7)
    O4 0.0426(9) 0.0170(7) 0.0273(8) -0.0055(6) 0.0171(7) -0.0019(6)
    N2 0.0271(9) 0.0132(8) 0.0202(9) -0.0017(7) 0.0080(7) 0.0025(7)
    C4 0.0253(10) 0.0199(10) 0.0199(10) -0.0008(8) 0.0096(8) 0.0008(7)
    C5 0.0253(10) 0.0147(10) 0.0216(10) -0.0018(8) 0.0095(8) 0.0016(7)
    C6 0.0270(10) 0.0211(10) 0.0217(10) -0.0021(8) 0.0111(8) -0.0007(8)
_geom_special_details
;
All e.s.d.'s (except the e.s.d. in the dihedral angle between two l.s. planes)
are estimated using the full covariance matrix. The cell e.s.d.'s are taken
into account individually in the estimation of e.s.d.'s in distances, angles
and torsion angles; correlations between e.s.d.'s in cell parameters are only
used when they are defined by crystal symmetry. An approximate (isotropic)
treatment of cell e.s.d.'s is used for estimating e.s.d.'s involving l.s.
planes.
;
loop_
    _geom_bond_atom_site_label_1
    _geom_bond_atom_site_label_2
    _geom_bond_site_symmetry_2
    _geom_bond_distance
    _geom_bond_publ_flag
    Cl1 C1 . 1.764(2) ?
    Cl2 C1 . 1.777(2) ?
    Cl3 C1 . 1.764(2) ?
    O1 C2 . 1.398(3) ?
    O1 H1O . 0.84(3) ?
    O2 C3 . 1.236(3) ?
    N1 C3 . 1.332(3) ?
    N1 C2 . 1.440(3) ?
    N1 H1N . 0.85(2) ?
    C1 C2 . 1.550(3) ?
    C2 H2 . 0.96(2) ?
    C3 H3 . 0.99(2) ?
    Cl4 C4 . 1.769(2) ?
    Cl5 C4 . 1.772(2) ?
    Cl6 C4 . 1.773(2) ?
    O3 C5 . 1.396(3) ?
    O3 H3O . 0.76(3) ?
    O4 C6 . 1.235(3) ?
    N2 C6 . 1.332(3) ?
    N2 C5 . 1.439(3) ?
    N2 H2N . 0.78(3) ?
    C4 C5 . 1.549(3) ?
    C5 H5 . 0.99(2) ?
    C6 H6 . 1.00(2) ?
loop_
    _geom_angle_atom_site_label_1
    _geom_angle_atom_site_label_2
    _geom_angle_atom_site_label_3
    _geom_angle_site_symmetry_1
    _geom_angle_site_symmetry_3
    _geom_angle
    _geom_angle_publ_flag
    C2 O1 H1O . . 112(2) ?
    C3 N1 C2 . . 121.88(17) ?
    C3 N1 H1N . . 116.3(16) ?
    C2 N1 H1N . . 120.8(16) ?
    C2 C1 Cl3 . . 110.37(14) ?
    C2 C1 Cl1 . . 110.49(14) ?
    Cl3 C1 Cl1 . . 109.52(11) ?
    C2 C1 Cl2 . . 108.24(14) ?
    Cl3 C1 Cl2 . . 109.15(11) ?
    Cl1 C1 Cl2 . . 109.04(11) ?
    O1 C2 N1 . . 109.04(17) ?
    O1 C2 C1 . . 110.74(16) ?
    N1 C2 C1 . . 109.73(16) ?
    O1 C2 H2 . . 112.1(13) ?
    N1 C2 H2 . . 109.8(14) ?
    C1 C2 H2 . . 105.3(14) ?
    O2 C3 N1 . . 125.03(19) ?
    O2 C3 H3 . . 119.1(14) ?
    N1 C3 H3 . . 115.9(14) ?
    C5 O3 H3O . . 110(2) ?
    C6 N2 C5 . . 122.84(17) ?
    C6 N2 H2N . . 118.0(18) ?
    C5 N2 H2N . . 118.7(18) ?
    C5 C4 Cl4 . . 110.64(14) ?
    C5 C4 Cl5 . . 109.84(14) ?
    Cl4 C4 Cl5 . . 109.91(11) ?
    C5 C4 Cl6 . . 108.82(14) ?
    Cl4 C4 Cl6 . . 108.79(11) ?
    Cl5 C4 Cl6 . . 108.80(11) ?
    O3 C5 N2 . . 109.32(16) ?
    O3 C5 C4 . . 111.15(16) ?
    N2 C5 C4 . . 109.14(16) ?
    O3 C5 H5 . . 111.4(12) ?
    N2 C5 H5 . . 109.6(12) ?
    C4 C5 H5 . . 106.2(12) ?
    O4 C6 N2 . . 125.30(19) ?
    O4 C6 H6 . . 120.9(14) ?
    N2 C6 H6 . . 113.7(14) ?
loop_
    _geom_torsion_atom_site_label_1
    _geom_torsion_atom_site_label_2
    _geom_torsion_atom_site_label_3
    _geom_torsion_atom_site_label_4
    _geom_torsion_site_symmetry_1
    _geom_torsion_site_symmetry_2
    _geom_torsion_site_symmetry_3
    _geom_torsion_site_symmetry_4
    _geom_torsion
    _geom_torsion_publ_flag
    C3 N1 C2 O1 . . . . -91.5(2) ?
    C3 N1 C2 C1 . . . . 147.08(19) ?
    Cl3 C1 C2 O1 . . . . -177.16(14) ?
    Cl1 C1 C2 O1 . . . . -55.9(2) ?
    Cl2 C1 C2 O1 . . . . 63.45(19) ?
    Cl3 C1 C2 N1 . . . . -56.7(2) ?
    Cl1 C1 C2 N1 . . . . 64.54(19) ?
    Cl2 C1 C2 N1 . . . . -176.13(14) ?
    C2 N1 C3 O2 . . . . -1.8(3) ?
    C6 N2 C5 O3 . . . . -95.7(2) ?
    C6 N2 C5 C4 . . . . 142.52(19) ?
    Cl4 C4 C5 O3 . . . . -58.44(19) ?
    Cl5 C4 C5 O3 . . . . -179.96(13) ?
    Cl6 C4 C5 O3 . . . . 61.03(19) ?
    Cl4 C4 C5 N2 . . . . 62.20(19) ?
    Cl5 C4 C5 N2 . . . . -59.31(19) ?
    Cl6 C4 C5 N2 . . . . -178.33(14) ?
    C5 N2 C6 O4 . . . . -2.1(3) ?
loop_
    _geom_hbond_atom_site_label_D
    _geom_hbond_atom_site_label_H
    _geom_hbond_atom_site_label_A
    _geom_hbond_site_symmetry_A
    _geom_hbond_distance_DH
    _geom_hbond_distance_HA
    _geom_hbond_distance_DA
    _geom_hbond_angle_DHA
    O1 H1O O2 3_565 0.84(3) 1.90(4) 2.731(2) 169(3)
    N1 H1N O2 2_545 0.85(2) 2.08(3) 2.893(2) 159(2)
    O3 H3O O4 3_656 0.76(3) 1.97(3) 2.721(2) 174(3)
    N2 H2N O4 2_655 0.78(3) 2.17(3) 2.917(2) 158(2)
    C6 H6 Cl4 2_645 1.00(2) 2.91(2) 3.586(2) 125(2)
_shelx_hkl_file
;
  16   0  -2    6.80    2.14
  16   0  -2    5.43    1.91
  16   0  -2   11.12    2.76
  16   0  -3    0.09    2.83
  16   0  -3    1.20    2.86
  16   0  -3    1.62    2.72
  16   0  -4  199.29    2.93
  16   0  -4  199.00    3.98
  16   0  -4  181.18    3.47
  16   0  -5    2.78    2.61
  16   0  -5   -0.62    2.70
  16   0  -5    1.76    2.81
  16   0  -6  107.57    4.14
  16   0  -6   96.96    3.49
  16   0  -6   97.58    2.45
  16   0  -6  101.53    2.98
  16   0  -7    0.40    2.00
  16   0  -7    1.28    1.82
  16   0  -7   -0.35    2.77
  16   0  -7    0.44    3.86
  16   0  -8  327.13    6.58
  16   0  -8  269.44    4.13
  16   0  -8  286.17    4.22
  16   0  -8  295.80    4.64
  16   0  -9    0.11    3.02
  16   0  -9    1.27    2.89
  16   0  -9    0.00    1.94
  16   0  -9   -0.23    3.02
  16   0 -10   39.55    3.34
  16   0 -10   37.31    3.23
  16   1  -2    1.38    1.88
  16   1  -2   -0.18    2.94
  16  -1  -2    0.81    1.90
  16   1  -3   30.57    1.98
  16   1  -3   25.58    2.87
  16  -1  -3   30.52    2.86
  16   1  -3   29.29    3.04
  16  -1  -3   28.66    2.97
  16  -1  -3   25.85    2.06
  16  -1  -4    3.70    2.75
  16  -1  -4    6.05    2.62
  16   1  -4    3.95    2.86
  16   1  -4    5.25    1.94
  16   1  -4    5.27    2.68
  16  -1  -4    2.17    2.85
  16  -1  -5    1.22    1.94
  16  -1  -5    2.94    2.84
  16   1  -5   -0.76    1.98
  16   1  -5    0.73    3.41
  16   1  -5    2.12    2.64
  16   1  -5    1.03    2.78
  16  -1  -5   -0.37    1.73
  16   1  -6    2.27    2.80
  16   1  -6    0.56    3.23
  16  -1  -6    0.47    2.85
  16  -1  -6    0.86    3.26
  16   1  -6    1.40    2.76
  16  -1  -6    2.19    2.46
  16  -1  -6    0.31    2.80
  16   1  -6   -0.07    1.81
  16  -1  -7   31.33    3.00
  16   1  -7   29.65    2.82
  16  -1  -7   26.13    3.28
  16   1  -7   27.14    3.00
  16   1  -7   28.69    2.92
  16   1  -7   28.05    3.35
  16  -1  -7   31.30    3.01
  16  -1  -7   28.95    1.93
  16  -1  -8    1.66    3.08
  16   1  -8    0.63    2.90
  16   1  -8    0.19    2.88
  16  -1  -8   -0.31    2.56
  16  -1  -8    1.04    2.04
  16  -1  -8    0.13    2.97
  16   1  -8    0.16    3.63
  16   1  -8    0.03    2.70
  16  -1  -9    1.87    2.84
  16  -1  -9    1.68    3.05
  16   1  -9    1.68    2.88
  16  -1  -9    2.29    2.72
  16   1  -9    2.10    3.09
  16   1  -9    2.18    2.86
  16  -1  -9    2.90    3.10
  16   1  -9    1.94    3.05
  16  -2  -3    0.54    2.75
  16  -2  -3    1.23    2.98
  16   2  -3    1.39    2.78
  16   2  -3    0.57    2.73
  16   2  -3   -0.80    1.93
  16  -2  -3    1.96    2.69
  16  -2  -4  544.80    4.59
  16   2  -4  627.86    5.58
  16  -2  -4  608.44    6.22
  16   2  -4  549.24    6.95
  16  -2  -4  637.42    5.53
  16   2  -4  532.94    4.55
  16   2  -5    2.33    2.72
  16   2  -5    4.31    2.63
  16  -2  -5    2.44    2.96
  16  -2  -5    0.51    2.72
  16  -2  -5    6.43    2.54
  16   2  -5    1.17    3.37
  16   2  -5    1.21    3.34
  16   2  -6   24.70    2.12
  16   2  -6   28.55    3.67
  16   2  -6   28.32    4.10
  16  -2  -6   28.48    2.59
  16  -2  -6   34.68    3.08
  16  -2  -6   27.98    2.92
  16   2  -6   32.23    2.80
  16  -2  -7    7.64    2.50
  16  -2  -7   12.53    2.92
  16  -2  -7   12.07    2.98
  16   2  -7    9.12    3.63
  16  -2  -7   12.51    3.19
  16   2  -7    8.84    1.90
  16   2  -7   10.29    4.26
  16   2  -7   11.97    2.81
  16  -2  -8  143.34    2.87
  16   2  -8  161.41    5.08
  16  -2  -8  195.77    4.26
  16   2  -8  168.94    3.62
  16   2  -8  157.13    5.15
  16  -2  -8  157.62    3.29
  16   2  -8  141.18    2.88
  16  -2  -8  187.76    3.83
  16  -2  -9    2.81    3.05
  16   2  -9    2.38    2.12
  16  -2  -9   -2.80    3.20
  16  -2  -9   -0.91    1.86
  16   2  -9    0.76    4.17
  16  -2  -9    1.43    2.83
  16   2  -9    1.23    3.73
  16   2  -9    0.49    2.88
  16   3  -4   21.65    5.22
  16  -3  -4   19.53    2.84
  16  -3  -5   28.19    2.27
  16   3  -5   35.43    6.25
  16   3  -5   39.09    6.80
  16   3  -5   41.21    2.11
  16  -3  -5   34.29    2.14
  16  -3  -5   43.95    2.02
  16   3  -6   36.39    2.84
  16  -3  -6   33.82    2.20
  16  -3  -6   36.69    2.63
  16  -3  -6   35.99    2.32
  16   3  -7   26.18    2.88
  16  -3  -7   21.96    2.22
  16  -3  -7   25.10    1.95
  16  -3  -7   35.08    3.30
  16   3  -7   21.24    2.83
  16  -3  -7   31.35    3.13
  15   0  -1    0.61    2.63
  15   0  -1    0.30    1.82
  15   0  -1   -0.65    2.73
  15   0  -2  154.89    3.29
  15   0  -2  173.09    3.32
  15   0  -2  154.68    3.59
  15   0  -3    0.19    2.59
  15   0  -3    0.34    2.43
  15   0  -3   -0.33    1.78
  15   0  -4    4.89    1.82
  15   0  -4    7.52    1.71
  15   0  -4    6.77    2.72
  15   0  -5   -0.15    2.63
  15   0  -5    0.20    1.67
  15   0  -5    0.84    1.83
  15   0  -6  622.27    6.36
  15   0  -6  569.91    5.25
  15   0  -6  617.45    8.89
  15   0  -6  569.21    4.76
  15   0  -7    0.80    1.94
  15   0  -7   -0.69    2.82
  15   0  -7   -0.55    2.42
  15   0  -7    1.12    2.67
  15   0  -8  129.18    2.72
  15   0  -8  122.95    3.41
  15   0  -8  152.51    3.22
  15   0  -8  156.03    4.17
  15   0  -9   -0.29    2.70
  15   0  -9   -0.28    2.88
  15   0  -9    0.41    2.82
  15   0  -9   -1.02    2.59
  15   0 -10  275.31    5.63
  15   0 -10  245.33    4.30
  15   0 -10  256.13    4.41
  15   0 -11    0.67    2.90
  15   0 -11    0.28    2.89
  15   0 -11   -0.33    2.98
  15   1  -1   -0.61    2.73
  15  -1  -1    0.58    2.54
  15  -1  -1    1.73    2.61
  15   1  -1    1.41    1.85
  15  -1  -1    1.46    2.75
  15   1  -1    0.34    2.52
  15   1  -2    8.09    2.76
  15   1  -2    8.40    1.90
  15  -1  -2    7.26    1.88
  15   1  -2    8.02    2.58
  15  -1  -2    7.20    1.81
  15  -1  -2    8.43    2.76
  15  -1  -3    1.73    2.54
  15   1  -3    5.05    2.51
  15  -1  -3    3.06    1.78
  15  -1  -3    6.16    2.70
  15   1  -3    2.60    2.52
  15   1  -3    1.94    2.60
  15  -1  -4    1.54    1.92
  15  -1  -4    2.68    2.43
  15  -1  -4    3.13    2.54
  15   1  -4    2.02    2.43
  15   1  -4    1.76    2.62
  15   1  -4    1.02    1.80
  15  -1  -5  126.02    3.32
  15   1  -5  104.86    2.98
  15  -1  -5  115.12    2.82
  15   1  -5  112.54    3.44
  15   1  -5  110.97    4.05
  15  -1  -5  109.36    2.40
  15   1  -5  119.93    2.90
  15   1  -6   96.55    2.81
  15  -1  -6  110.69    3.24
  15  -1  -6   97.40    3.49
  15  -1  -6   90.96    2.40
  15   1  -6   91.22    2.32
  15   1  -6   81.92    3.67
  15   1  -6   98.05    3.44
  15  -1  -6   91.67    2.78
  15  -1  -7   23.53    2.81
  15   1  -7   23.08    3.04
  15  -1  -7   26.05    2.85
  15   1  -7   24.98    3.52
  15   1  -7   20.22    2.00
  15  -1  -7   23.62    2.43
  15   1  -7   22.92    2.59
  15  -1  -7   23.89    2.95
  15  -1  -8  243.79    4.69
  15   1  -8  232.93    3.75
  15  -1  -8  204.95    3.71
  15   1  -8  203.77    3.71
  15   1  -8  223.75    4.30
  15   1  -8  250.27    5.93
  15  -1  -8  252.46    3.96
  15  -1  -8  214.81    3.54
  15   1  -9   17.02    2.82
  15  -1  -9   17.17    2.16
  15   1  -9   15.14    2.72
  15  -1  -9   15.21    2.61
  15  -1  -9   16.15    2.91
  15  -1  -9   19.18    2.76
  15   1  -9   14.46    2.79
  15   1  -9   15.84    2.17
  15  -1 -10   77.32    3.33
  15  -1 -10   62.29    2.39
  15   1 -10   62.95    3.25
  15   1 -10   67.83    3.17
  15   1 -10   58.12    3.26
  15  -1 -10   65.73    3.19
  15   1 -10   63.06    3.18
  15  -1 -11   21.42    3.00
  15   1 -11   11.99    3.11
  15  -1 -11   18.00    3.02
  15   1 -11   15.21    2.97
  15   1 -11   16.37    2.98
  15  -1 -11   15.85    3.00
  15  -2  -1    2.12    2.58
  15  -2  -1    4.62    2.85
  15   2  -1    1.92    2.74
  15   2  -1    3.83    1.88
  15  -2  -1    7.30    2.62
  15   2  -2  108.42    2.89
  15   2  -2   91.43    3.33
  15  -2  -2   84.67    2.89
  15  -2  -2  108.53    3.25
  15  -2  -2  100.87    2.31
  15  -2  -3   24.66    2.58
  15  -2  -3   19.90    2.61
  15   2  -3   23.59    2.48
  15  -2  -3   20.96    2.86
  15   2  -3   16.96    2.78
  15  -2  -4  130.14    2.90
  15   2  -4  128.16    4.08
  15  -2  -4  137.46    3.45
  15  -2  -4  118.40    3.02
  15   2  -4  142.72    3.02
  15  -2  -5   12.04    2.82
  15   2  -5   10.01    1.85
  15  -2  -5   11.53    1.72
  15   2  -5    8.23    2.54
  15   2  -5   10.61    3.76
  15  -2  -5   11.00    1.87
  15   2  -5   10.32    3.23
  15  -2  -6   36.50    2.09
  15  -2  -6   45.20    2.96
  15   2  -6   40.94    2.67
  15   2  -6   39.28    3.81
  15  -2  -6   36.45    2.49
  15   2  -6   35.21    3.59
  15   2  -6   35.33    1.98
  15   2  -7   18.62    1.96
  15  -2  -7   17.35    2.40
  15   2  -7   19.49    3.46
  15   2  -7   20.63    4.01
  15  -2  -7   19.47    2.81
  15  -2  -7   25.27    2.88
  15   2  -7   19.53    2.64
  15  -2  -7   23.21    2.97
  15   2  -8   22.52    3.57
  15  -2  -8   18.57    2.81
  15  -2  -8   17.21    1.80
  15  -2  -8   23.39    3.00
  15   2  -8   21.38    3.45
  15   2  -8   21.34    1.96
  15  -2  -8   16.01    2.03
  15   2  -8   17.62    2.81
  15   2  -9    9.89    2.74
  15  -2  -9   10.80    2.90
  15   2  -9    8.71    2.86
  15  -2  -9   12.34    2.54
  15   2  -9    9.48    3.44
  15   2  -9   10.31    4.04
  15  -2  -9   10.47    2.07
  15  -2 -10  268.12    4.20
  15  -2 -10  335.87    5.48
  15  -2 -10  277.03    4.44
  15   2 -10  244.30    5.71
  15   2 -10  279.40    5.47
  15   2 -10  263.15    4.41
  15   2 -10  290.81    4.72
  15   2 -11    2.47    3.57
  15   2 -11    1.54    2.93
  15  -2 -11    0.83    2.98
  15  -2 -11    2.51    2.90
  15  -2 -11   -0.18    2.92
  15   2 -11    0.24    3.23
  15   2 -11    0.97    2.84
  15   3  -1   23.96    3.42
  15  -3  -1   27.55    1.99
  15   3  -1   30.29    2.68
  15  -3  -1   34.36    2.06
  15  -3  -1   35.41    3.02
 -15  -3   1   33.80    2.73
  15  -3  -2    6.84    2.57
  15   3  -2    3.84    2.61
  15  -3  -2    4.42    1.96
  15   3  -2    5.94    1.80
  15  -3  -2    6.16    2.48
 -15  -3   2    8.80    2.53
  15  -3  -3   23.71    1.85
  15   3  -3   20.77    1.82
 -15  -3   3   24.34    2.60
  15  -3  -3   15.90    2.11
  15  -3  -3   18.86    2.58
  15   3  -3   18.83    3.73
  15  -3  -4   39.47    2.25
  15   3  -4   50.14    4.15
  15   3  -4   54.18    5.02
  15   3  -4   63.19    2.10
  15  -3  -4   63.06    2.04
 -15  -3   4   70.33    2.10
  15  -3  -4   57.73    2.69
  15  -3  -5   79.62    3.12
  15  -3  -5   65.61    2.08
  15   3  -5   57.25    5.75
 -15  -3   5   75.02    2.73
  15  -3  -5   60.58    2.19
  15   3  -5   60.87    6.26
  15   3  -5   68.77    2.80
  15  -3  -6   60.70    2.61
  15  -3  -6   71.88    3.18
 -15  -3   6   64.11    2.12
  15   3  -6   58.72    2.82
  15  -3  -6   53.38    2.17
  15  -3  -7  229.11    3.90
  15   3  -7  194.30    3.56
  15  -3  -7  178.88    2.79
  15  -3  -7  177.39    3.53
  15  -3  -7  222.85    3.88
  15  -3  -8   11.99    2.49
  15   3  -8   15.85    2.73
  15   3  -8   12.57    2.69
  15  -3  -8   16.83    2.96
  15  -3  -8   17.56    2.83
  15  -3  -8   17.21    2.87
  15   3  -9   11.63    2.03
  15  -3  -9   12.99    3.04
  15   3  -9   10.59    2.78
  15  -3  -9   11.51    2.14
  15  -3  -9   13.45    2.52
  15   3 -10  170.86    3.83
  15  -3 -10  173.39    3.77
  15  -3 -10  166.50    3.20
  15   3 -10  180.65    4.02
  15  -3 -10  187.84    3.80
  15  -4  -2  107.91    3.47
 -15  -4   2   99.28    2.95
  15  -4  -2   79.68    2.25
  15   4  -2   82.23    4.99
  15  -4  -3   25.70    3.08
  15  -4  -3   19.33    1.84
  15  -4  -3   20.46    1.88
  15   4  -3   22.33    1.90
 -15  -4   3   23.43    2.61
 -15  -4   4    0.06    2.44
  15  -4  -4    1.61    2.46
  15  -4  -4   -2.24    2.62
  15   4  -4    0.11    2.55
  15  -4  -4    0.71    2.10
  15  -4  -5   51.81    2.68
  15  -4  -5   42.75    2.09
 -15  -4   5   49.89    2.02
  15   4  -5   49.45    2.09
  15  -4  -5   49.38    2.34
  15  -4  -6  199.90    3.33
  15  -4  -6  254.29    4.04
 -15  -4   6  206.94    3.41
  15  -4  -6  182.75    2.84
  15   4  -6  194.35    2.98
  15  -4  -7   56.01    2.32
  15  -4  -7   71.97    2.73
  15  -4  -7   78.82    3.16
  15  -4  -7   72.41    3.07
  15   4  -7   69.98    2.99
 -15  -4   7   76.86    2.85
  15  -4  -8    4.32    2.90
  15   4  -8    1.45    2.79
  15  -4  -8    2.57    2.83
  15  -4  -8    1.53    1.75
 -15  -4   8    2.34    2.56
  15  -4  -8    3.40    2.86
  15   4  -9  222.95    3.96
  15  -4  -9  258.70    4.18
  15  -4  -9  205.16    3.65
  15  -4  -9  214.33    3.93
  15  -5  -6    4.78    2.83
  14   0  -1   -1.35    2.37
  14   0  -1    0.50    2.60
  14   0  -1    0.51    1.68
  14   0  -2   48.70    2.54
  14   0  -2   37.52    2.51
  14   0  -2   47.26    2.76
  14   0  -3   -0.53    2.55
  14   0  -3   -0.55    1.60
  14   0  -3    0.86    2.34
  14   0  -4 1190.00    7.99
  14   0  -4 1313.03    9.44
  14   0  -4 1317.59   10.25
  14   0  -5    0.84    1.62
  14   0  -5    1.40    1.74
  14   0  -5    0.78    2.51
  14   0  -6    9.18    2.72
  14   0  -6   11.09    2.59
  14   0  -6    9.71    1.81
  14   0  -6   10.27    2.30
  14   0  -7    0.39    2.53
  14   0  -7   -0.11    2.59
  14   0  -7    0.16    2.30
  14   0  -7    0.39    2.56
  14   0  -8  430.28    4.96
  14   0  -8  481.39    5.34
  14   0  -8  396.04    4.90
  14   0  -8  470.70    7.43
  14   0  -9   -0.55    2.52
  14   0  -9    1.75    2.46
  14   0  -9    1.40    2.79
  14   0 -10  462.56    7.38
  14   0 -10  478.27    5.43
  14   0 -10  488.00    5.78
  14   0 -11    0.00    2.82
  14   0 -11    0.84    2.79
  14   0 -11    1.47    2.66
  14   0 -12   58.24    3.15
  14   0 -12   50.81    3.23
  14   0 -12   42.95    3.03
  14   1  -1    2.10    1.63
  14   1  -1    2.52    2.57
  14  -1  -1   -0.13    2.37
  14  -1  -1    1.94    2.59
  14   1  -1   -0.37    1.68
  14  -1  -1   -1.97    2.37
  14  -1  -2    1.95    2.40
  14  -1  -2   -0.06    2.51
  14  -1  -2   -0.04    1.65
  14   1  -2    0.11    1.64
  14   1  -2    2.31    1.68
  14   1  -2    0.84    2.48
  14   1  -3    5.86    2.32
  14   1  -3    4.05    2.35
  14   1  -3    2.66    2.48
  14  -1  -3    2.83    2.23
  14  -1  -3    4.74    2.53
  14  -1  -3    3.02    2.42
  14  -1  -4   12.08    2.65
  14   1  -4   11.93    2.40
  14  -1  -4   13.14    1.60
  14  -1  -4   11.31    1.71
  14   1  -4   11.88    2.55
  14   1  -4   11.02    1.69
  14   1  -5   95.42    2.80
  14  -1  -5  108.52    2.69
  14  -1  -5  120.42    3.20
  14   1  -5  104.55    2.20
  14  -1  -5   94.94    2.89
  14   1  -5  107.57    3.76
  14   1  -5   98.82    3.25
  14  -1  -6   35.40    2.76
  14  -1  -6   38.40    2.89
  14   1  -6   32.91    2.44
  14   1  -6   31.47    2.92
  14   1  -6   30.10    2.61
  14  -1  -6   31.63    2.36
  14  -1  -6   26.43    2.65
  14   1  -6   31.94    2.77
  14  -1  -7   33.60    2.76
  14  -1  -7   35.84    2.82
  14  -1  -7   31.28    2.42
  14   1  -7   37.11    2.50
  14  -1  -7   38.80    2.76
  14   1  -7   38.23    3.32
  14   1  -7   30.56    2.01
  14   1  -7   34.05    2.84
  14  -1  -8    4.47    2.70
  14  -1  -8    3.53    2.52
  14   1  -8    2.75    2.50
  14   1  -8    2.79    1.88
  14   1  -8    3.63    1.74
  14   1  -8    2.55    2.59
  14  -1  -8    2.84    2.58
  14  -1  -8    2.71    2.31
  14  -1  -9   18.92    2.77
  14  -1  -9   21.38    2.82
  14   1  -9   25.45    3.31
  14   1  -9   19.14    2.67
  14   1  -9   15.66    2.87
  14   1  -9   19.21    2.63
  14  -1  -9   16.73    2.50
  14   1 -10    2.45    2.86
  14  -1 -10    2.35    2.55
  14   1 -10    1.52    2.59
  14  -1 -10    2.54    2.64
  14  -1 -10    2.51    2.77
  14   1 -10    1.09    2.63
  14  -1 -11   29.54    2.92
  14  -1 -11   29.69    2.85
  14  -1 -11   29.45    2.99
  14   1 -11   30.30    2.90
  14   1 -11   33.39    2.93
  14   1 -11   26.48    3.05
  14  -1 -12   26.71    3.19
  14   1 -12   23.75    3.02
  14  -1 -12   28.13    2.18
  14  -1 -12   23.96    3.46
  14   1 -12   24.16    2.96
  14   1 -12   24.24    3.67
  14  -2  -1    0.16    1.83
  14   2  -1    1.46    2.43
 -14  -2   1    1.80    2.29
  14  -2  -1    3.37    1.69
  14   2  -1    2.58    1.68
  14  -2  -1    1.00    2.36
  14   2  -2   23.24    2.42
 -14  -2   2   27.55    2.41
  14  -2  -2   25.04    2.74
  14  -2  -2   20.59    1.79
  14  -2  -2   25.55    2.43
  14   2  -2   18.90    2.56
 -14  -2   3   36.52    1.86
  14  -2  -3   32.33    1.87
  14  -2  -3   33.40    2.77
  14  -2  -3   26.88    1.84
  14   2  -3   27.12    2.69
  14   2  -3   30.04    1.79
  14   2  -4  623.57    7.09
  14  -2  -4  582.70    4.67
  14  -2  -4  724.79    6.52
  14   2  -4  618.94    5.01
  14  -2  -4  645.14    5.09
  14   2  -5    1.61    3.05
  14   2  -5    0.77    2.25
  14  -2  -5    1.77    1.78
  14  -2  -5    1.80    2.19
  14  -2  -5    2.50    2.59
  14   2  -5    1.45    3.29
  14   2  -6   86.07    3.91
  14  -2  -6   76.72    2.20
  14  -2  -6   71.58    2.29
  14  -2  -6   93.71    2.98
  14   2  -6   80.80    2.12
  14   2  -6   80.05    3.93
  14  -2  -6   76.84    2.00
  14  -2  -7   -0.30    1.56
  14   2  -7    0.70    3.05
  14  -2  -7    1.83    1.74
  14  -2  -7   -0.26    2.62
  14   2  -7   -0.11    3.63
  14  -2  -7   -0.63    1.80
  14   2  -7    0.85    2.39
  14   2  -7    0.39    2.46
  14   2  -8  143.64    3.28
  14   2  -8  153.15    4.50
  14  -2  -8  151.99    3.42
  14   2  -8  162.61    4.50
  14  -2  -8  164.87    3.62
  14  -2  -8  156.72    3.13
  14   2  -8  167.55    2.89
  14   2  -9   17.92    2.76
  14   2  -9   19.17    2.83
  14   2  -9   22.53    2.62
  14  -2  -9   21.25    1.84
  14  -2  -9   25.00    2.75
  14   2  -9   21.27    3.30
  14  -2  -9   21.27    2.77
  14   2 -10   26.15    2.92
  14  -2 -10   28.23    2.64
  14  -2 -10   26.75    2.13
  14  -2 -10   28.80    2.78
  14   2 -10   30.16    2.81
  14   2 -10   26.11    2.96
  14  -2 -11   22.57    2.90
  14  -2 -11   20.49    2.88
  14  -2 -11   20.56    2.93
  14   2 -11   19.14    2.96
  14   2 -11   21.15    2.85
  14   2 -11   17.28    3.11
  14   2 -12   55.83    3.39
  14   2 -12   60.23    3.41
  14  -2 -12   62.52    3.08
  14  -2 -12   70.68    3.47
  14   2 -12   65.14    3.31
  14  -2 -12   69.66    3.29
  14   3  -1  210.97    4.01
  14   3  -1  263.50    2.93
 -14  -3   1  293.67    3.14
  14  -3  -1  289.61    3.15
  14  -3  -1  320.54    4.24
  14  -3  -1  243.58    3.36
 -14  -3   2   79.90    2.57
  14  -3  -2   63.04    2.02
  14   3  -2   71.68    2.56
  14  -3  -2   84.23    3.02
  14  -3  -2   77.63    2.63
  14   3  -2   58.14    3.37
  14   3  -3  205.82    3.18
  14  -3  -3  248.15    3.87
  14   3  -3  164.47    4.26
  14  -3  -3  225.03    2.79
  14  -3  -3  195.12    2.70
 -14  -3   3  232.61    2.76
 -14  -3   4   28.38    2.44
  14  -3  -4   26.38    1.76
  14   3  -4   21.16    3.63
  14  -3  -4   23.11    2.52
  14   3  -4   25.78    2.49
  14  -3  -4   18.70    1.99
  14   3  -4   25.52    4.31
 -14  -3   5   38.87    2.47
  14   3  -5   34.22    6.14
  14   3  -5   30.25    5.70
  14   3  -5   36.77    2.54
  14  -3  -5   29.41    2.59
  14  -3  -5   42.90    2.82
  14  -3  -5   37.27    1.70
  14  -3  -6    9.03    1.92
  14  -3  -6    8.97    2.55
  14   3  -6    8.33    2.44
  14  -3  -6    7.31    2.19
 -14  -3   6    7.91    2.35
 -14  -3   7   43.46    2.60
  14  -3  -7   24.33    2.00
  14  -3  -7   49.48    2.81
  14  -3  -7   37.73    1.76
  14   3  -7   41.95    2.02
  14  -3  -7   39.95    2.72
  14  -3  -8   25.57    1.75
  14   3  -8   29.78    2.71
  14  -3  -8   26.27    2.73
  14  -3  -8   27.47    2.78
  14  -3  -9  160.83    3.29
  14   3  -9  133.63    7.21
  14   3  -9  164.59    2.96
  14   3  -9  153.88    8.15
  14  -3  -9  162.22    3.54
  14  -3  -9  149.58    3.44
  14   3  -9  139.46    2.70
  14  -3 -10    8.60    2.60
  14  -3 -10    8.01    2.00
  14   3 -10    9.47    2.73
  14   3 -10    8.02    4.07
  14   3 -10    6.03    2.84
  14   3 -10    7.18    4.13
  14  -3 -10    7.59    2.76
  14  -3 -11   66.77    3.11
  14   3 -11   67.01    3.22
  14   3 -11   58.97    3.32
  14   3 -11   57.47    4.34
  14  -3 -11   63.78    3.20
  14  -3 -11   79.10    3.25
  14   4  -1   58.53    1.99
  14   4  -1   53.30    3.70
  14  -4  -1   58.70    2.61
  14  -4  -1   70.80    2.01
 -14  -4   1   71.60    2.64
  14  -4  -1   68.07    2.36
  14  -4  -2    5.08    1.75
  14   4  -2    4.93    1.71
 -14  -4   2    4.14    2.36
  14  -4  -2    5.05    2.74
  14  -4  -2    4.97    1.65
  14   4  -2    2.83    3.84
  14  -4  -3   12.89    1.85
  14   4  -3   14.47    1.77
  14  -4  -3   15.86    2.78
  14  -4  -3   13.87    2.43
 -14  -4   3   15.99    2.29
  14  -4  -4  252.72    3.34
  14  -4  -4  225.75    3.35
  14   4  -4  251.66    3.53
 -14  -4   4  261.88    3.41
  14  -4  -4  262.42    3.51
  14  -4  -5   16.40    1.70
  14  -4  -5   14.27    2.56
  14  -4  -5   16.79    2.02
 -14  -4   5   15.71    2.36
  14   4  -5   14.14    2.51
  14  -4  -6   46.12    2.55
  14  -4  -6   49.84    2.16
 -14  -4   6   49.85    2.53
  14  -4  -6   46.52    2.78
  14   4  -6   47.16    2.71
  14  -4  -7   13.57    2.76
  14  -4  -7   11.89    2.66
  14  -4  -7    8.54    1.67
  14  -4  -7   15.61    2.69
 -14  -4   7   11.71    1.74
  14   4  -7   11.34    2.58
  14  -4  -8   64.35    2.22
  14  -4  -8   83.71    2.70
  14  -4  -8   81.24    3.07
  14   4  -8   85.63    3.11
 -14  -4   8   86.78    2.86
  14  -4  -9    3.67    2.71
  14  -4  -9    3.42    2.76
  14  -4  -9    2.38    1.80
 -14  -4   9    3.49    2.61
  14   4  -9    4.01    2.70
  14  -4 -10  102.42    3.17
  14  -4 -10   80.07    2.47
  14  -4 -10   99.16    3.28
  14   4 -10   95.40    3.31
  14   5  -1  147.15    6.61
  14   5  -1  153.34    2.48
  14  -5  -1  137.92    2.44
  14  -5  -1  164.31    3.17
 -14  -5   1  162.42    2.55
  14  -5  -1  182.98    3.77
  14  -5  -2   42.88    2.58
  14  -5  -2   33.65    2.00
  14  -5  -2   45.24    3.09
 -14  -5   2   38.89    2.58
  14   5  -2   35.73    1.86
  14  -5  -3  151.48    3.06
  14   5  -3  140.22    3.08
  14  -5  -3  111.51    2.59
  14  -5  -3  126.65    2.39
 -14  -5   3  145.06    2.99
  14  -5  -4    3.13    2.53
 -14  -5   4    3.25    2.32
  14  -5  -4    3.48    2.53
  14   5  -4    3.17    1.80
  14  -5  -4    4.31    2.80
  14   5  -5  100.27    2.35
 -14  -5   5  109.77    2.29
  14  -5  -5  125.46    3.28
  14  -5  -5   97.26    2.96
  14  -5  -5  108.72    2.32
  14  -5  -6   19.54    2.07
 -14  -5   6   24.36    1.78
  14  -5  -6   27.41    2.53
  14  -5  -6   24.32    2.71
  14   5  -6   24.22    2.66
  14  -5  -7   27.60    2.86
  14   5  -7   20.04    2.81
  14  -5  -7   20.81    2.06
 -14  -5   7   21.29    2.46
  14  -5  -7   25.94    2.86
  14  -5  -7   26.83    2.56
  14   5  -8   12.79    2.05
  14  -5  -8   14.25    2.89
  14  -5  -8   12.64    2.58
 -14  -5   8   14.32    2.50
  14  -5  -8   12.90    2.85
 -14  -5   9  122.68    3.08
  14   5  -9  123.07    3.38
  14  -5  -9  106.34    2.53
  14  -5  -9  130.09    3.25
  14  -5  -9  126.71    3.42
 -14  -6   4   66.98    2.10
  14  -6  -4   61.87    2.26
 -14  -6   5    3.12    2.49
  14  -6  -5    3.11    2.87
  14  -6  -5    1.73    2.71
  14   6  -5   -0.75    2.72
  14  -6  -5   -0.54    1.95
  14  -6  -6   -1.14    1.96
 -14  -6   6    0.11    1.75
  14  -6  -6   -0.03    1.99
  14   6  -6    0.92    2.82
  13   0  -1    0.71    1.53
  13   0  -1    0.64    2.37
  13   0  -1    1.22    1.56
  13   0  -2  353.78    4.42
  13   0  -2  291.72    3.22
  13   0  -2  333.81    3.38
  13   0  -3    1.92    2.38
  13   0  -3    1.90    1.55
  13   0  -3    0.55    1.53
  13   0  -4   70.28    2.82
  13   0  -4   70.08    2.56
  13   0  -4   71.90    2.45
  13   0  -5    0.28    2.30
  13   0  -5   -0.25    1.65
  13   0  -5    1.43    2.09
  13   0  -6  777.55    6.16
  13   0  -6  788.15    6.80
  13   0  -6  797.31    9.85
  13   0  -6  905.13    7.89
  13   0  -7   -0.21    2.41
  13   0  -7    0.44    2.38
  13   0  -7   -0.97    2.51
  13   0  -7    0.70    2.19
  13   0  -8  215.40    4.21
  13   0  -8  203.86    3.43
  13   0  -8  208.63    3.71
  13   0  -9    2.18    2.60
  13   0  -9    0.91    2.35
  13   0  -9    0.76    2.38
  13   0 -10 1138.30   11.60
  13   0 -10 1004.70    8.37
  13   0 -10  993.68   12.34
  13   0 -11    0.90    2.64
  13   0 -11    0.58    2.64
  13   0 -11    1.77    2.55
  13   0 -12  410.40    6.67
  13   0 -12  391.86    6.01
  13   0 -12  340.30    5.15
  13   0 -13   -0.31    3.44
  13   0 -13    1.28    3.45
  13   0 -13    0.68    2.82
  13   1  -1  101.94    2.50
  13   1  -1  123.01    2.63
  13  -1  -1  109.38    2.14
  13  -1  -1  132.38    3.10
  13  -1  -1  125.08    2.21
  13  -1  -2   78.81    2.52
  13  -1  -2   52.66    2.10
  13   1  -2   84.43    3.00
  13  -1  -2   86.09    2.59
  13   1  -2   92.08    2.61
  13  -1  -3   61.79    2.76
  13  -1  -3   51.48    2.45
  13   1  -3   52.28    2.47
  13  -1  -3   60.03    2.43
  13   1  -3   57.70    2.81
  13   1  -3   58.12    1.84
  13  -1  -4   91.63    2.13
  13   1  -4   86.89    2.60
  13   1  -4   97.92    3.14
  13   1  -4   99.81    2.60
  13  -1  -4   87.66    2.31
  13  -1  -4   98.74    2.57
  13  -1  -5   38.63    2.58
  13  -1  -5   31.76    1.83
  13   1  -5   32.45    2.65
  13  -1  -5   38.78    1.72
  13   1  -5   33.65    2.76
  13   1  -5   30.41    1.76
  13   1  -5   31.54    1.70
  13   1  -6  214.29    2.93
  13   1  -6  244.67    3.46
  13  -1  -6  223.76    3.50
  13  -1  -6  278.81    3.91
  13  -1  -6  257.70    4.16
  13   1  -6  248.93    4.12
  13   1  -6  232.54    4.79
  13  -1  -6  230.88    3.00
  13  -1  -7   17.23    2.53
  13  -1  -7   19.93    2.55
  13  -1  -7   20.43    2.22
  13   1  -7   18.56    2.51
  13  -1  -7   22.36    2.50
  13   1  -7   19.69    2.59
  13   1  -7   21.15    2.50
  13   1  -7   20.90    2.33
  13   1  -8    2.82    2.39
  13   1  -8    1.66    2.52
  13   1  -8    2.05    2.30
  13  -1  -8    2.99    2.55
  13  -1  -8    1.45    1.56
  13  -1  -8    1.98    2.38
  13   1  -8    2.51    2.94
  13  -1  -9   47.92    2.56
  13   1  -9   47.34    2.10
  13   1  -9   52.13    3.32
  13  -1  -9   46.70    2.70
  13   1  -9   41.43    2.95
  13  -1  -9   43.78    2.08
  13  -1 -10  120.20    3.21
  13   1 -10  121.33    3.40
  13   1 -10  134.07    3.37
  13  -1 -10  130.54    3.25
  13  -1 -10  159.65    3.59
  13   1 -10  132.33    3.59
  13  -1 -11    7.69    2.68
  13   1 -11    5.99    2.68
  13   1 -11    6.38    2.69
  13   1 -11    6.50    2.60
  13  -1 -11    6.27    2.62
  13  -1 -11    7.84    1.90
  13   1 -12  104.53    3.45
  13   1 -12  111.62    3.65
  13  -1 -12  112.77    3.38
  13   1 -12   95.33    3.97
  13  -1 -12   96.69    3.25
  13  -1 -12  110.63    3.76
  13  -1 -13   14.69    3.48
  13  -1 -13   13.33    2.89
  13  -1 -13   15.33    3.67
  13   1 -13   13.01    3.44
  13   1 -13   13.09    2.94
  13   1 -13   13.54    3.54
  13  -2  -1   12.74    2.27
 -13  -2   1   11.22    1.55
  13  -2  -1    7.54    1.83
  13  -2  -1    9.85    2.21
  13   2  -1   10.22    1.59
  13   2  -1    9.64    2.42
  13  -2  -2  784.61    5.66
  13  -2  -2  898.87    7.57
  13  -2  -2  692.20    5.34
  13   2  -2  759.58    5.56
  13   2  -2  748.91    6.93
 -13  -2   2  820.68    5.66
  13  -2  -3   19.21    2.36
  13   2  -3   19.59    1.61
  13  -2  -3   21.14    2.29
 -13  -2   3   24.07    2.19
  13  -2  -3   23.73    2.54
  13   2  -3   19.79    2.57
  13  -2  -4   17.86    1.74
  13   2  -4   20.13    3.05
  13  -2  -4   26.77    2.54
 -13  -2   4   21.95    2.22
  13  -2  -4   20.94    2.24
  13   2  -4   19.54    2.19
 -13  -2   5  121.76    2.70
  13   2  -5  114.43    3.87
  13  -2  -5   80.37    2.24
  13  -2  -5  105.00    2.61
  13   2  -5  110.11    2.64
  13   2  -5  109.73    4.18
  13  -2  -5  100.20    2.22
  13  -2  -6  324.29    3.90
  13   2  -6  350.26    4.13
  13   2  -6  367.14    5.84
  13   2  -6  358.22    6.79
  13  -2  -6  401.12    4.61
  13  -2  -6  326.84    3.53
  13  -2  -6  404.13    4.53
  13   2  -7    3.19    2.88
  13  -2  -7    2.20    1.49
  13  -2  -7    3.30    2.48
  13   2  -7    3.19    2.97
  13   2  -7    2.75    2.34
  13  -2  -7    2.14    2.44
  13   2  -7    4.65    2.31
  13   2  -8   10.39    2.53
  13  -2  -8   14.11    2.50
  13   2  -8   12.78    3.05
  13   2  -8   14.23    3.10
  13  -2  -8   13.68    2.54
  13   2  -8   13.72    2.44
  13  -2  -8   12.66    2.20
  13  -2  -9   22.58    2.55
  13  -2  -9   21.16    2.34
  13   2  -9   17.19    2.64
  13   2  -9   22.38    2.58
  13   2  -9   20.83    2.73
  13  -2  -9   20.81    1.92
  13  -2 -10  131.91    3.35
  13   2 -10  123.56    3.97
  13   2 -10  102.12    3.41
  13   2 -10  119.99    3.28
  13  -2 -10  113.47    3.17
  13  -2 -10  111.57    3.13
  13  -2 -11   11.77    2.63
  13  -2 -11   11.64    2.72
  13   2 -11    8.84    2.72
  13   2 -11    8.37    3.51
  13   2 -11   10.87    2.66
  13  -2 -11   10.78    2.66
  13   2 -12  179.56    4.11
  13  -2 -12  172.64    3.82
  13   2 -12  148.24    3.96
  13  -2 -12  158.93    3.14
  13  -2 -12  196.82    4.52
  13   2 -12  158.18    4.02
  13   2 -13    6.61    3.93
  13   2 -13    5.90    3.44
  13  -2 -13    8.11    2.02
  13  -2 -13    6.91    2.84
  13   2 -13    6.94    3.02
  13  -2 -13    8.73    3.25
  13   3  -1    2.93    2.22
  13   3  -1    3.93    2.12
  13  -3  -1    3.00    1.58
  13  -3  -1    2.25    1.63
  13  -3  -1    9.48    2.45
 -13  -3   1    3.89    1.54
  13  -3  -2   15.93    2.30
  13  -3  -2   18.95    2.27
 -13  -3   2   19.93    1.66
  13   3  -2   13.79    2.76
  13  -3  -2   16.42    1.86
  13   3  -2   16.22    1.67
  13  -3  -3    5.64    1.58
  13   3  -3    6.22    3.10
  13  -3  -3    7.33    2.43
  13   3  -3    5.98    1.54
  13  -3  -3    4.98    1.54
 -13  -3   3    7.38    1.52
  13   3  -4  172.40    6.25
 -13  -3   4  178.69    3.00
  13   3  -4  170.16    2.98
  13  -3  -4  199.52    3.41
  13   3  -4  141.57    5.22
  13  -3  -4  179.16    3.04
  13  -3  -4  151.21    3.05
  13  -3  -5   14.29    2.45
  13   3  -5   15.92    2.27
  13  -3  -5   14.60    2.24
 -13  -3   5   16.02    2.10
  13  -3  -5   15.34    1.75
 -13  -3   6    3.83    1.56
  13  -3  -6    4.99    1.51
  13   3  -6    4.36    2.30
  13  -3  -6    4.21    2.38
  13  -3  -6    4.29    2.47
  13   3  -7  277.80    3.91
  13  -3  -7  214.58    2.96
  13  -3  -7  255.98    3.70
 -13  -3   7  291.65    3.67
  13  -3  -7  253.65    3.49
  13  -3  -8  119.98    2.81
  13   3  -8  119.51    7.92
  13   3  -8   93.89    6.89
  13  -3  -8  119.10    3.09
  13   3  -8  126.44    3.14
  13  -3  -8  131.22    3.12
  13   3  -9  143.09    5.12
  13   3  -9  167.56    5.54
  13  -3  -9  178.68    3.33
  13  -3  -9  170.12    3.35
  13  -3  -9  204.58    3.57
  13   3  -9  177.31    3.60
  13  -3 -10  187.29    3.59
  13   3 -10  162.04    3.68
  13   3 -10  194.61    3.83
  13  -3 -10  216.93    3.80
  13  -3 -10  192.93    3.65
  13   3 -10  159.63    4.59
  13  -3 -11  192.17    3.56
  13   3 -11  152.27    4.43
  13  -3 -11  189.84    3.73
  13  -3 -11  155.22    2.95
  13   3 -11  186.50    3.91
  13   3 -11  151.38    3.90
  13  -3 -12   68.75    3.16
  13   3 -12   55.02    3.79
  13   3 -12   55.20    3.46
  13   3 -12   61.85    3.82
  13  -3 -12   63.26    3.11
  13  -3 -12   69.85    3.44
  13   4  -1   30.26    3.33
  13  -4  -1   37.76    2.02
  13  -4  -1   35.22    1.79
  13   4  -1   33.19    1.75
  13  -4  -1   41.55    2.39
 -13  -4   1   36.07    2.38
  13   4  -2  143.59    4.96
  13  -4  -2  118.20    2.51
  13   4  -2  159.10    2.35
  13  -4  -2  177.46    2.93
  13  -4  -2  152.85    2.40
 -13  -4   2  178.73    2.49
  13   4  -3   13.62    1.66
  13  -4  -3   15.78    2.35
  13  -4  -3   16.94    1.72
  13  -4  -3   19.88    2.55
 -13  -4   3   16.79    1.65
  13  -4  -4    3.39    2.43
  13  -4  -4    4.00    2.22
 -13  -4   4    3.81    2.18
  13   4  -4    2.47    2.23
  13  -4  -4    4.80    1.65
  13  -4  -5  135.57    2.48
 -13  -4   5  143.27    2.78
  13  -4  -5  138.06    2.44
  13   4  -5  140.75    2.97
  13  -4  -5  147.05    2.87
 -13  -4   6  343.67    3.82
  13   4  -6  350.20    4.22
  13  -4  -6  345.59    4.04
  13  -4  -6  339.64    4.08
  13  -4  -6  396.83    4.39
  13  -4  -7  105.86    2.73
 -13  -4   7  113.95    2.75
  13  -4  -7  107.28    2.98
  13   4  -7  110.48    2.97
  13  -4  -7  110.09    2.93
  13   4  -8   28.31    2.67
 -13  -4   8   24.81    2.40
  13  -4  -8   25.75    1.76
  13  -4  -8   19.05    1.86
  13  -4  -8   23.96    2.63
  13  -4  -9   39.94    2.78
  13  -4  -9   39.10    2.02
  13  -4  -9   39.27    2.61
  13   4  -9   42.03    2.07
 -13  -4   9   42.64    2.58
  13  -4 -10  267.59    4.06
  13   4 -10  243.53    4.11
  13  -4 -10  245.72    3.69
  13  -4 -10  227.83    3.78
  13  -4 -11  106.76    3.29
  13   4 -11   93.38    3.91
  13  -4 -11   97.50    3.30
  13  -4 -11   98.83    3.36
  13   4 -11   74.94    3.38
  13   4 -11   77.60    6.28
  13  -5  -1   30.54    2.52
 -13  -5   1   29.11    2.39
  13  -5  -1   27.04    2.47
  13   5  -1   27.73    1.74
  13   5  -1   25.95    4.34
  13  -5  -1   31.17    2.89
  13   5  -2   68.23    2.55
  13  -5  -2   85.91    3.03
  13  -5  -2   62.87    2.64
 -13  -5   2   73.43    1.99
  13  -5  -2   71.49    2.02
 -13  -5   3  111.30    2.14
  13  -5  -3  136.44    3.22
  13  -5  -3   96.59    2.79
  13  -5  -3  119.21    2.30
  13   5  -3   98.61    2.67
  13  -5  -4   20.26    2.38
  13  -5  -4   30.08    2.68
  13  -5  -4   22.25    2.54
 -13  -5   4   24.26    1.67
  13   5  -4   26.78    2.42
  13   5  -5   26.51    2.52
 -13  -5   5   25.69    2.29
  13  -5  -5   32.87    2.47
  13  -5  -5   29.92    2.62
  13  -5  -5   38.14    2.69
  13   5  -6  461.10    4.73
  13  -5  -6  501.97    4.85
  13  -5  -6  425.66    3.89
 -13  -5   6  453.41    4.44
  13  -5  -6  475.79    4.82
  13  -5  -6  356.16    3.82
  13  -5  -7  125.17    2.49
  13  -5  -7  227.91    3.70
  13   5  -7  252.22    3.83
 -13  -5   7  225.36    3.36
  13  -5  -7  247.03    3.13
  13  -5  -8   10.30    2.60
  13  -5  -8    8.73    1.88
  13   5  -8    8.74    2.67
 -13  -5   8    9.01    2.32
  13  -5  -9   46.64    2.15
 -13  -5   9   45.00    2.56
  13  -5  -9   42.36    2.08
  13   5  -9   45.60    2.85
  13  -5 -10   91.13    3.08
  13  -5 -10   99.72    2.55
 -13  -5  10   94.95    3.05
  13  -5 -10   86.85    3.14
  13   5 -10   93.59    3.27
 -13  -6   1   78.41    2.68
  13  -6  -1   66.71    2.07
  13  -6  -1   88.64    2.95
  13  -6  -1   89.59    3.26
  13   6  -1   75.54    2.08
 -13  -6   2   87.41    2.69
  13  -6  -2   77.22    2.18
  13  -6  -2   89.96    2.91
  13   6  -2   80.62    2.74
  13  -6  -2   94.31    3.20
  13  -6  -3   76.73    2.33
  13  -6  -3   65.90    2.81
  13  -6  -3   68.20    2.15
 -13  -6   3   72.55    2.63
  13   6  -3   74.20    2.16
 -13  -6   4   33.57    2.51
  13  -6  -4   41.18    2.88
  13  -6  -4   30.21    2.03
  13   6  -4   33.80    1.93
  13  -6  -5   31.11    2.03
 -13  -6   5   44.60    2.58
  13  -6  -5   43.07    2.07
  13   6  -5   46.68    2.79
  13  -6  -6  160.09    3.25
  13  -6  -6  139.45    3.20
  13  -6  -6  129.19    3.18
 -13   6   6  121.50    2.44
  13   6  -6  130.44    3.21
 -13  -6   6  130.13    2.84
  13  -6  -7   56.13    2.90
  13   6  -7   56.02    2.99
  13  -6  -7   54.25    2.93
 -13  -6   7   47.66    1.98
 -13   6   7   43.67    2.86
 -13  -6   8   13.21    2.41
  13  -6  -8    9.66    2.82
  13   6  -8   11.46    2.72
 -13   6   8    8.17    1.98
  13  -6  -8   11.92    2.72
  13  -6  -9   36.79    2.19
 -13  -6   9   36.28    2.62
  13   6  -9   37.33    2.90
  13  -6  -9   42.52    2.93
  13  -7  -5  144.55    3.32
  12   0  -1    0.46    1.61
  12   0  -1    1.34    2.06
  12   0  -1    0.82    1.44
  12   0  -2   21.32    2.10
  12   0  -2   18.90    2.42
  12   0  -2   17.66    1.50
  12   0  -3    0.06    2.26
  12   0  -3    0.13    2.03
  12   0  -3   -1.14    1.92
  12   0  -4   23.29    1.63
  12   0  -4   29.08    2.13
  12   0  -4   27.11    2.43
  12   0  -5   -0.11    1.48
  12   0  -5    0.22    2.23
  12   0  -5   -0.03    1.93
  12   0  -6  208.10    2.88
  12   0  -6  201.43    3.38
  12   0  -6  240.35    3.76
  12   0  -6  225.46    4.01
  12   0  -7    0.91    2.07
  12   0  -7   -1.69    2.29
  12   0  -7    1.41    2.38
  12   0  -8   17.83    2.26
  12   0  -8   17.72    2.53
  12   0  -8   21.92    2.40
  12   0  -9   -0.35    2.29
  12   0  -9   -0.05    2.51
  12   0  -9   -0.42    2.27
  12   0 -10   11.26    2.50
  12   0 -10   12.77    2.59
  12   0 -10   14.34    2.43
  12   0 -11    0.94    3.10
  12   0 -11    0.27    2.42
  12   0 -11    0.84    2.40
  12   0 -12  163.17    4.19
  12   0 -12  145.77    3.58
  12   0 -12  146.87    4.21
  12   0 -13   -0.20    3.73
  12   0 -13    2.05    2.73
  12   0 -13    0.85    4.21
  12  -1  -1  128.76    2.89
  12   1  -1  122.26    3.05
  12   1  -1  112.33    2.53
  12  -1  -1  112.25    2.54
  12  -1  -1  102.73    2.06
  12  -1  -2   54.52    2.64
  12   1  -2   47.86    2.21
  12  -1  -2   42.44    2.22
  12  -1  -2   50.36    1.72
  12   1  -2   50.00    2.65
  12   1  -3   84.25    1.98
  12   1  -3   88.10    2.91
  12  -1  -3   87.53    1.96
  12  -1  -3   97.92    2.79
  12  -1  -3   78.48    1.99
  12  -1  -4   35.29    2.49
  12   1  -4   33.24    2.55
  12  -1  -4   32.40    1.61
  12   1  -4   33.19    2.12
  12  -1  -4   31.51    2.27
  12  -1  -5   91.68    2.80
  12   1  -5   77.88    2.47
  12   1  -5   85.87    2.90
  12   1  -5   86.92    1.97
  12  -1  -5   74.00    2.59
  12   1  -5   79.89    2.99
  12  -1  -5   80.99    2.39
  12   1  -6    0.83    2.21
  12  -1  -6    1.68    1.96
  12  -1  -6    0.72    2.29
  12  -1  -6    0.88    2.27
  12   1  -6    0.29    2.21
  12   1  -6    0.29    2.05
  12   1  -6   -0.50    2.69
  12  -1  -6    2.05    2.28
  12   1  -7   72.32    2.13
  12  -1  -7   72.00    2.80
  12   1  -7   62.73    2.74
  12  -1  -7   76.31    2.73
  12   1  -7   82.64    2.60
  12  -1  -7   70.48    1.95
  12   1  -7   76.20    2.87
  12  -1  -8   28.24    2.41
  12   1  -8   30.29    2.45
  12  -1  -8   25.13    2.57
  12   1  -8   24.49    1.89
  12  -1  -8   28.79    2.25
  12   1  -8   31.31    2.41
  12   1  -9  153.94    3.34
  12  -1  -9  144.48    3.29
  12  -1  -9  134.17    2.66
  12   1  -9  136.11    3.40
  12   1  -9  137.73    3.34
  12  -1  -9  150.38    3.17
  12  -1 -10  140.79    2.77
  12  -1 -10  132.77    3.29
  12   1 -10  164.82    3.62
  12   1 -10  153.62    3.52
  12   1 -10  138.04    3.60
  12  -1 -10  149.93    3.44
  12  -1 -11   22.03    2.73
  12  -1 -11   19.98    1.82
  12   1 -11   21.08    2.60
  12   1 -11   23.79    3.19
  12   1 -11   19.34    2.68
  12  -1 -11   23.03    2.62
  12  -1 -12  122.26    3.38
  12  -1 -12  128.21    3.98
  12  -1 -12  132.64    4.41
  12   1 -12  136.85    4.64
  12   1 -12  118.31    4.07
  12   1 -12  123.32    3.45
  12  -1 -13  144.81    4.84
  12  -1 -13  134.43    4.34
  12   1 -13  126.67    6.70
  12   1 -13  134.14    6.35
  12  -1 -13  121.26    3.44
  12   1 -13  132.97    3.58
  12   2  -1    2.34    2.70
  12  -2  -1    1.20    1.51
  12  -2  -1    2.92    2.14
 -12  -2   1    3.59    2.02
  12  -2  -1    3.24    2.37
  12   2  -1    1.45    2.02
 -12  -2   2  692.40    5.13
  12   2  -2  642.07    4.92
  12  -2  -2  665.52    4.83
  12  -2  -2  574.76    4.44
  12   2  -2  677.73    6.34
  12  -2  -2  722.48    6.44
  12  -2  -3   18.49    2.09
  12   2  -3   16.37    2.32
  12   2  -3   16.97    2.08
  12  -2  -3   14.75    1.61
 -12  -2   3   16.85    1.55
  12  -2  -3   20.78    2.41
  12  -2  -4   21.04    2.43
  12   2  -4   21.29    2.91
  12   2  -4   21.85    2.11
  12  -2  -4   22.46    2.15
 -12  -2   4   22.70    1.57
  12  -2  -4   19.19    1.66
 -12  -2   5   10.23    2.07
  12  -2  -5    5.87    2.30
  12  -2  -5    4.60    1.65
  12   2  -5    7.03    2.95
  12   2  -5    6.15    2.07
  12  -2  -5    8.06    1.99
  12   2  -5    7.00    2.76
  12   2  -6   57.15    3.45
  12   2  -6   53.26    3.31
 -12  -2   6   56.41    2.42
  12  -2  -6   50.48    1.74
  12   2  -6   53.61    2.43
  12  -2  -6   59.69    2.56
  12  -2  -6   51.44    2.51
  12   2  -7    8.20    2.22
  12  -2  -7    7.52    1.65
  12   2  -7    5.73    2.44
  12  -2  -7    7.68    2.32
  12  -2  -7    6.74    1.47
  12   2  -7    6.75    2.85
  12   2  -8    8.35    2.94
  12   2  -8    6.59    2.41
  12   2  -8    9.35    2.38
  12  -2  -8    9.75    2.43
  12  -2  -8    9.04    2.33
  12  -2  -8    8.16    2.14
  12  -2  -9    6.00    2.17
  12   2  -9    6.21    2.47
  12  -2  -9    5.40    2.39
  12   2  -9    6.02    2.58
  12  -2  -9    6.31    1.69
  12   2  -9    6.82    2.37
  12  -2 -10    0.67    2.46
  12   2 -10    1.44    2.48
  12   2 -10    1.03    2.68
  12  -2 -10    2.15    2.38
  12   2 -10    1.86    2.45
  12  -2 -10   -0.04    2.42
  12   2 -11    8.08    2.50
  12  -2 -11    7.57    2.64
  12  -2 -11   10.13    2.55
  12   2 -11    7.79    2.59
  12  -2 -11    7.55    2.49
  12   2 -11    5.58    3.36
  12  -2 -12  108.95    3.35
  12  -2 -12  122.73    3.29
  12  -2 -12  122.54    3.86
  12   2 -12  114.24    4.03
  12   2 -12   99.46    4.05
  12   2 -12  107.91    3.41
  12  -2 -13    0.34    3.24
  12  -2 -13   -0.71    2.94
  12   2 -13    0.54    2.77
  12  -2 -13    0.70    2.70
  12  -3  -1   72.39    1.92
  12   3  -1   53.82    2.57
 -12  -3   1   71.15    1.81
  12   3  -1   65.97    2.28
  12  -3  -1   78.52    2.71
  12  -3  -1   58.08    1.83
  12   3  -2   12.76    1.53
  12  -3  -2   16.57    1.57
  12   3  -2   12.26    2.63
 -12  -3   2   15.89    1.52
  12  -3  -2   15.69    1.57
  12  -3  -2   18.02    2.39
  12   3  -3    8.79    2.67
  12  -3  -3    9.54    2.17
  12   3  -3    8.94    1.47
 -12  -3   3   12.29    1.46
  12  -3  -3   12.44    2.38
  12  -3  -3    9.57    2.11
  12   3  -4   90.30    2.51
 -12  -3   4   88.49    2.38
  12  -3  -4   81.97    2.00
  12   3  -4   75.00    4.72
  12  -3  -4  106.98    2.71
  12   3  -4   82.79    5.16
  12  -3  -4   94.10    1.99
 -12  -3   5   90.06    2.45
  12  -3  -5   90.63    2.00
  12  -3  -5   79.13    2.61
  12  -3  -5  108.02    2.73
  12   3  -5   89.35    2.58
  12  -3  -6    2.05    2.04
  12  -3  -6    2.72    2.28
  12  -3  -6    1.44    2.33
  12   3  -6    2.13    2.19
 -12  -3   6    1.55    2.08
  12  -3  -7   17.69    1.76
  12   3  -7   17.15    2.37
 -12  -3   7   20.54    2.26
  12  -3  -7   17.42    1.59
  12  -3  -7   18.25    2.36
  12   3  -8   12.75    3.38
  12  -3  -8   16.18    1.59
 -12  -3   8   17.87    1.74
  12  -3  -8   15.97    2.45
  12  -3  -8   13.68    1.71
  12   3  -8   17.58    2.45
  12   3  -8   16.28    4.17
  12  -3  -9    4.72    2.24
  12  -3  -9    3.97    2.38
  12  -3  -9    2.56    2.39
  12   3  -9    3.76    2.39
  12   3  -9    2.41    2.89
  12   3 -10   11.18    2.52
  12   3 -10    8.87    2.94
  12  -3 -10   11.05    2.43
  12   3 -10    8.73    2.71
  12  -3 -10   10.23    2.50
  12  -3 -10   13.78    1.83
  12   3 -11   15.85    3.55
  12  -3 -11   21.83    2.74
  12   3 -11   17.60    3.21
  12   3 -11   14.08    2.60
  12  -3 -11   17.65    2.68
  12  -3 -11   15.06    1.90
  12   3 -12   78.69    3.80
  12   3 -12   69.09    4.06
  12  -3 -12   85.40    3.04
  12  -3 -12   93.53    3.64
  12   3 -12   69.29    3.22
  12  -3 -12   85.86    3.17
  12   3 -13    2.19    2.78
  12  -3 -13    2.93    3.30
  12  -3 -13    3.76    2.80
  12  -3 -13    4.65    2.85
  12   4  -1   89.70    3.85
  12  -4  -1   92.14    2.21
  12  -4  -1   94.60    2.55
  12  -4  -1  116.72    2.70
  12   4  -1   97.69    1.93
 -12  -4   1  107.76    2.01
 -12  -4   2    0.10    1.48
  12  -4  -2    2.98    2.13
  12  -4  -2    2.07    2.41
  12   4  -2    0.51    3.47
  12   4  -2    1.35    1.42
  12  -4  -2   -0.40    2.10
  12  -4  -3   16.18    1.74
  12  -4  -3   13.88    1.81
  12  -4  -3   20.83    2.37
  12   4  -3   17.61    2.20
 -12  -4   3   17.01    1.57
 -12  -4   4  133.05    2.16
  12  -4  -4  159.47    3.02
  12  -4  -4  125.06    2.30
  12   4  -4  131.27    2.72
  12  -4  -4  142.28    2.35
  12  -4  -5    2.44    2.16
  12  -4  -5    2.52    2.27
  12  -4  -5    2.56    2.28
  12   4  -5    1.85    2.15
 -12  -4   5    3.08    1.45
  12   4  -6   32.71    2.45
  12  -4  -6   32.16    2.47
  12  -4  -6   31.94    1.70
 -12  -4   6   31.84    2.20
  12  -4  -6   35.65    2.48
  12  -4  -7   13.72    2.40
  12  -4  -7   16.07    2.34
  12  -4  -7   14.44    2.21
  12   4  -7   15.50    2.40
 -12  -4   7   15.24    2.17
 -12  -4   8   38.61    1.81
  12  -4  -8   43.70    2.46
  12  -4  -8   36.54    2.61
  12   4  -8   38.70    2.61
  12  -4  -8   42.95    2.46
  12  -4  -9  129.29    3.07
  12  -4  -9  146.06    3.11
 -12  -4   9  139.07    2.99
  12  -4  -9  139.96    3.06
  12   4  -9  131.75    3.18
  12  -4 -10   50.92    2.07
  12  -4 -10   57.14    2.85
  12   4 -10   52.71    2.84
 -12  -4  10   60.20    2.83
  12   4 -10   44.44    5.43
  12  -4 -10   52.61    2.79
  12   4 -11    1.15    3.25
  12  -4 -11    1.06    2.62
  12  -4 -11    1.23    2.73
  12   4 -11    0.82    2.74
  12   4 -11    1.46    3.10
  12  -4 -11    2.06    2.70
  12  -4 -12   66.71    3.06
  12  -4 -12   68.88    3.55
  12   4 -12   54.55    3.65
  12   4 -12   49.84    3.50
  12  -4 -12   57.70    3.08
  12   4 -12   50.16    3.73
  12  -5  -1   43.58    1.82
  12  -5  -1   37.38    1.80
 -12  -5   1   38.31    1.68
  12  -5  -1   46.08    2.77
  12   5  -1   39.20    2.22
  12   5  -1   35.83    4.17
  12  -5  -2   -1.28    2.60
  12   5  -2    1.69    1.56
  12  -5  -2    0.83    1.58
 -12  -5   2    0.35    2.14
  12  -5  -2    0.12    1.61
  12  -5  -3   29.44    2.42
  12   5  -3   30.87    2.29
 -12  -5   3   30.66    2.21
  12  -5  -3   35.65    1.86
  12  -5  -3   36.95    2.42
 -12  -5   4    4.69    2.13
  12  -5  -4    4.52    2.38
  12  -5  -4    4.27    1.71
  12   5  -4    4.57    2.36
 -12  -5   5   38.21    1.71
  12  -5  -5   41.90    2.62
  12  -5  -5   48.70    2.52
  12   5  -5   40.69    1.86
  12   5  -6    1.24    1.65
 -12  -5   6   -0.27    2.13
  12  -5  -6    1.44    2.38
 -12   5   6   -1.74    2.24
  12  -5  -6    1.80    2.51
 -12  -5   7    3.21    2.16
  12  -5  -7    2.34    2.39
  12  -5  -7    0.82    2.48
  12   5  -7    2.83    2.39
 -12   5   7    2.16    2.31
 -12  -5   8    2.02    1.58
  12  -5  -8    2.21    2.52
  12  -5  -8    2.13    1.78
  12   5  -8    2.96    2.50
 -12   5   8    2.49    2.43
 -12  -5   9    5.54    2.29
  12  -5  -9    6.26    2.58
  12  -5  -9    4.84    2.54
 -12   5   9    2.93    2.47
  12   5  -9    6.11    2.56
  12  -5 -10  106.08    3.17
  12   5 -10  105.96    3.17
 -12  -5  10  108.87    3.09
  12  -5 -10  126.11    3.10
 -12   5  10   95.46    3.20
 -12  -5  11    3.51    2.72
  12  -5 -11    2.24    2.76
 -12   5  11    2.40    2.01
  12  -5 -11    2.28    1.96
  12   5 -11    1.04    2.66
  12  -6  -1   31.51    2.82
 -12  -6   1   24.10    2.38
  12   6  -1   23.63    1.76
  12  -6  -1   22.11    1.82
  12  -6  -1   27.34    1.83
  12  -6  -2   33.25    2.75
  12   6  -2   24.36    2.47
 -12  -6   2   28.39    1.72
  12  -6  -2   24.21    1.83
 -12   6   3    3.08    1.74
  12  -6  -3    3.38    2.50
 -12  -6   3    4.06    2.32
  12   6  -3    4.53    1.68
  12  -6  -3    2.76    2.45
  12  -6  -4   54.89    2.70
 -12   6   4   45.97    2.67
  12   6  -4   56.40    2.60
  12  -6  -4   53.56    2.03
 -12  -6   4   57.90    2.47
 -12   6   5   21.71    1.90
 -12  -6   5   22.66    1.72
  12  -6  -5   29.10    2.58
  12  -6  -5   23.65    2.62
  12   6  -5   25.77    1.84
 -12   6   6   28.81    1.95
  12  -6  -6   33.89    2.61
  12  -6  -6   28.65    2.68
  12   6  -6   32.72    1.99
 -12  -6   6   30.82    1.80
  12  -6  -7    3.80    2.62
 -12   6   7    3.01    2.58
  12  -6  -7    3.31    2.49
 -12  -6   7    4.48    2.32
  12   6  -7    4.35    1.83
  12   6  -8    4.05    2.63
  12  -6  -8    4.62    2.63
  12  -6  -8    3.77    1.80
 -12   6   8    3.87    1.85
 -12  -6   8    4.82    2.31
  12   6  -9    5.41    2.67
 -12   6   9    7.47    1.97
 -12  -6   9    6.94    2.33
  12  -6  -9    6.16    1.91
  12  -6  -9    8.57    2.71
 -12  -6  10   76.29    2.84
  12  -6 -10   71.82    2.29
 -12   6  10   74.68    3.17
  12  -6 -10   75.46    2.37
  12   6 -10   75.19    3.17
  12  -7  -1   80.98    3.00
  12  -7  -1   82.77    2.46
  12   7  -1   80.17    2.74
 -12  -7   1   81.44    2.11
  12  -7  -2   25.44    2.94
  12  -7  -2   21.05    2.69
 -12   7   2   18.30    1.97
 -12  -7   2   22.40    1.81
  12   7  -2   21.74    2.61
  12  -7  -3    6.74    1.92
 -12   7   3    8.52    2.59
  12  -7  -3    8.69    1.84
 -12  -7   3    5.21    2.38
  12   7  -3    7.85    1.83
 -12  -7   4   -0.26    2.45
  12   7  -4    0.74    2.58
  12  -7  -4    0.28    1.89
 -12   7   4    3.13    2.65
  12  -7  -4    1.76    2.70
 -12  -7   5   19.17    1.84
  12  -7  -5   18.89    2.04
 -12   7   5   16.23    2.82
  12   7  -5   18.11    2.72
  12  -7  -5   19.97    1.91
  12  -7  -6    8.43    2.61
 -12  -7   6    7.15    2.43
  12  -7  -6    8.04    2.73
 -12   7   6    8.10    2.71
  12   7  -6    9.86    2.62
  12  -7  -6    6.26    1.84
 -12  -7   7   34.60    2.62
  12   7  -7   35.90    2.84
  12  -7  -7   32.47    2.82
  12  -7  -7   35.86    2.72
 -12   7   7   33.35    2.84
  12  -7  -8   46.23    2.98
 -12  -7   8   43.82    2.68
  12   7  -8   45.46    2.95
  12  -7  -8   46.88    2.82
 -12   7   8   43.18    3.04
  11   0  -1    0.30    1.96
  11   0  -1    0.53    1.54
  11   0  -1    0.13    1.96
  11   0  -2 1022.95    8.04
  11   0  -2 1088.27    7.29
  11   0  -2 1269.89    8.24
  11   0  -3    0.38    1.51
  11   0  -3   -0.38    1.89
  11   0  -3   -0.13    1.84
  11   0  -4    0.84    1.35
  11   0  -4    0.93    2.15
  11   0  -4    0.67    1.40
  11   0  -5    1.59    1.91
  11   0  -5    0.31    1.49
  11   0  -5    1.38    2.05
  11   0  -5   -0.20    2.10
  11   0  -6  451.08    4.75
  11   0  -6  498.75    6.30
  11   0  -6  496.43    4.99
  11   0  -7    0.99    1.98
  11   0  -7    0.09    2.28
  11   0  -7   -0.09    2.15
  11   0  -8   18.86    2.50
  11   0  -8   19.14    2.36
  11   0  -8   16.47    2.21
  11   0  -9    0.49    2.23
  11   0  -9    0.59    2.20
  11   0  -9    0.70    2.37
  11   0 -10  641.03    6.56
  11   0 -10  829.83    8.63
  11   0 -10  765.00    8.63
  11   0 -11    0.92    2.96
  11   0 -11    3.12    2.42
  11   0 -11    0.85    2.85
  11   0 -12  563.41    7.85
  11   0 -12  577.68    8.56
  11   0 -12  577.50    6.70
  11   0 -13    1.32    2.66
  11   0 -14  189.10    3.92
  11   1  -1   13.16    1.43
 -11  -1   1    9.34    1.91
  11  -1  -1   12.49    2.07
  11  -1  -1   13.79    2.31
  11  -1  -1   16.12    1.54
  11   1  -1   11.99    2.27
 -11  -1   2   15.55    1.49
  11  -1  -2   17.21    2.26
  11   1  -2   14.06    1.97
  11   1  -2   15.76    2.35
  11  -1  -2   14.57    2.01
  11  -1  -2   10.96    1.52
  11   1  -3  385.08    4.83
  11   1  -3  385.23    3.84
  11  -1  -3  370.32    4.40
  11  -1  -3  388.95    3.93
  11  -1  -3  358.39    3.88
 -11  -1   3  406.18    3.92
  11  -1  -4  123.89    2.75
  11  -1  -4   83.36    2.13
  11   1  -4  149.65    3.70
  11   1  -4  131.94    2.63
  11  -1  -4  129.81    2.64
  11  -1  -5  444.82    4.21
  11   1  -5  460.29    6.53
  11   1  -5  451.20    5.40
  11  -1  -5  522.32    5.20
  11  -1  -5  432.00    3.93
  11   1  -5  473.91    4.65
  11   1  -6    0.53    1.96
  11   1  -6    0.36    2.13
  11   1  -6    0.58    2.55
  11  -1  -6   -0.12    2.25
  11  -1  -6    1.69    2.11
  11  -1  -6    1.29    1.37
  11   1  -6    0.72    2.14
  11   1  -7  385.96    4.45
  11  -1  -7  399.37    4.48
  11  -1  -7  388.06    4.53
  11   1  -7  458.40    6.38
  11   1  -7  417.29    4.35
  11  -1  -7  430.84    5.22
  11   1  -8  432.46    4.84
  11  -1  -8  438.90    4.95
  11   1  -8  541.16    6.77
  11   1  -8  494.29    5.47
  11  -1  -8  506.81    5.95
  11  -1  -8  463.10    5.13
  11  -1  -9   11.62    2.21
  11   1  -9    9.23    2.32
  11   1  -9   12.87    2.56
  11  -1  -9    9.94    2.29
  11   1  -9    9.42    2.30
  11  -1  -9    8.50    2.34
  11   1 -10  137.90    3.50
  11   1 -10  161.20    4.02
  11  -1 -10  155.74    3.49
  11   1 -10  147.78    3.34
  11  -1 -10  142.56    3.28
  11  -1 -10  151.67    3.25
  11   1 -11    1.14    2.95
  11  -1 -11    1.41    2.39
  11   1 -11   11.58    2.99
  11   1 -11    2.17    2.43
  11  -1 -11    4.43    2.38
  11  -1 -11    3.68    2.40
  11   1 -12  130.79    4.79
  11  -1 -12  119.75    3.55
  11   1 -12  119.35    4.78
  11  -1 -12  132.96    3.29
  11   1 -12  115.59    2.64
  11  -1 -12  131.02    4.33
  11  -1 -13    4.20    2.61
  11   1 -13    6.09    2.70
  11  -1 -13    6.06    3.93
  11  -1 -13    5.96    3.84
  11  -1 -14    2.12    2.01
  11   1 -14    1.42    2.86
 -11  -2   1   18.12    2.00
  11  -2  -1   18.33    2.12
  11   2  -1   20.47    2.26
  11   2  -1   20.41    1.98
  11  -2  -1   21.43    2.29
  11  -2  -1   15.45    2.11
 -11  -2   2 1913.92   10.66
  11   2  -2 1993.42   13.06
  11  -2  -2 1871.65   10.49
  11  -2  -2 1289.38    9.86
  11   2  -2 1762.94   10.12
  11  -2  -2 1648.35    9.81
  11   2  -3    0.93    2.10
  11  -2  -3    0.55    1.94
 -11  -2   3   -1.09    1.91
  11   2  -3   -1.38    1.94
  11  -2  -3    0.49    1.54
  11  -2  -3   -0.31    1.99
  11   2  -4  423.72    6.08
  11  -2  -4  395.76    3.76
  11   2  -4  332.79    6.01
  11  -2  -4  424.14    4.52
  11   2  -4  387.12    4.00
  11  -2  -4  372.68    4.03
 -11  -2   4  402.30    3.97
 -11  -2   5   19.12    1.54
  11  -2  -5   15.60    1.49
  11   2  -5   16.43    2.83
  11  -2  -5   14.46    1.67
  11  -2  -5   20.64    2.25
  11   2  -5   16.95    2.09
  11   2  -5   17.84    2.99
  11  -2  -6 2501.40   18.32
  11  -2  -6 2317.01   15.99
  11  -2  -6 2300.40   14.11
  11   2  -6 2629.53   20.46
  11   2  -6 2503.85   23.80
 -11  -2   6 2619.65   14.86
  11   2  -6 2591.48   17.29
  11  -2  -7  326.92    4.02
  11   2  -7  347.38    5.62
  11   2  -7  353.11    4.32
  11  -2  -7  274.12    3.41
  11  -2  -7  343.44    4.16
  11  -2  -8   46.73    2.46
  11  -2  -8   45.39    2.54
  11   2  -8   47.25    2.56
  11   2  -8   38.21    2.58
  11  -2  -8   44.56    1.80
  11   2  -8   40.16    2.57
  11   2  -9   70.60    2.95
  11  -2  -9   82.23    2.66
  11   2  -9   84.10    2.91
  11   2  -9   75.76    2.90
  11  -2  -9   81.66    2.67
  11  -2  -9   84.31    2.73
  11  -2 -10  404.15    5.39
  11   2 -10  431.13    5.70
  11  -2 -10  479.00    5.52
  11   2 -10  438.56    5.73
  11   2 -10  351.10    5.12
  11  -2 -10  387.58    4.69
  11   2 -11   87.53    3.03
  11   2 -11   81.35    3.09
  11  -2 -11   85.90    3.64
  11   2 -11   71.40    3.16
  11  -2 -11   83.67    2.99
  11  -2 -11   90.37    2.93
  11  -2 -12   83.71    2.33
  11  -2 -12  101.35    3.61
  11   2 -12   87.68    3.18
  11  -2 -12   88.24    3.15
  11   2 -12   80.64    4.96
  11   2 -12   89.56    4.41
  11  -2 -13    1.34    3.12
  11  -2 -13    0.07    3.45
  11   2 -13    1.07    2.69
  11  -2 -13    0.25    2.64
  11  -2 -14  107.78    3.39
  11   2 -14  108.99    3.74
  11   3  -1   64.80    2.16
  11  -3  -1   65.15    1.94
  11  -3  -1   74.12    2.33
  11   3  -1   55.41    2.85
 -11  -3   1   67.89    1.69
  11  -3  -1   60.96    1.78
 -11  -3   2   83.93    2.31
  11   3  -2   81.23    2.33
  11  -3  -2   75.74    1.96
  11  -3  -2   88.58    2.46
  11   3  -2   66.58    3.12
  11  -3  -2   60.04    1.92
 -11  -3   3   54.97    1.67
  11   3  -3   45.93    3.40
  11  -3  -3   52.54    1.74
  11  -3  -3   56.15    1.74
  11   3  -3   53.51    2.20
  11  -3  -3   66.99    2.47
  11  -3  -4   37.07    1.70
 -11  -3   4   39.31    2.11
  11   3  -4   39.66    2.17
  11   3  -4   36.69    5.02
  11   3  -4   35.87    5.07
  11  -3  -4   45.61    2.23
  11  -3  -4   33.04    1.76
  11  -3  -5   18.93    2.04
  11   3  -5   16.96    2.10
 -11  -3   5   17.50    1.91
  11  -3  -5   18.14    1.67
  11   3  -6    1.93    2.13
  11  -3  -6    0.66    2.02
  11  -3  -6    1.33    1.52
 -11  -3   6    0.89    2.00
  11  -3  -6    3.14    2.23
  11   3  -7   37.51    4.77
  11   3  -7   48.27    2.47
 -11  -3   7   41.74    2.29
  11  -3  -7   41.26    1.77
  11  -3  -7   36.22    1.72
  11  -3  -7   40.88    2.48
  11   3  -7   29.16    3.96
 -11  -3   8  892.74    7.00
  11  -3  -8  793.91    6.29
  11  -3  -8  730.43    6.27
  11   3  -8  892.99    7.51
  11   3  -8  656.58    8.85
  11  -3  -8  841.86    7.67
  11  -3  -9   41.62    2.50
  11  -3  -9   42.98    2.44
  11   3  -9   33.75    3.03
  11  -3  -9   41.60    2.47
  11   3  -9   42.66    2.61
  11  -3 -10   13.08    2.38
  11  -3 -10   13.38    1.76
  11   3 -10   10.39    2.31
  11   3 -10   14.40    2.38
  11   3 -10   10.29    3.22
  11  -3 -10   14.18    2.42
  11   3 -11  269.73    4.89
  11   3 -11  329.80    5.15
  11  -3 -11  337.60    4.58
  11  -3 -11  306.04    3.79
  11  -3 -11  353.64    5.76
  11   3 -11  283.64    4.95
  11   3 -12   58.47    4.06
  11   3 -12   51.45    4.26
  11  -3 -12   64.68    3.00
  11   3 -12   54.57    2.92
  11  -3 -12   70.01    3.97
  11  -3 -12   55.20    2.78
  11  -3 -13   44.28    3.09
  11  -3 -13   42.66    2.91
  11  -3 -13   56.24    3.80
  11   3 -13   39.19    2.98
 -11  -3  13   30.81    2.02
  11  -4  -1   20.08    2.39
  11   4  -1   20.27    2.00
  11  -4  -1   19.19    1.62
 -11  -4   1   24.38    2.01
  11  -4  -1   24.46    2.24
  11   4  -1   18.86    2.93
  11   4  -2  590.85    9.94
 -11  -4   2  577.20    4.66
  11   4  -2  521.28    4.47
  11  -4  -2  525.58    4.63
  11  -4  -2  617.88    4.92
  11  -4  -2  539.97    4.81
  11  -4  -3  187.61    2.64
 -11  -4   3  186.96    2.77
  11   4  -3  187.02    2.88
  11  -4  -3  205.80    3.02
  11  -4  -3  175.00    2.52
  11  -4  -4   47.32    2.43
  11   4  -4   46.13    2.29
 -11  -4   4   48.17    2.15
  11  -4  -4   50.35    1.79
 -11  -4   5    1.43    1.89
  11  -4  -5    1.32    1.56
  11   4  -5    0.86    1.54
 -11   4   6  306.28    3.76
  11  -4  -6  386.34    4.02
  11   4  -6  356.36    4.18
  11  -4  -6  342.86    3.99
 -11  -4   6  335.35    3.44
 -11  -4   7    9.51    1.48
  11   4  -7   10.28    2.26
  11  -4  -7    8.95    1.58
 -11   4   7    8.46    2.18
  11  -4  -7    9.65    1.64
 -11  -4   8    4.61    1.52
  11   4  -8    6.43    2.32
  11  -4  -8    3.82    2.31
 -11   4   8    4.33    1.60
  11  -4  -8    6.03    2.22
  11   4  -9   -0.04    2.34
  11  -4  -9   -0.96    2.36
  11   4  -9    0.20    4.49
 -11  -4   9    1.47    2.19
  11  -4  -9    1.44    2.37
 -11   4   9    0.07    2.35
 -11  -4  10  264.09    4.50
  11   4 -10  237.78    3.89
  11   4 -10  193.15    4.95
  11  -4 -10  232.03    3.09
  11  -4 -10  234.72    3.76
  11  -4 -11   56.18    2.81
  11   4 -11   52.28    3.30
  11  -4 -11   53.11    2.84
  11   4 -11   41.41    3.58
  11   4 -11   41.57    3.44
  11   4 -12  109.69    4.17
  11  -4 -12  140.01    4.08
  11  -4 -12  135.41    3.27
  11  -4 -12  125.14    3.44
  11   4 -12   94.23    3.39
  11   4 -12   95.68    4.49
  11  -4 -13  135.79    4.55
  11   4 -13   86.98    3.37
  11  -4 -13  101.46    3.41
  11  -4 -13   93.63    3.28
  11  -5  -1  308.59    3.52
  11  -5  -1  253.78    3.26
  11  -5  -1  308.73    3.88
  11   5  -1  251.01    6.66
 -11  -5   1  277.05    3.19
  11   5  -1  262.62    3.15
  11  -5  -2   31.90    1.75
  11  -5  -2   27.61    1.73
 -11  -5   2   30.44    2.16
  11   5  -2   30.78    1.63
  11  -5  -3  235.32    2.86
 -11   5   3  210.83    2.73
 -11  -5   3  239.30    3.09
  11  -5  -3  290.86    3.67
  11   5  -3  232.75    3.30
 -11  -5   4   39.20    2.18
  11  -5  -4   39.91    1.94
 -11   5   4   34.34    2.46
  11  -5  -4   37.60    1.81
  11   5  -4   38.88    1.73
  11  -5  -5  295.65    3.82
  11   5  -5  313.77    3.31
 -11   5   5  273.94    3.65
 -11  -5   5  305.79    3.52
  11  -5  -6   53.78    2.56
  11  -5  -6   61.41    2.54
 -11   5   6   47.90    2.51
  11   5  -6   59.75    2.54
 -11  -5   6   53.87    2.27
  11  -5  -7  314.49    3.89
 -11   5   7  262.99    3.70
  11   5  -7  312.03    4.00
  11  -5  -7  346.55    3.94
 -11  -5   7  298.43    3.32
 -11   5   8   54.76    2.65
  11  -5  -8   60.17    2.69
  11   5  -8   62.03    2.69
  11  -5  -8   68.46    2.60
 -11  -5   8   57.63    2.40
  11   5  -9  100.90    2.94
 -11   5   9  100.82    3.09
  11  -5  -9   92.23    2.13
 -11  -5   9   95.06    2.64
  11  -5  -9  100.67    2.36
 -11  -5  10  223.56    3.63
  11  -5 -10  225.61    3.73
  11  -5 -10  237.59    3.57
  11   5 -10  217.46    3.71
 -11   5  10  208.55    3.92
 -11  -5  11  367.89    5.45
 -11   5  11  341.56    5.26
  11  -5 -11  390.56    4.67
  11   5 -11  331.24    5.11
  11  -5 -11  365.45    4.67
  11   5 -11  292.35    6.85
  11   5 -12   23.96    3.43
 -11   5  12   26.30    3.38
  11  -5 -12   27.70    2.92
  11   5 -12   18.25    3.18
  11  -5 -12   25.77    2.95
  11   5 -12   16.90    3.82
 -11   6   1    4.36    2.36
  11  -6  -1    3.51    1.65
  11  -6  -1    6.17    2.55
  11   6  -1    1.93    1.55
 -11  -6   1    2.30    2.18
  11   6  -2  190.55    2.97
  11  -6  -2  187.23    3.13
  11  -6  -2  221.07    3.46
 -11  -6   2  233.00    2.73
 -11   6   2  173.74    3.03
  11  -6  -3   36.77    2.56
  11  -6  -3   29.34    1.81
 -11   6   3   30.10    1.81
  11   6  -3   28.35    2.36
 -11  -6   3   31.11    2.28
  11  -6  -4   36.16    1.90
  11  -6  -4   41.08    2.47
  11   6  -4   34.79    1.81
 -11  -6   4   34.80    2.25
 -11   6   4   33.85    1.90
  11  -6  -5    7.66    2.35
 -11  -6   5    6.23    1.59
 -11   6   5    7.96    1.78
  11  -6  -5    7.84    2.32
  11   6  -5    5.60    1.67
 -11  -6   6   49.80    2.44
  11  -6  -6   49.06    2.71
  11   6  -6   51.82    2.59
  11  -6  -6   52.78    2.47
 -11   6   6   46.95    2.07
  11   6  -7  252.08    3.65
  11  -6  -7  230.34    2.91
 -11   6   7  235.28    3.19
  11  -6  -7  277.34    3.72
 -11  -6   7  243.40    3.45
 -11   6   8    3.32    2.59
  11  -6  -8    4.08    2.42
  11  -6  -8    4.96    2.51
  11   6  -8    2.71    2.50
 -11  -6   8    2.01    2.21
 -11  -6   9  198.62    3.44
  11  -6  -9  234.92    3.67
 -11   6   9  190.76    3.65
  11   6  -9  211.91    3.62
  11  -6  -9  236.91    3.57
 -11   6  10   21.51    2.10
  11   6 -10   25.11    2.77
  11  -6 -10   25.76    2.70
 -11  -6  10   21.81    2.47
  11  -6 -10   25.28    2.79
  11   6 -11  193.26    3.86
 -11   6  11  203.08    4.16
  11  -6 -11  222.91    3.71
 -11  -6  11  197.81    3.92
  11  -6 -11  236.32    4.01
  11  -7  -1   84.04    2.95
  11   7  -1   68.77    2.05
  11  -7  -1   72.16    2.14
 -11  -7   1   74.63    2.05
 -11   7   1   67.79    2.12
 -11   7   2  154.07    2.58
  11   7  -2  162.73    2.97
 -11  -7   2  166.53    2.98
  11  -7  -2  168.57    2.66
  11  -7  -2  195.46    3.43
  11   7  -3  224.07    3.31
  11  -7  -3  228.57    3.50
 -11   7   3  197.69    3.38
  11  -7  -3  204.91    2.88
 -11  -7   3  221.44    3.22
 -11  -7   4   37.48    2.49
  11  -7  -4   39.30    2.60
 -11   7   4   27.71    2.73
  11   7  -4   34.29    2.62
  11  -7  -4   30.76    2.74
 -11  -7   5  226.52    3.35
  11  -7  -5  214.65    2.94
  11  -7  -5  244.66    3.40
  11   7  -5  211.35    3.43
 -11   7   5  191.99    3.44
  11  -7  -6   39.53    2.74
 -11   7   6   33.81    2.77
 -11  -7   6   35.02    2.55
  11   7  -6   39.09    2.69
  11  -7  -6   40.10    2.57
 -11   7   7  449.91    4.92
 -11  -7   7  504.85    5.00
  11  -7  -7  558.68    5.25
  11  -7  -7  523.70    5.05
  11   7  -7  491.00    4.46
  11   7  -8  251.03    3.30
  11  -7  -8  261.78    3.91
  11  -7  -8  281.83    3.83
 -11   7   8  241.62    3.40
 -11  -7   8  257.24    3.81
 -11  -7   9  122.86    3.12
  11   7  -9  120.92    3.26
 -11   7   9  112.63    2.69
  11  -7  -9  120.67    2.58
  11  -7  -9  132.02    3.15
  11  -8  -1   14.26    2.83
 -11  -8   2   74.56    2.14
  11  -8  -2   69.76    3.00
 -11   8   2   65.85    2.33
  11   8  -2   71.72    2.86
  11  -8  -2   82.21    3.07
  11  -8  -3  117.49    2.55
  11   8  -3  115.39    3.00
  11  -8  -3   79.29    2.33
 -11  -8   3  117.16    2.99
 -11   8   3  106.10    3.18
 -11   8   4    5.94    2.01
  11  -8  -4    7.10    2.03
  11   8  -4    9.05    2.67
  11  -8  -4    8.53    2.57
 -11  -8   4    5.37    2.51
  11  -8  -5   95.25    2.42
  11  -8  -5  109.37    2.94
  11   8  -5  102.23    3.08
  11  -8  -5  111.96    3.00
 -11   8   5   93.28    3.17
 -11  -8   5  102.70    2.98
 -11  -8   6  175.62    2.85
 -11   8   6  161.43    3.55
  11  -8  -6  143.72    2.54
  11   8  -6  173.14    3.43
  11  -8  -6  175.55    3.53
  11  -8  -7   20.66    2.71
  11  -8  -7   21.07    2.84
  10   0  -1    0.99    1.83
  10   0  -1    0.45    1.30
  10   0  -1    0.84    1.54
  10   0  -2   47.68    2.08
  10   0  -2   45.08    2.40
  10   0  -2   39.18    2.08
  10   0  -3   -0.09    1.31
  10   0  -3    0.18    1.83
  10   0  -3    0.28    1.40
  10   0  -4  525.22    4.71
  10   0  -4  482.54    4.59
  10   0  -4  535.94    5.61
  10   0  -5    0.30    1.26
  10   0  -5    0.20    1.43
  10   0  -5    0.57    1.96
  10   0  -6  177.46    3.40
  10   0  -6  163.98    2.94
  10   0  -6  161.29    3.16
  10   0  -7    0.69    2.23
  10   0  -7    0.98    1.35
  10   0  -7    0.49    2.07
  10   0  -8    1.24    2.01
  10   0  -8    1.58    2.31
  10   0  -8    1.23    2.12
  10   0  -9    1.49    2.59
  10   0  -9    0.66    2.30
  10   0  -9   -0.68    2.08
  10   0 -10   90.75    2.80
  10   0 -10   82.28    3.32
  10   0 -10   88.99    3.04
  10   0 -11    0.06    2.83
  10   0 -11    0.41    2.86
  10   0 -11    1.63    1.65
  10   0 -12   13.90    4.54
  10   0 -12   12.63    1.78
  10   0 -12   14.29    4.69
 -10   0  13    0.61    2.35
  10   0 -13    1.47    2.61
  10   0 -14   70.43    3.19
 -10   0  14   67.21    2.89
 -10  -1   1  217.51    2.59
  10  -1  -1  215.32    2.92
  10  -1  -1  190.06    2.88
  10   1  -1  208.27    3.50
  10   1  -1  197.59    2.47
  10  -1  -1  189.28    2.79
  10  -1  -2   70.40    1.82
  10   1  -2   68.07    2.11
  10  -1  -2   74.75    2.48
 -10  -1   2   69.84    2.15
  10   1  -2   75.45    2.68
  10  -1  -2   65.39    2.25
  10  -1  -3   10.80    1.46
  10  -1  -3   15.40    1.88
 -10  -1   3   16.64    1.95
  10  -1  -3    9.29    1.50
  10   1  -3   13.09    1.34
  10   1  -3   14.61    2.24
  10   1  -4    9.87    1.34
  10  -1  -4   10.31    1.83
  10  -1  -4    9.04    2.13
  10   1  -4   10.02    2.10
 -10  -1   4   10.22    1.98
  10  -1  -4   10.59    2.09
  10   1  -5   56.69    2.88
  10   1  -5   50.39    2.15
  10  -1  -5   46.20    2.42
  10   1  -5   51.51    2.44
  10  -1  -5   50.51    2.16
  10  -1  -6  210.30    3.42
  10  -1  -6  195.43    3.42
  10  -1  -6  198.09    3.16
  10   1  -6  193.88    3.21
  10   1  -6  194.73    3.73
  10   1  -6  208.86    2.92
  10   1  -7   35.69    1.89
  10   1  -7   39.48    2.33
  10   1  -7   34.71    2.30
  10  -1  -7   36.90    2.29
  10  -1  -7   35.92    2.08
  10  -1  -7   34.15    2.41
  10  -1  -8  174.36    3.23
  10   1  -8  171.27    3.63
  10  -1  -8  169.92    3.32
  10  -1  -8  194.43    3.37
  10   1  -8  193.37    3.53
  10   1  -8  192.93    3.53
  10   1  -9  291.90    4.44
  10  -1  -9  361.89    4.56
  10   1  -9  324.79    4.40
  10   1  -9  340.12    4.68
  10  -1  -9  294.11    4.11
  10  -1  -9  316.62    4.49
  10   1 -10  128.80    3.81
  10  -1 -10  135.34    3.21
  10  -1 -10  143.91    3.42
  10  -1 -10  135.37    2.99
  10   1 -10  156.26    3.93
  10   1 -10  141.12    3.14
  10  -1 -11   -0.04    2.28
  10   1 -11    0.54    2.82
  10  -1 -11    1.20    2.33
  10  -1 -11    1.84    2.92
  10   1 -11    1.37    1.70
  10   1 -11    0.58    3.20
  10  -1 -12   23.62    3.17
  10   1 -12   27.62    2.70
  10  -1 -12   26.00    1.91
 -10  -1  12   31.84    2.45
  10  -1 -12   25.80    3.41
  10  -1 -13   10.60    2.63
  10   1 -13   14.14    2.00
 -10  -1  13   12.02    2.44
  10  -1 -14  262.85    3.72
 -10   1  14  215.63    3.04
 -10  -1  14  252.84    3.85
  10   1 -14  276.94    4.35
  10  -2  -1  135.93    2.64
  10   2  -1  158.38    3.12
  10  -2  -1  142.77    2.39
  10  -2  -1  165.19    2.74
  10   2  -1  134.88    2.43
 -10  -2   1  155.52    2.13
  10  -2  -2  143.26    2.45
  10   2  -2  205.70    2.50
  10  -2  -2  188.86    2.54
 -10  -2   2  223.65    2.57
  10  -2  -2  230.04    3.07
  10   2  -2  223.44    3.90
  10  -2  -3  202.55    2.96
 -10  -2   3  191.15    2.89
  10   2  -3  186.90    3.99
  10  -2  -3  193.93    2.88
  10  -2  -3  221.02    3.24
  10   2  -3  190.64    2.88
  10   2  -4   63.25    3.39
 -10  -2   4   59.21    2.21
  10   2  -4   54.68    3.16
  10  -2  -4   53.84    2.37
  10  -2  -4   63.06    2.32
  10  -2  -4   68.38    2.36
  10   2  -4   54.37    1.75
 -10  -2   5    3.46    1.85
  10  -2  -5    3.82    2.14
  10   2  -5    3.47    2.79
  10  -2  -5    4.15    1.95
  10   2  -5    4.13    1.96
  10   2  -5    4.04    2.67
  10   2  -6  103.50    2.70
 -10  -2   6  102.71    2.62
  10  -2  -6  100.00    2.49
  10  -2  -6   92.90    2.73
  10   2  -6  102.43    3.61
  10  -2  -6  103.90    2.70
  10   2  -6  102.08    3.53
  10   2  -7    6.37    2.19
 -10  -2   7    7.24    2.19
  10  -2  -7    7.26    2.15
  10  -2  -7    7.51    1.98
  10  -2  -7    5.29    2.22
  10   2  -7    6.95    2.68
  10  -2  -8   14.91    2.26
  10  -2  -8   18.09    2.11
  10   2  -8   16.21    2.35
  10   2  -8   23.80    2.34
  10  -2  -8   15.13    1.64
  10   2  -8   17.34    2.85
  10   2  -9    7.21    2.50
  10   2  -9    7.34    2.24
  10  -2  -9    7.76    2.11
  10  -2  -9    6.62    2.19
  10   2  -9    7.47    2.28
  10  -2  -9    6.90    1.60
  10  -2 -10   47.90    2.60
  10   2 -10   45.67    2.62
  10  -2 -10   52.24    2.62
  10  -2 -10   50.49    2.47
  10   2 -10   51.52    3.11
  10   2 -10   44.92    2.91
  10  -2 -11   27.47    1.83
  10   2 -11   29.92    3.08
 -10  -2  11   29.64    2.38
  10   2 -11   30.93    2.60
  10   2 -11   25.75    3.66
  10  -2 -11   29.75    2.56
  10  -2 -11   29.97    2.63
 -10  -2  12    1.33    2.30
  10  -2 -12    1.63    2.42
  10  -2 -12    0.61    2.61
  10  -2 -12    0.67    2.45
  10   2 -12    0.62    2.57
  10  -2 -13   12.09    1.89
  10  -2 -13   12.33    3.56
 -10  -2  13   11.57    2.47
  10   2 -13   12.72    2.72
  10  -2 -13   12.98    3.40
  10   2 -14  116.00    3.49
 -10  -2  14   42.16    2.20
  10  -2 -14  102.69    3.39
 -10  -3   1   16.88    1.89
  10  -3  -1   19.68    2.21
  10  -3  -1   19.62    1.55
  10   3  -1   18.69    1.87
  10   3  -1   15.39    2.50
  10  -3  -1   16.71    2.16
  10   3  -2  234.19    4.65
  10  -3  -2  252.77    3.07
  10   3  -2  248.54    3.12
  10  -3  -2  245.00    2.89
 -10  -3   2  258.51    2.80
  10  -3  -2  290.33    3.08
 -10  -3   3  251.69    3.13
  10  -3  -3  247.14    2.88
  10  -3  -3  281.67    3.03
  10   3  -3  236.13    6.10
  10   3  -3  249.08    3.23
  10  -3  -3  257.70    3.07
  10  -3  -4  192.02    2.65
  10   3  -4  197.75    3.03
 -10  -3   4  187.37    2.51
  10  -3  -4  176.09    2.97
  10  -3  -4  214.27    3.11
  10   3  -5   36.75    1.68
 -10  -3   5   34.65    2.07
  10  -3  -5   40.44    2.31
  10  -3  -6   95.80    2.05
 -10  -3   6  105.52    2.57
  10   3  -6  110.08    2.78
  10  -3  -6  110.38    2.80
  10   3  -7  158.81    3.06
  10   3  -7  118.05    4.47
  10  -3  -7  155.89    2.99
 -10  -3   7  153.70    2.85
  10  -3  -7  151.27    2.84
 -10  -3   8  177.85    3.21
  10  -3  -8  166.55    2.93
  10   3  -8  131.98    3.85
  10  -3  -8  178.91    3.17
  10   3  -8  172.17    3.38
  10  -3  -9    2.75    2.20
  10   3  -9    7.57    2.14
 -10  -3   9    0.89    2.29
  10   3  -9    0.29    2.15
  10  -3  -9   -0.24    2.22
  10  -3 -10   36.39    2.52
  10   3 -10   22.64    2.37
  10   3 -10   29.96    2.88
  10   3 -10   25.38    3.24
  10  -3 -10   28.05    2.49
  10   3 -11   38.69    3.64
  10  -3 -11   53.37    2.99
  10  -3 -11   51.91    3.28
 -10  -3  11   42.15    2.54
  10  -3 -11   45.04    2.60
  10   3 -11   41.45    3.14
  10   3 -11   40.55    3.13
  10  -3 -12  258.63    4.68
  10  -3 -12  288.67    5.54
 -10  -3  12  237.41    3.68
  10   3 -12  211.37    3.94
  10  -3 -12  263.97    3.94
  10  -3 -13   10.52    3.88
  10  -3 -13    8.25    2.68
 -10  -3  13    7.74    2.60
  10   3 -13    8.39    2.76
  10  -3 -13   10.03    3.11
  10  -4  -1  113.50    2.67
  10   4  -1  106.16    3.76
  10  -4  -1   88.55    2.01
  10   4  -1   92.93    2.27
 -10  -4   1   97.55    1.85
  10  -4  -1  106.29    2.57
  10   4  -2    4.05    1.39
  10  -4  -2    6.39    2.07
 -10  -4   2    4.48    1.91
  10  -4  -2    5.17    2.10
  10   4  -2    3.51    3.89
 -10   4   3   25.06    2.20
  10  -4  -3   28.51    1.67
  10   4  -3   27.28    2.08
  10  -4  -3   26.97    2.22
 -10  -4   3   27.89    2.04
 -10  -4   4    2.33    1.90
  10  -4  -4    0.61    1.48
 -10   4   4    1.08    2.11
  10   4  -4    1.08    1.45
  10  -4  -4    3.06    2.04
 -10  -4   5   48.78    2.15
  10   4  -5   50.73    2.33
 -10   4   5   45.09    2.33
  10  -4  -5   49.34    2.39
  10   4  -6   49.06    1.85
 -10  -4   6   45.13    2.19
  10  -4  -6   46.04    1.77
  10  -4  -6   50.68    2.25
 -10   4   6   40.93    2.30
  10  -4  -7   -0.10    2.15
 -10  -4   7    1.09    1.98
 -10   4   7    1.34    2.17
  10   4  -7    0.57    2.13
  10  -4  -7    1.04    1.57
 -10   4   8  136.35    3.02
  10  -4  -8  146.33    2.93
  10  -4  -8  157.57    2.91
 -10  -4   8  146.92    2.87
  10   4  -8  155.70    3.08
  10  -4  -9    0.97    2.25
  10   4  -9    1.34    2.24
 -10   4   9    1.53    2.36
 -10  -4   9    1.54    2.10
  10  -4  -9    1.32    2.30
  10   4  -9    0.91    2.75
  10   4 -10    3.85    2.37
  10   4 -10    5.21    2.25
  10  -4 -10    5.37    1.72
 -10   4  10    5.17    2.54
 -10  -4  10    4.95    2.91
  10  -4 -10    6.62    2.45
  10  -4 -11  119.61    3.22
  10  -4 -11  133.09    3.06
  10   4 -11   89.43    3.11
  10   4 -11   87.00    3.92
 -10  -4  11  106.73    3.10
  10   4 -11  107.76    3.64
 -10   4  11  111.85    3.51
  10  -4 -12   51.08    2.77
  10   4 -12   43.60    5.49
  10   4 -12   37.11    5.25
 -10  -4  12   44.10    2.72
  10  -4 -12   48.59    3.35
 -10   4  12   49.84    3.36
  10   4 -12   34.07    2.77
  10   4 -13   62.08    3.14
 -10  -4  13   46.25    2.96
  10  -4 -13   75.06    3.20
  10  -4 -13   77.42    3.10
 -10   5   1   86.89    2.03
  10  -5  -1  116.41    2.71
  10   5  -1   97.33    4.91
  10  -5  -1  101.57    2.14
  10   5  -1   92.49    2.39
 -10  -5   1  103.35    2.41
  10   5  -2  140.10    2.72
  10  -5  -2  133.19    2.78
 -10   5   2  120.30    2.22
  10  -5  -2  166.22    2.92
 -10  -5   2  141.94    2.58
 -10   5   3   89.80    2.07
  10   5  -3   99.01    2.54
  10  -5  -3  117.68    2.64
  10  -5  -3  102.85    2.59
 -10  -5   3  102.67    2.44
 -10  -5   4   38.14    2.09
  10  -5  -4   39.53    1.66
 -10   5   4   35.32    1.81
  10   5  -4   35.32    1.69
  10  -5  -4   39.48    1.83
  10   5  -5   60.66    2.40
  10  -5  -5   56.67    1.88
 -10   5   5   50.77    2.48
 -10  -5   5   55.19    1.76
  10   5  -6    0.94    2.17
  10  -5  -6    2.14    2.11
 -10   5   6   -0.30    2.25
  10  -5  -6    0.58    2.27
 -10  -5   6    0.27    1.97
  10  -5  -7   46.60    2.52
 -10  -5   7   43.84    1.74
  10  -5  -7   46.06    2.41
 -10   5   7   42.44    1.94
  10   5  -7   44.68    1.88
  10   5  -8   57.07    2.57
  10  -5  -8   61.82    2.47
 -10   5   8   53.65    2.63
 -10  -5   8   55.84    2.32
  10  -5  -8   65.53    2.60
 -10  -5   9    0.73    2.05
  10  -5  -9    3.25    2.38
  10   5  -9   -0.39    2.25
 -10   5   9    1.64    2.46
  10  -5  -9   -0.51    1.72
  10  -5 -10  225.11    3.70
  10   5 -10  184.45    5.20
  10  -5 -10  242.42    3.57
  10   5 -10  209.03    3.57
 -10   5  10  247.20    4.14
 -10  -5  10  219.32    3.73
  10  -5 -11   62.47    2.78
  10  -5 -11   69.00    2.97
 -10  -5  11   59.14    3.52
 -10  -5  11   63.98    3.56
 -10   5  11   65.59    3.24
  10   5 -11   47.81    3.73
  10   5 -11   57.73    3.40
  10   5 -12    2.08    2.87
  10  -5 -12    1.41    2.74
 -10   5  12   11.04    3.31
 -10  -5  12    4.85    2.62
  10  -5 -12    3.58    2.66
  10   5 -12    3.75    3.86
  10   5 -12    6.35    4.15
  10  -6  -1  100.62    2.67
  10  -6  -1  108.63    2.74
 -10   6   1   94.42    2.69
 -10  -6   1  100.05    2.59
  10   6  -1   94.02    2.54
 -10   6   2   88.76    2.69
  10   6  -2   99.48    2.06
 -10  -6   2  100.45    2.00
  10  -6  -2  102.20    2.18
  10  -6  -2  119.57    2.78
  10  -6  -3  210.22    2.71
 -10  -6   3  199.32    2.97
  10   6  -3  201.14    3.13
  10  -6  -3  204.99    2.76
 -10   6   3  169.49    3.15
 -10   6   4    1.57    1.70
  10  -6  -4    1.25    1.61
 -10  -6   4   -0.03    2.05
  10   6  -4    2.09    1.52
  10  -6  -4    0.16    2.36
  10   6  -5    3.86    2.26
  10  -6  -5    2.54    1.67
 -10   6   5    0.86    2.46
 -10  -6   5    1.93    2.09
  10  -6  -6    1.21    1.74
 -10  -6   6    1.53    2.08
 -10   6   6    3.07    2.41
  10   6  -6    0.62    2.29
  10  -6  -6    2.59    1.51
  10  -6  -7    1.46    2.27
  10   6  -7    1.03    1.69
  10  -6  -7    1.20    2.45
 -10  -6   7    1.61    2.21
 -10   6   7    3.33    2.45
  10   6  -8   76.84    2.72
  10  -6  -8   82.37    2.81
 -10   6   8   72.38    2.22
 -10  -6   8   68.84    2.00
  10  -6  -8   75.32    2.06
  10   6  -9   12.79    2.45
  10  -6  -9   13.86    2.58
 -10  -6   9   12.10    2.33
 -10   6   9   13.79    1.94
  10  -6  -9   14.70    2.48
  10   6 -10   31.85    2.63
 -10  -6  10   31.29    2.50
  10  -6 -10   39.16    2.66
  10  -6 -10   37.91    2.73
 -10   6  10   38.37    2.98
  10   6 -11   40.07    2.87
 -10  -6  11   38.96    3.30
  10  -6 -11   41.18    2.77
 -10   6  11   45.23    3.15
  10  -6 -11   41.06    2.22
  10  -7  -1   66.93    2.09
  10  -7  -1  132.30    2.90
 -10  -7   1  139.11    2.30
  10   7  -1  136.70    2.76
 -10   7   1  126.03    2.38
 -10   7   2  130.45    2.42
  10  -7  -2  165.53    3.06
  10   7  -2  148.87    2.92
  10  -7  -2  157.24    2.54
 -10  -7   2  150.37    2.37
 -10   7   3    7.99    1.85
  10  -7  -3   11.25    2.45
  10  -7  -3    7.10    1.68
 -10  -7   3   10.35    2.39
  10   7  -3    6.95    2.36
 -10   7   4   23.98    2.67
 -10  -7   4   29.84    2.37
  10  -7  -4   26.12    1.71
  10  -7  -4   27.70    1.98
  10   7  -4   22.71    2.41
  10   7  -5   22.55    1.80
 -10  -7   5   25.95    2.40
  10  -7  -5   23.65    2.51
 -10   7   5   23.26    1.94
  10   7  -6   22.50    2.52
 -10  -7   6   23.33    1.81
  10  -7  -6   22.53    2.60
  10  -7  -6   22.46    1.70
 -10   7   6   21.91    1.94
  10   7  -7   15.38    2.52
  10  -7  -7   15.06    1.68
  10  -7  -7   16.93    2.64
 -10  -7   7   18.42    2.46
 -10   7   7   14.14    1.95
  10   7  -8   20.31    2.58
  10  -7  -8   23.33    2.48
 -10  -7   8   20.54    2.45
 -10   7   8   19.48    2.79
  10  -7  -8   21.87    2.60
  10  -7  -9    7.37    2.60
 -10   7   9    5.06    2.74
  10   7  -9    6.09    2.54
  10  -7  -9    6.12    2.50
 -10  -7   9    5.27    2.46
  10   7 -10    1.10    2.56
  10  -7 -10    1.22    1.83
 -10  -7  10    0.72    2.47
 -10   7  10   -0.64    2.08
  10  -7 -10    0.98    1.95
 -10  -8   1  132.81    2.35
  10   8  -1  136.38    2.95
  10  -8  -1  137.54    2.53
 -10   8   1  118.90    2.45
  10  -8  -1  154.46    3.30
 -10   8   2   10.29    1.88
  10  -8  -2   12.50    2.62
  10   8  -2   13.10    2.48
  10  -8  -2   13.89    2.61
 -10  -8   2   10.13    1.80
  10  -8  -3   28.90    1.90
 -10  -8   3   26.03    2.49
  10  -8  -3   26.53    2.03
 -10   8   3   23.63    2.82
  10   8  -3   28.58    2.58
 -10  -8   4  131.81    2.44
  10  -8  -4  125.72    2.57
 -10   8   4  110.49    3.15
  10   8  -4  131.73    3.05
  10  -8  -4  143.77    3.00
  10  -8  -5    5.73    2.42
  10   8  -5    7.91    2.58
 -10  -8   5    6.04    2.46
  10  -8  -5    5.27    2.67
  10  -8  -5    7.45    1.74
 -10   8   5    6.06    2.72
  10   8  -6    3.38    2.57
  10  -8  -6    4.55    1.92
  10  -8  -6    2.08    2.38
 -10  -8   6    3.84    2.51
 -10   8   6    4.39    2.74
  10  -8  -7   10.55    1.79
 -10  -8   7   15.76    2.62
  10   8  -7   12.39    1.91
 -10   8   7   15.34    2.87
  10  -8  -7   12.46    1.91
  10  -8  -8   14.36    1.87
 -10   8   8   14.34    2.12
  10  -8  -8   16.70    2.78
  10   8  -8   16.84    1.97
 -10  -8   8   16.29    1.90
   9   0  -1    0.44    1.25
   9   0  -1   -0.39    1.43
   9   0  -2 4424.61   23.83
   9   0  -2 4522.01   24.25
   9   0  -2 4691.70   32.22
   9   0  -3    0.10    1.26
   9   0  -3   -0.26    1.71
   9   0  -3    0.71    1.89
   9   0  -4    4.73    1.78
   9   0  -4    1.01    1.91
   9   0  -4    3.51    1.87
   9   0  -5    0.65    1.79
   9   0  -5    0.72    1.88
   9   0  -5   -0.22    1.42
   9   0  -6 1475.80   10.38
   9   0  -6 1615.76   14.69
   9   0  -6 1530.45   11.73
   9   0  -7    0.48    1.81
   9   0  -7    2.07    2.20
   9   0  -7    0.74    1.96
   9   0  -8    3.05    2.16
   9   0  -8    2.71    1.99
   9   0  -8    4.28    2.07
   9   0  -9    0.49    2.02
   9   0  -9    0.97    2.06
   9   0  -9    1.17    2.55
   9   0 -10    1.02    2.26
   9   0 -10    0.59    2.73
   9   0 -10    1.72    2.78
  -9   0  11    0.99    2.11
   9   0 -11    1.94    1.59
   9   0 -11    0.29    3.58
   9   0 -11    0.82    3.59
  -9   0  12   58.29    1.84
   9   0 -12   63.04    2.75
  -9   0  13   -0.04    2.33
   9   0 -13   -0.21    2.55
  -9   0  14  178.25    3.32
   9   0 -14  151.01    3.51
   9  -1  -1    5.49    1.35
   9  -1  -1    4.35    1.81
   9   1  -1    5.39    2.05
  -9  -1   1    4.28    1.74
   9   1  -1    3.73    1.77
   9  -1  -1    4.75    2.02
   9   1  -2  327.12    4.49
   9  -1  -2  292.02    3.15
   9  -1  -2  334.57    3.61
   9   1  -2  306.84    3.32
  -9  -1   2  336.49    3.57
   9  -1  -2  300.34    3.95
   9  -1  -3   35.75    1.73
  -9  -1   3   43.98    2.04
   9  -1  -3   50.80    2.33
   9  -1  -3   54.86    2.11
   9   1  -3   44.72    2.53
   9   1  -3   39.89    2.05
   9  -1  -4  111.97    2.48
   9   1  -4  122.14    2.46
   9  -1  -4  105.60    2.11
  -9  -1   4  131.83    2.59
   9   1  -4  120.89    3.06
   9   1  -5   40.13    2.10
   9  -1  -5   50.11    1.70
   9   1  -5   40.24    2.34
   9  -1  -5   41.80    2.30
   9  -1  -5   41.40    2.21
   9   1  -6  150.22    3.25
   9  -1  -6  145.63    3.08
   9   1  -6  144.36    2.94
   9  -1  -6  142.92    2.46
   9  -1  -6  160.12    3.00
   9   1  -6  159.44    3.00
   9   1  -7  607.03    5.92
   9  -1  -7  615.06    6.11
   9  -1  -7  553.38    5.50
   9   1  -7  730.95    7.32
   9  -1  -7  617.53    5.85
   9   1  -7  703.62    6.63
   9  -1  -8  228.06    3.58
   9  -1  -8  191.20    2.84
   9  -1  -8  209.38    3.56
   9   1  -8  206.47    3.80
   9   1  -8  226.46    3.84
   9   1  -8  251.27    3.73
   9   1  -9  520.08    5.98
   9   1  -9  468.45    4.96
   9   1  -9  438.40    5.50
   9  -1  -9  453.20    5.24
   9  -1  -9  448.57    4.62
   9  -1  -9  474.38    6.07
   9  -1 -10   61.81    2.77
   9  -1 -10   60.05    2.77
   9   1 -10   56.12    3.33
  -9  -1  10   64.03    2.41
   9   1 -10   61.32    2.56
   9  -1 -10   60.28    2.43
   9   1 -10   65.37    3.70
   9  -1 -11   79.26    3.61
  -9  -1  11   85.23    2.52
   9  -1 -11   80.07    3.53
   9  -1 -11   83.15    2.66
   9   1 -11   79.41    2.82
   9  -1 -12   24.27    4.60
   9   1 -12   24.96    2.61
  -9   1  12   30.54    2.31
   9  -1 -12   24.38    2.49
   9  -1 -12   29.62    4.70
  -9  -1  12   27.07    2.35
  -9   1  13    6.54    2.35
   9  -1 -13    6.32    1.81
   9   1 -13    7.29    1.87
  -9  -1  13    8.68    2.38
   9  -1 -14   18.88    1.98
  -9   1  14   21.74    2.62
  -9  -1  14   17.91    2.62
   9   1 -14   18.07    2.91
  -9  -2   1  104.63    3.13
  -9  -2   1   91.31    2.22
   9  -2  -1   99.61    2.58
   9   2  -1   81.06    2.17
   9  -2  -1   86.63    2.38
   9   2  -1   94.92    3.03
   9  -2  -1  104.12    2.06
   9  -2  -2 1921.88   11.04
   9   2  -2 1850.17   10.49
   9  -2  -2 2139.20   11.80
  -9  -2   2 1837.58   10.72
   9  -2  -2 2086.19   14.91
   9   2  -2 1918.18   13.38
  -9  -2   3  186.99    2.78
   9   2  -3  174.57    4.01
   9   2  -3  186.80    2.77
   9  -2  -3  191.46    2.93
   9  -2  -3  213.01    3.16
   9  -2  -3  213.61    2.64
  -9  -2   4    1.94    1.73
   9   2  -4    1.34    2.42
   9  -2  -4    0.77    1.97
   9   2  -4    0.81    2.55
   9   2  -4   -0.09    1.83
   9  -2  -4    1.80    1.95
   9   2  -5  319.65    5.52
  -9  -2   5  374.37    3.97
   9  -2  -5  385.66    4.14
   9   2  -5  390.94    4.21
   9   2  -5  357.13    5.80
   9  -2  -5  352.97    4.04
   9  -2  -6 2684.07   16.12
  -9  -2   6 2942.98   17.11
   9  -2  -6 2697.82   18.20
   9   2  -6 2561.08   18.63
   9  -2  -6 2600.45   17.90
   9   2  -6 2824.83   17.45
   9  -2  -7  380.13    4.04
   9   2  -7  475.88    5.02
   9   2  -7  457.60    5.86
   9  -2  -7  450.06    4.64
   9  -2  -7  440.23    4.83
  -9  -2   7  440.39    4.82
   9  -2  -8  988.97    7.80
   9  -2  -8 1089.48    9.58
   9  -2  -8 1026.77    8.23
   9   2  -8 1162.74    9.32
   9   2  -8 1126.29    8.88
   9   2  -9   11.57    2.16
  -9  -2   9   11.87    2.19
   9  -2  -9   15.49    1.54
   9   2  -9   12.04    2.16
   9  -2  -9   10.85    2.22
   9  -2  -9   13.32    2.18
   9   2  -9   10.12    2.95
   9   2 -10  448.66    5.96
   9   2 -10  422.15    6.48
  -9  -2  10  419.30    4.37
   9  -2 -10  453.80    5.26
   9  -2 -10  477.58    6.28
   9   2 -10  497.44    5.34
   9  -2 -10  456.47    4.55
  -9  -2  11    8.01    2.14
   9  -2 -11    7.97    2.94
   9  -2 -11    7.41    2.28
   9  -2 -11    8.07    2.86
   9   2 -11    6.11    2.34
   9  -2 -12  222.89    5.81
   9   2 -12  199.62    3.15
   9  -2 -12  212.17    4.79
   9  -2 -12  246.24    3.61
  -9  -2  12  229.40    3.39
   9  -2 -13   41.72    2.72
   9  -2 -13   46.24    5.01
  -9  -2  13   21.76    1.87
   9   2 -13   46.34    2.86
  -9   2  13   48.41    2.57
   9  -2 -13   51.13    5.23
  -9   2  14  105.22    2.92
  -9  -2  14   95.43    3.09
   9  -2 -14   86.37    3.14
   9   2 -14   84.23    3.19
  -9  -3   1  380.68    5.95
   9   3  -1  330.23    3.40
   9  -3  -1  389.18    4.13
   9  -3  -1  409.21    3.65
  -9  -3   1  341.88    3.44
   9  -3  -1  347.71    3.71
   9   3  -1  312.59    4.83
  -9  -3   2  209.66    2.85
   9  -3  -2  191.43    2.62
   9   3  -2  210.16    2.84
   9  -3  -2  200.19    2.68
   9   3  -2  197.68    4.69
  -9  -3   3  333.44    3.72
   9  -3  -3  344.76    3.77
   9  -3  -3  392.26    4.13
   9   3  -3  349.69    3.70
  -9  -3   4   74.89    2.26
   9   3  -4   83.08    1.97
   9  -3  -4   84.14    2.43
  -9   3   4   70.09    2.39
  -9  -3   5    2.11    1.75
  -9   3   5    0.28    2.01
   9   3  -5    2.26    1.90
   9  -3  -5    1.16    2.09
  -9   3   6  285.53    3.71
  -9  -3   6  314.68    3.39
   9   3  -6  343.39    4.14
   9   3  -6  278.67    7.76
   9   3  -6  286.54    7.54
   9  -3  -6  325.42    3.74
   9  -3  -6  304.97    3.34
   9  -3  -7  184.33    2.60
   9   3  -7  181.51    4.48
  -9  -3   7  208.85    3.28
  -9   3   7  188.80    2.90
   9  -3  -7  211.25    3.24
   9   3  -7  244.10    3.61
   9   3  -8   93.16    2.71
  -9  -3   8   89.12    2.68
   9  -3  -8   87.89    2.63
   9   3  -8   77.16    3.19
  -9   3   8   77.88    2.61
   9  -3  -8   80.28    1.97
   9   3  -9    1.12    2.45
   9  -3  -9    0.72    2.13
  -9  -3   9    0.78    2.57
  -9  -3   9   -0.06    2.16
   9   3  -9    0.87    2.53
  -9   3   9    0.72    2.23
   9  -3  -9   -0.12    2.19
  -9  -3  10    7.82    2.12
   9   3 -10    7.76    2.63
   9   3 -10    7.44    2.66
   9  -3 -10    8.87    2.34
   9   3 -10    5.82    3.04
  -9   3  10    7.51    2.96
   9  -3 -10    7.66    2.20
  -9  -3  11    6.26    2.67
   9   3 -11    6.52    4.06
   9   3 -11    6.99    2.33
   9  -3 -11    6.47    1.63
   9  -3 -11    9.48    2.39
   9   3 -11    8.07    4.20
  -9  -3  12  100.41    2.84
   9  -3 -12  103.75    3.53
   9  -3 -12   94.66    2.28
   9  -3 -12  122.91    4.46
   9   3 -12   90.67    3.00
  -9  -3  13   37.18    2.71
   9  -3 -13   34.16    3.25
   9   3 -13   32.22    2.79
   9  -3 -13   43.63    3.54
   9  -3 -13   40.85    2.71
   9   3 -14    3.48    2.83
  -9  -3  14    1.59    1.91
   9  -3 -14    3.48    4.92
   9  -3 -14    3.97    1.90
   9  -3 -14    2.69    3.96
   9   4  -1   74.63    3.79
   9  -4  -1   69.41    2.40
  -9   4   1   60.63    2.35
  -9  -4   1   77.21    3.96
   9  -4  -1   74.92    2.35
   9   4  -1   63.39    2.16
  -9  -4   1   66.58    2.14
   9  -4  -2 1445.74    8.71
   9  -4  -2 1636.76   11.36
   9   4  -2 1435.42    8.64
  -9   4   2 1253.44    7.70
  -9  -4   2 1404.08    8.36
   9  -4  -3   74.51    2.38
  -9   4   3   65.82    2.35
   9   4  -3   72.15    2.25
   9  -4  -3   56.40    1.73
  -9  -4   3   68.62    1.81
  -9   4   4    8.15    1.50
  -9  -4   4    8.86    1.90
   9   4  -4   10.00    2.01
   9  -4  -4   10.52    2.10
  -9  -4   5   34.49    2.05
   9  -4  -5   38.43    1.74
   9   4  -5   38.44    1.66
  -9   4   5   35.91    2.26
  -9   4   6  538.80    4.93
  -9  -4   6  500.06    4.71
   9  -4  -6  551.47    4.97
   9  -4  -6  550.14    4.92
   9   4  -6  529.69    5.01
   9  -4  -7   57.76    1.87
   9   4  -7   65.21    2.45
   9  -4  -7   59.06    2.32
  -9   4   7   53.13    2.54
  -9  -4   7   52.58    2.23
   9   4  -8    1.06    3.25
   9   4  -8   -0.11    2.09
  -9   4   8   -0.16    2.19
   9  -4  -8    0.30    1.46
  -9  -4   8    1.02    1.94
   9  -4  -8    0.20    2.14
  -9  -4   9   81.37    2.66
   9   4  -9   76.06    2.58
  -9  -4   9   77.88    3.26
   9  -4  -9   72.92    2.00
  -9   4   9   73.81    2.79
   9   4  -9   63.10    2.99
   9  -4  -9   93.11    2.72
   9  -4 -10   20.54    2.39
  -9  -4  10   21.16    2.95
  -9   4  10   20.68    2.57
   9   4 -10   15.19    2.32
   9   4 -10   18.24    2.80
  -9  -4  10   18.90    2.29
   9  -4 -10   25.47    2.49
   9   4 -11   36.44    3.71
   9   4 -11   30.41    4.01
   9   4 -11   30.02    2.53
  -9  -4  11   37.02    2.51
   9  -4 -11   42.27    2.73
   9  -4 -11   35.53    1.81
  -9   4  11   47.26    3.01
   9   4 -12   46.59    2.79
  -9   4  12   66.80    3.52
   9  -4 -12   52.49    2.04
   9  -4 -12   63.10    2.87
  -9  -4  12   59.61    2.71
  -9   4  13   25.54    4.46
  -9  -4  13   21.27    2.76
   9  -4 -13   19.31    2.03
   9   4 -13   17.78    2.81
   9  -4 -13   21.81    3.27
   9  -5  -1  193.61    2.59
  -9   5   1  175.21    3.02
  -9  -5   1  231.33    7.27
  -9  -5   1  196.44    2.45
   9  -5  -1  194.09    3.03
   9   5  -1  188.29    2.75
  -9  -5   2    7.98    1.47
   9   5  -2    8.66    1.94
   9  -5  -2    7.89    1.51
  -9   5   2    7.89    2.16
   9  -5  -2    7.44    2.18
   9  -5  -3  465.17    3.89
  -9  -5   3  454.59    4.15
   9  -5  -3  452.42    4.05
  -9   5   3  392.30    4.05
   9   5  -3  449.13    4.20
  -9   5   4 1029.09    7.03
   9   5  -4 1028.06    7.21
  -9  -5   4 1014.92    7.09
   9  -5  -4 1076.95    7.25
  -9  -5   5   33.04    2.16
  -9   5   5   33.48    1.80
   9  -5  -5   33.74    1.69
   9   5  -5   32.90    2.28
   9   5  -6  148.16    2.88
   9  -5  -6  152.03    2.85
   9  -5  -6  139.11    2.64
  -9   5   6  133.50    2.86
  -9  -5   6  134.91    2.72
   9   5  -7  851.96    6.48
   9  -5  -7  928.94    7.13
  -9  -5   7  805.49    6.59
  -9   5   7  819.66    6.56
   9  -5  -7  833.42    6.19
  -9   5   8  547.17    5.40
   9   5  -8  577.22    5.21
  -9  -5   8  514.64    5.16
   9  -5  -8  607.79    5.24
   9  -5  -8  526.91    4.68
   9  -5  -9  193.63    3.20
   9   5  -9  184.58    3.73
   9   5  -9  173.60    5.26
  -9  -5   9  165.32    3.26
   9  -5  -9  185.30    3.27
  -9  -5   9  169.49    4.76
  -9   5   9  180.87    3.51
  -9   5  10   63.94    2.95
   9  -5 -10   50.41    1.89
  -9  -5  10   54.24    3.18
   9  -5 -10   58.32    2.74
   9   5 -10   46.76    3.55
  -9  -5  10   53.84    3.02
   9   5 -10   56.99    3.13
   9   5 -11  112.76    3.91
  -9  -5  11   74.00    3.02
   9   5 -11  135.13    4.05
   9  -5 -11  136.96    2.46
   9  -5 -11  153.94    3.39
  -9  -5  11  149.61    4.20
  -9   5  11  173.96    3.89
   9  -5 -12   31.20    2.84
   9   5 -12   22.96    2.80
   9  -5 -12   27.84    1.94
   9   5 -12   21.40    5.25
  -9   5  12   34.27    3.37
  -9  -5  12   31.33    3.26
   9   5 -12   26.67    5.15
   9   5 -13   88.98    3.41
   9  -6  -1  282.23    3.20
   9  -6  -1  412.87    4.10
   9   6  -1  401.16    3.86
  -9   6   1  358.13    3.92
  -9  -6   1  402.80    3.88
   9  -6  -2  508.61    4.29
   9  -6  -2  491.69    4.34
  -9   6   2  428.86    3.90
   9   6  -2  488.69    4.34
  -9  -6   2  489.71    4.32
  -9   6   3   11.65    1.62
   9   6  -3   11.33    1.52
   9  -6  -3   15.59    2.20
   9  -6  -3   13.31    2.15
  -9  -6   3    9.66    1.49
   9  -6  -4    1.18    1.60
  -9   6   4    0.54    1.60
  -9  -6   4    1.39    2.07
   9   6  -4    3.34    1.50
   9   6  -5  488.05    4.51
  -9   6   5  471.79    4.57
   9  -6  -5  514.60    4.22
  -9  -6   5  506.03    4.48
   9  -6  -6  250.57    3.22
   9   6  -6  234.54    2.87
   9  -6  -6  257.40    3.41
  -9   6   6  255.97    3.52
  -9  -6   6  238.31    3.41
  -9   6   7  246.07    3.67
   9   6  -7  259.08    3.46
   9  -6  -7  268.41    3.53
   9  -6  -7  270.67    3.39
  -9  -6   7  257.17    3.61
  -9  -6   8   56.50    2.48
   9   6  -8   56.74    2.54
   9  -6  -8   63.09    2.62
  -9   6   8   66.26    2.77
   9  -6  -8   59.09    1.87
   9  -6  -9   16.33    2.53
  -9  -6   9   14.76    2.28
   9   6  -9   15.99    2.38
  -9   6   9   14.43    2.61
   9  -6  -9   18.74    2.40
   9  -6 -10   16.05    2.62
  -9  -6  10   14.18    2.81
  -9  -6  10   13.16    3.53
   9  -6 -10   15.66    2.52
   9   6 -10   13.46    3.02
  -9   6  10   16.97    2.76
  -9  -6  11    3.26    2.57
   9  -6 -11   13.34    2.78
  -9   6  11   10.21    2.96
   9  -6 -11   10.28    2.62
  -9  -6  11    8.42    2.95
   9   6 -11    6.91    2.67
   9   6 -11    6.87    2.77
   9   6 -12   23.36    4.16
  -9  -6  12   18.65    4.08
   9  -6 -12   25.79    2.92
   9  -6 -12   25.34    2.85
   9   6 -12   20.02    3.10
   9  -7  -1  194.28    2.73
   9   7  -1  180.26    2.96
   9  -7  -1  185.96    3.16
  -9   7   1  173.00    3.17
  -9  -7   1  181.72    2.91
   9  -7  -2    1.84    1.64
   9   7  -2    2.84    2.14
  -9   7   2    2.44    2.35
   9  -7  -2    1.27    1.65
  -9  -7   2    1.57    2.17
   9  -7  -3  167.35    2.88
   9   7  -3  141.39    2.87
  -9  -7   3  146.15    2.41
  -9   7   3  132.04    2.95
   9  -7  -3  146.06    2.46
   9  -7  -4  119.12    2.82
  -9   7   4  114.85    2.98
   9   7  -4  118.47    2.71
  -9  -7   4  109.67    2.65
   9   7  -5   26.08    1.77
   9  -7  -5   24.55    2.25
  -9  -7   5   25.45    1.77
  -9   7   5   26.63    2.55
   9  -7  -5   28.38    2.55
   9   7  -6    3.31    2.29
   9  -7  -6    3.45    2.46
  -9  -7   6    3.98    2.29
  -9   7   6    3.91    2.58
   9  -7  -6    4.21    2.20
   9  -7  -7  646.09    5.30
   9   7  -7  665.92    5.54
  -9   7   7  735.34    6.07
  -9  -7   7  672.76    6.10
   9  -7  -7  658.82    5.34
  -9  -7   8    3.48    2.40
  -9   7   8    3.27    1.85
   9  -7  -8    4.91    1.77
   9   7  -8    3.43    2.41
   9  -7  -8    4.77    2.31
   9  -7  -9  249.01    3.75
  -9   7   9  233.34    3.40
   9   7  -9  253.42    3.77
  -9  -7   9  236.37    3.82
   9  -7  -9  247.87    3.64
   9  -7 -10   92.41    2.45
  -9  -7  10   86.83    2.97
   9  -7 -10   84.69    2.98
  -9  -7  10   37.46    4.67
  -9   7  10  106.07    3.30
   9   7 -10   94.70    3.61
  -9   8   1   10.78    1.90
   9  -8  -1    9.72    2.57
   9   8  -1   14.68    2.43
  -9  -8   1   13.89    2.34
   9  -8  -1   13.99    1.92
   9  -8  -2    2.66    2.50
   9   8  -2    2.45    2.37
   9  -8  -2    1.07    1.74
  -9  -8   2    1.90    2.32
  -9   8   2    2.58    1.82
   9  -8  -3   60.07    2.73
  -9  -8   3   56.18    1.96
   9   8  -3   53.93    2.01
  -9   8   3   52.22    2.11
   9  -8  -3   60.42    1.98
   9  -8  -4   10.31    2.52
   9   8  -4    9.49    1.78
   9  -8  -4   13.35    2.41
  -9  -8   4    9.82    2.43
  -9   8   4    7.12    2.60
  -9   8   5  184.77    2.86
   9   8  -5  201.06    3.30
   9  -8  -5  179.26    2.49
   9  -8  -5  206.16    2.86
  -9  -8   5  199.90    3.31
   9  -8  -6   80.81    2.18
   9  -8  -6   81.22    2.03
   9   8  -6   73.04    2.15
  -9   8   6   70.71    2.33
  -9  -8   6   81.60    2.81
  -9   8   7   11.88    2.00
   9  -8  -7   12.77    2.65
   9   8  -7    9.98    2.53
  -9  -8   7   14.49    1.87
   9  -8  -7   10.61    1.73
   9  -8  -8    0.81    2.63
  -9   8   8    2.20    2.76
   9   8  -8   -0.39    2.58
   9  -8  -8    3.20    1.74
  -9  -8   8    2.94    2.62
   9  -8  -9    1.03    2.73
  -9  -8   9    1.51    2.66
  -9   8   9    3.59    2.87
   9  -8  -9    2.32    2.64
   9   8  -9   -0.30    2.56
   9  -9  -1   71.48    2.42
   9   9  -1  162.58    3.21
  -9   9   1  142.53    2.79
   9  -9  -1  161.91    3.46
  -9  -9   1  158.94    3.17
   9   9  -2   21.28    1.89
  -9  -9   2   31.00    2.67
   9  -9  -2   28.65    2.87
  -9   9   2   20.48    2.09
   9  -9  -2   33.41    2.91
  -9  -9   3  295.05    3.36
   9  -9  -3  306.77    3.99
   9   9  -3  287.95    3.84
  -9   9   3  279.88    3.39
   9  -9  -3  343.09    4.22
   9   9  -4  112.49    3.07
  -9  -9   4  118.84    3.07
  -9   9   4  103.16    3.17
   9  -9  -4  118.31    3.03
   9  -9  -4  121.11    3.20
   9  -9  -4  133.27    3.24
  -9   9   5    9.85    2.04
   9  -9  -5   13.66    2.76
   9  -9  -5   12.42    1.93
  -9  -9   5   11.64    2.67
   9   9  -5   13.46    1.93
   9   9  -6    3.41    1.91
   9  -9  -6    1.37    2.73
   9  -9  -6    1.67    2.64
  -9  -9   6    2.12    2.70
   8   0  -1    0.08    1.19
   8   0  -1    0.36    1.95
   8   0  -2  149.01    3.07
   8   0  -2  167.31    2.62
   8   0  -3    1.20    1.74
   8   0  -3    0.56    1.79
   8   0  -3    1.07    1.63
   8   0  -4 4299.56   26.86
   8   0  -4 4082.84   22.71
   8   0  -5    0.06    1.73
   8   0  -5    0.98    1.84
   8   0  -5    0.99    1.98
   8   0  -6   33.42    2.25
   8   0  -6   35.00    2.10
   8   0  -6   32.10    1.94
   8   0  -7   -0.15    2.05
   8   0  -7    0.87    2.23
   8   0  -7    0.84    1.92
   8   0  -8  940.19    7.88
   8   0  -8  930.15    8.37
   8   0  -8 1047.90   10.14
  -8   0   9    0.49    1.95
   8   0  -9    0.49    2.61
   8   0  -9    0.52    2.18
   8   0  -9    1.11    1.99
  -8   0  10  405.71    3.91
   8   0 -10  419.23    7.01
   8   0 -10  380.29    6.55
   8   0 -10  374.60    3.90
   8   0 -11    0.74    2.12
  -8   0  11    0.84    2.04
   8   0 -12  612.82    5.43
  -8   0  12  713.63    5.48
   8   0 -13    2.31    1.71
  -8   0  13    0.91    2.31
  -8   0  14  248.05    3.27
   8   0 -14  309.80    4.35
   8  -1  -1  414.80    3.66
   8  -1  -1  334.11    3.59
   8  -1  -1  329.56    4.08
   8   1  -1  395.91    4.72
  -8  -1   1  346.82    3.38
   8   1  -1  341.30    3.45
  -8  -1   2   24.47    1.78
   8  -1  -2   22.44    1.48
   8   1  -2   24.10    2.24
   8  -1  -2   18.46    1.48
   8   1  -2   24.24    1.35
   8  -1  -2   30.87    1.49
   8   1  -3  523.91    6.29
   8  -1  -3  516.82    4.66
  -8  -1   3  533.52    4.67
   8  -1  -3  570.23    5.73
   8  -1  -3  574.35    5.00
   8   1  -3  510.80    4.36
   8   1  -4    1.56    2.32
   8  -1  -4    0.90    1.96
   8   1  -4    1.06    1.97
   8  -1  -4    0.28    1.72
  -8  -1   4    1.04    1.73
   8   1  -4    1.47    1.76
   8  -1  -5  237.96    3.50
   8  -1  -5  224.62    3.38
  -8  -1   5  272.24    3.56
   8   1  -5  208.18    3.93
   8  -1  -5  236.63    3.39
   8   1  -5  246.55    3.35
   8  -1  -6  198.54    3.26
   8   1  -6  197.50    3.27
   8  -1  -6  186.03    3.11
   8  -1  -6  175.05    3.28
   8   1  -6  185.96    3.43
   8  -1  -7   38.74    2.15
   8   1  -7   39.45    2.31
   8  -1  -7   33.58    1.63
   8   1  -7   34.06    2.23
   8   1  -7   35.41    2.41
   8  -1  -7   34.57    2.25
   8   1  -8   25.67    2.42
   8  -1  -8   25.35    2.19
   8  -1  -8   30.75    2.16
  -8  -1   8   26.99    2.09
   8   1  -8   25.76    2.23
   8   1  -8   29.51    2.31
   8  -1  -8   28.17    2.52
   8   1  -9  118.91    3.63
   8  -1  -9  113.29    3.12
   8  -1  -9  125.27    2.69
  -8  -1   9  117.02    2.60
   8   1  -9  126.56    2.85
   8  -1  -9  107.46    3.02
   8   1  -9  100.27    3.64
   8  -1 -10  721.09    7.80
   8  -1 -10  761.09    9.66
   8   1 -10  711.12   10.32
  -8   1  10  858.80    5.92
   8  -1 -10  735.24    6.52
  -8  -1  10  684.87    5.35
   8   1 -10  744.49    6.44
   8   1 -10  716.10   11.51
  -8  -1  11  226.57    3.15
  -8   1  11  131.11    2.24
   8  -1 -11  225.75    3.36
   8  -1 -11  190.61    4.97
   8  -1 -11  213.09    5.71
   8   1 -11  203.45    3.45
   8   1 -12  122.78    2.48
  -8   1  12  116.18    2.14
   8  -1 -12  123.56    2.96
  -8  -1  12  104.29    2.18
  -8  -1  13    7.75    2.40
   8   1 -13    5.45    2.54
  -8   1  13    6.83    1.66
   8  -1 -13    4.99    2.44
  -8   1  14  574.96    5.13
   8   1 -14  458.30    5.18
  -8  -1  14  265.53    3.54
   8  -1 -14  464.37    5.34
   8   2  -1  131.91    3.03
   8  -2  -1  136.66    2.66
  -8  -2   1  136.91    2.16
   8  -2  -1  163.97    2.42
   8   2  -1  135.13    2.10
  -8  -2   1  144.44    3.66
   8  -2  -1  143.97    2.67
   8  -2  -2    1.09    1.29
  -8  -2   2    0.82    1.12
   8  -2  -2    1.75    1.87
   8  -2  -2    0.74    1.89
   8   2  -2    1.80    1.95
   8   2  -2    1.41    1.16
  -8  -2   3   24.37    1.82
   8  -2  -3   27.38    2.03
   8   2  -3   23.29    1.88
   8  -2  -3   26.69    2.09
   8   2  -3   26.51    2.83
   8   2  -4  210.73    4.94
   8   2  -4  241.17    3.29
  -8  -2   4  218.85    3.14
   8  -2  -4  217.55    2.86
   8   2  -4  200.45    4.75
   8  -2  -5   14.41    1.93
   8   2  -5   16.95    2.56
   8   2  -5   18.02    1.95
   8  -2  -5   14.75    2.08
  -8  -2   5   16.10    1.81
   8  -2  -6   68.13    2.42
   8   2  -6   65.51    3.07
  -8  -2   6   70.55    2.36
   8  -2  -6   81.43    2.41
   8   2  -6   77.02    2.44
  -8   2   6   64.75    2.38
  -8   2   7    2.18    1.92
  -8  -2   7    3.15    1.93
   8  -2  -7    2.01    1.42
   8  -2  -7    2.32    2.01
   8   2  -7    2.87    1.95
   8   2  -7    2.51    1.98
  -8  -2   8  735.02    6.29
   8  -2  -8  698.55    6.48
   8   2  -8  755.50    7.31
   8  -2  -8  816.62    6.82
   8   2  -8  759.23    6.78
   8  -2  -9  210.63    3.59
  -8  -2   9  196.92    3.13
   8   2  -9  204.39    3.53
   8  -2  -9  213.95    3.19
   8   2  -9  201.15    4.12
   8   2  -9  199.03    4.73
   8   2 -10   55.49    4.13
   8  -2 -10   63.68    2.82
   8   2 -10   47.24    4.36
   8   2 -10   57.95    2.60
   8  -2 -10   61.18    3.15
   8  -2 -10   57.74    2.40
  -8  -2  10   62.16    2.34
   8   2 -11   28.39    2.47
   8  -2 -11   33.27    3.23
  -8   2  11   34.32    2.17
   8  -2 -11   30.72    2.87
   8  -2 -11   35.91    2.30
  -8  -2  11   19.57    1.63
   8  -2 -12  171.64    5.19
   8  -2 -12  157.79    4.60
   8  -2 -12  160.59    3.15
   8   2 -12  158.92    2.79
  -8   2  12  175.40    2.91
  -8  -2  12  163.09    3.09
  -8  -2  13   13.53    2.46
  -8   2  13   19.98    2.40
   8   2 -13   14.37    2.67
   8  -2 -13   15.61    1.79
  -8  -2  14   -0.42    2.62
  -8   2  14    1.76    2.51
   8   2 -14    2.25    1.96
   8  -2 -14    1.38    1.88
   8   3  -1  202.29    2.43
   8  -3  -1  226.03    3.10
   8  -3  -1  208.64    2.63
  -8  -3   1  213.17    2.81
   8   3  -1  219.89    4.22
  -8  -3   1  220.86    5.00
   8   3  -2   29.93    1.93
  -8  -3   2   27.91    1.40
   8   3  -2   31.18    3.15
   8  -3  -2   31.36    1.65
   8  -3  -2   31.56    2.01
  -8   3   2   29.17    1.60
   8   3  -3  847.17    6.06
  -8  -3   3  763.57    5.58
  -8   3   3  739.26    5.85
   8  -3  -3  822.62    5.76
  -8  -3   4  112.25    2.51
   8  -3  -4  119.37    2.60
   8   3  -4  130.41    2.60
  -8   3   4  121.71    2.67
  -8  -3   5   66.32    2.19
   8  -3  -5   59.93    1.88
   8   3  -5   69.88    2.34
  -8   3   5   59.17    1.86
   8  -3  -5   55.19    1.69
  -8  -3   6    8.90    1.83
   8   3  -6    6.61    2.71
   8  -3  -6    8.16    1.98
   8  -3  -6    7.72    2.06
  -8   3   6    6.54    1.49
   8   3  -6    8.04    1.95
   8   3  -7  306.79    5.08
  -8   3   7  342.37    4.18
  -8  -3   7  332.87    4.08
   8  -3  -7  343.72    3.97
   8  -3  -7  306.00    3.19
   8   3  -7  342.71    4.09
  -8   3   8   29.45    2.31
  -8  -3   8   30.13    2.23
   8   3  -8   27.42    2.16
  -8  -3   8   29.74    2.57
   8  -3  -8   28.97    2.24
   8  -3  -8   29.09    1.65
   8   3  -8   25.29    2.16
   8  -3  -9  145.93    2.73
   8   3  -9  121.52    3.03
   8  -3  -9  137.66    3.02
  -8  -3   9  148.67    3.99
  -8  -3   9  116.49    2.84
   8   3  -9  120.14    2.98
  -8   3   9  149.01    3.27
  -8   3  10  441.39    6.02
  -8  -3  10  446.26    4.55
   8  -3 -10  466.01    4.66
   8  -3 -10  478.88    5.37
   8   3 -10  388.94    4.78
   8   3 -10  425.92    6.58
   8   3 -10  372.19    7.15
  -8   3  11  144.99    4.25
   8  -3 -11  122.02    3.11
   8  -3 -11  139.94    2.85
   8   3 -11  112.13    2.98
  -8  -3  11  127.77    2.87
  -8   3  12  221.43    5.61
  -8  -3  12  214.55    3.44
   8  -3 -12  200.47    4.20
   8   3 -12  175.54    3.48
   8  -3 -12  225.98    3.44
  -8   3  13  184.82    2.74
   8   3 -13  218.48    3.74
   8  -3 -13  297.96    7.18
   8  -3 -13  224.46    3.66
  -8  -3  13  277.49    3.91
   8  -3 -13  237.10    4.95
   8  -3 -14  151.05    7.88
  -8  -3  14  146.25    3.40
  -8   3  14  104.34    2.39
   8  -3 -14  113.44    3.28
   8   3 -14  119.50    3.45
   8  -3 -14  115.55    7.09
  -8  -4   1    1.34    3.29
   8  -4  -1    1.74    2.00
   8  -4  -1    1.16    1.92
   8   4  -1    0.95    2.90
  -8  -4   1    1.18    1.28
   8   4  -1    0.06    1.74
  -8   4   1   -0.18    2.02
   8  -4  -2   87.70    2.44
   8  -4  -2   94.61    2.38
   8   4  -2   82.06    2.24
  -8   4   2   76.83    2.04
  -8  -4   2   79.85    2.23
  -8   4   3  229.23    3.31
   8  -4  -3  304.22    3.48
   8   4  -3  283.89    3.36
  -8  -4   3  268.76    2.97
   8   4  -4  474.30    4.44
   8  -4  -4  529.56    4.53
  -8   4   4  423.82    4.29
  -8  -4   4  465.86    4.37
   8   4  -5  219.33    3.14
   8  -4  -5  209.66    2.96
   8  -4  -5  220.21    3.07
  -8  -4   5  198.48    3.03
  -8   4   5  191.98    2.77
   8   4  -6    0.35    1.40
   8  -4  -6    0.86    1.36
   8  -4  -6    1.15    2.02
  -8   4   6    1.22    2.15
  -8  -4   6    0.23    1.81
  -8   4   7    1.91    1.47
  -8  -4   7    1.82    1.86
   8  -4  -7    1.11    1.44
   8  -4  -7    1.53    1.42
   8   4  -7    1.70    1.98
   8   4  -7    1.14    3.26
   8   4  -8  156.86    3.34
   8  -4  -8  152.29    2.49
  -8  -4   8  154.82    3.72
   8  -4  -8  185.67    2.87
   8   4  -8  136.99    3.94
  -8   4   8  158.45    3.17
  -8  -4   8  152.13    3.04
   8  -4  -9  144.31    3.06
   8   4  -9  114.77    2.93
  -8  -4   9  125.25    3.03
  -8   4   9  125.35    3.11
   8  -4  -9  111.01    2.16
   8   4  -9  103.66    3.10
  -8  -4   9  138.88    3.41
  -8  -4  10   52.01    3.22
  -8   4  10   49.79    2.76
   8  -4 -10   50.43    2.61
   8  -4 -10   56.06    2.45
   8   4 -10   46.88    3.07
   8   4 -10   38.29    2.48
  -8  -4  10   44.68    2.45
   8   4 -11   12.98    2.34
   8  -4 -11   13.29    1.71
   8  -4 -11   17.27    3.00
   8   4 -11   12.58    4.72
  -8  -4  11   16.23    2.36
   8   4 -11   14.91    4.85
  -8   4  11   21.33    2.77
   8  -4 -12  135.26    3.30
  -8   4  12  172.31    4.97
  -8  -4  12   60.24    2.99
   8  -4 -12  155.50    3.13
   8   4 -12  112.92    3.12
  -8  -4  13    5.77    1.90
   8  -4 -13   32.45    2.81
  -8   4  13   40.58    4.00
   8   4 -13   28.17    2.07
   8  -4 -13   30.77    2.70
   8  -5  -1    5.07    1.53
   8   5  -1    2.96    1.85
  -8   5   1    5.57    1.48
  -8  -5   1    3.40    1.33
  -8  -5   1    3.06    3.83
   8  -5  -1    3.94    1.43
   8  -5  -2   53.44    2.20
   8  -5  -2   54.19    1.82
  -8   5   2   45.17    2.30
   8   5  -2   49.62    2.13
  -8  -5   2   48.86    2.09
  -8   5   3  139.09    2.38
   8   5  -3  150.66    2.68
  -8  -5   3  149.77    2.72
   8  -5  -3  169.42    2.81
  -8  -5   4    2.71    1.94
  -8   5   4    0.65    1.43
   8   5  -4    1.83    1.40
   8  -5  -4    0.79    1.44
   8  -5  -5   69.57    2.35
   8   5  -5   64.39    2.27
   8  -5  -5   53.57    1.67
  -8  -5   5   63.97    2.29
  -8   5   5   64.78    2.46
  -8   5   6  160.96    2.91
   8  -5  -6  159.73    2.80
  -8  -5   6  148.78    2.80
   8  -5  -6  155.36    2.66
   8   5  -6  146.21    2.72
  -8   5   7  102.92    2.70
  -8  -5   7   87.75    2.59
   8   5  -7   90.95    2.55
   8  -5  -7   90.98    1.92
   8  -5  -7  100.46    2.60
  -8   5   8  258.62    3.22
  -8  -5   8  208.57    4.55
   8   5  -8  249.01    5.59
   8  -5  -8  268.77    3.32
   8   5  -8  247.47    3.48
   8  -5  -8  291.41    3.67
  -8  -5   8  242.73    3.61
  -8  -5   9   55.16    2.49
   8   5  -9   47.75    2.91
  -8   5   9   65.28    2.73
   8   5  -9   52.55    2.53
   8  -5  -9   55.09    1.91
  -8  -5   9   56.69    3.08
   8  -5  -9   61.64    2.65
  -8   5  10   13.87    2.57
   8  -5 -10   13.23    2.47
   8   5 -10   12.99    2.42
  -8  -5  10   12.70    2.68
   8  -5 -10   15.02    2.27
   8   5 -10   10.73    2.52
  -8  -5  10   11.62    2.31
   8  -5 -11   35.72    2.59
   8  -5 -11   33.17    2.63
   8   5 -11   29.82    3.80
  -8  -5  11   32.73    3.29
  -8  -5  11   32.93    3.06
   8   5 -11   24.31    2.59
  -8   5  11   38.96    3.51
   8  -5 -12   22.57    2.59
  -8  -5  12   27.63    2.69
   8  -5 -12   28.00    2.67
  -8   5  12   28.19    3.84
   8   5 -12   21.04    2.59
   8  -5 -13   42.42    2.91
  -8   5  13   53.26    3.86
   8  -5 -13   37.93    2.12
  -8  -5  13   49.60    3.50
   8   5 -13   36.48    2.92
  -8  -6   1   80.17    5.50
   8  -6  -1   83.70    1.99
   8   6  -1   78.97    2.31
  -8   6   1   69.04    2.50
  -8  -6   1   82.10    2.34
   8  -6  -1   60.32    1.80
   8  -6  -2   15.33    1.55
   8   6  -2   15.85    1.50
  -8   6   2   16.62    1.63
  -8  -6   2   17.88    2.06
   8  -6  -2   15.71    1.61
   8  -6  -3    6.44    1.47
   8  -6  -3    4.47    1.56
   8   6  -3    5.17    1.43
  -8  -6   3    4.30    1.43
  -8   6   3    4.82    1.54
  -8   6   4  167.08    2.59
   8   6  -4  174.27    2.83
   8  -6  -4  176.21    2.43
  -8  -6   4  165.99    2.82
  -8   6   5    0.67    2.25
   8  -6  -5   -0.08    1.39
   8  -6  -5    1.39    2.23
   8   6  -5    1.08    2.07
  -8  -6   5    0.63    1.46
   8  -6  -6  172.88    2.37
  -8   6   6  198.16    3.07
   8   6  -6  185.06    2.98
   8  -6  -6  188.17    2.53
  -8  -6   6  176.52    3.10
   8   6  -7    8.45    2.19
  -8   6   7    9.00    2.31
   8  -6  -7    8.44    1.52
  -8  -6   7    8.51    1.57
   8  -6  -7    8.21    2.16
  -8  -6   8   46.62    2.44
  -8  -6   8   42.78    4.05
   8  -6  -8   49.48    2.33
  -8   6   8   46.48    1.98
   8  -6  -8   47.49    1.88
   8   6  -8   43.99    2.42
   8  -6  -9  183.48    2.75
  -8   6   9  179.31    2.88
  -8  -6   9  175.49    4.61
   8  -6  -9  163.10    2.46
   8   6  -9  163.10    3.18
  -8  -6   9  172.43    3.37
   8   6 -10   13.13    2.52
   8  -6 -10   15.84    2.63
   8   6 -10   11.13    2.66
   8  -6 -10   14.44    2.43
  -8   6  10   14.87    2.62
  -8  -6  10   12.75    3.03
  -8  -6  10   15.43    2.82
  -8  -6  11   11.11    3.18
  -8   6  11   16.66    2.81
   8  -6 -11   14.13    2.67
   8  -6 -11   11.84    2.55
  -8  -6  11   11.38    2.95
   8   6 -11   11.23    2.67
   8   6 -11    9.38    2.77
  -8  -6  12   31.51    4.55
  -8   6  12   36.05    2.43
   8  -6 -12   46.90    3.02
  -8  -6  12   39.42    3.52
   8   6 -12   32.79    3.01
   8  -6 -12   39.33    2.09
   8   6 -12   36.95    4.93
  -8  -7   1   23.89    6.35
  -8  -7   1   16.47    4.81
  -8  -7   1   20.10    1.62
   8   7  -1   20.08    1.68
   8  -7  -1   24.53    1.76
  -8   7   1   22.76    1.78
   8  -7  -1   22.09    2.36
   8  -7  -2   84.60    2.54
   8  -7  -2   83.25    2.61
  -8  -7   2   79.64    1.92
   8   7  -2   76.35    2.43
  -8   7   2   70.02    2.05
  -8   7   3    3.13    2.31
   8   7  -3    4.77    2.13
   8  -7  -3    7.65    2.19
   8  -7  -3    5.02    1.64
  -8  -7   3    5.44    2.11
   8   7  -4  270.44    3.28
   8  -7  -4  274.18    3.47
  -8  -7   4  264.24    3.01
  -8   7   4  257.75    3.09
   8   7  -5   33.64    2.24
  -8  -7   5   33.82    1.79
   8  -7  -5   34.34    2.39
  -8   7   5   31.03    2.52
   8  -7  -5   18.42    1.59
   8   7  -6    8.17    2.26
   8  -7  -6    9.30    2.13
  -8   7   6    7.87    2.41
   8  -7  -6    7.95    1.66
  -8  -7   6    8.49    2.27
   8  -7  -7    4.93    2.29
   8   7  -7    4.39    2.25
  -8   7   7    4.27    2.46
   8  -7  -7    7.05    2.23
  -8  -7   7    5.37    2.29
  -8   7   8  138.13    3.13
   8  -7  -8  132.54    2.80
  -8  -7   8  132.64    3.05
   8  -7  -8  145.51    3.02
   8   7  -8  120.81    2.91
   8  -7  -9  110.05    2.98
   8   7  -9  105.18    3.02
  -8  -7   9   77.86    4.29
  -8   7   9  120.09    3.16
  -8  -7   9  105.88    3.08
   8  -7  -9  118.98    2.82
  -8  -7  10    7.38    3.25
   8  -7 -10   13.73    2.70
   8   7 -10   11.60    2.64
  -8   7  10   18.24    2.85
   8  -7 -10   14.28    2.50
  -8  -7  10   14.14    2.54
  -8   7  11   24.20    2.97
   8   7 -11   18.45    2.93
  -8  -7  11   19.99    2.70
   8  -7 -11   23.14    2.91
   8  -7 -11   18.97    2.70
  -8  -7  11   10.38    3.45
  -8   8   1    2.91    2.44
   8   8  -1    4.15    2.34
   8  -8  -1    4.52    2.46
   8  -8  -1    4.13    1.71
  -8  -8   1    3.75    2.32
  -8  -8   1    3.17    6.57
  -8  -8   1    2.99    4.82
   8   8  -2  150.08    2.45
   8  -8  -2  167.20    2.62
   8  -8  -2  163.15    2.54
  -8  -8   2  154.63    2.90
  -8   8   2  141.06    3.03
   8   8  -3   29.07    1.81
   8  -8  -3   30.59    1.87
  -8   8   3   21.06    2.53
  -8  -8   3   27.71    2.46
   8  -8  -3   27.69    1.77
   8   8  -4   37.47    2.51
  -8   8   4   31.36    2.62
  -8  -8   4   34.18    1.81
   8  -8  -4   31.87    2.48
  -8  -8   5   74.47    2.10
   8   8  -5   74.58    2.66
  -8   8   5   74.26    2.79
   8  -8  -5   74.47    2.53
   8  -8  -5   77.65    2.74
   8   8  -6   27.13    2.51
  -8  -8   6   27.66    2.57
   8  -8  -6   27.23    1.70
   8  -8  -6   28.87    2.60
  -8   8   6   30.43    2.65
   8  -8  -7   18.14    2.54
   8  -8  -7   16.20    1.75
  -8   8   7   18.00    2.67
   8   8  -7   18.11    2.51
  -8  -8   7   16.98    2.54
   8  -8  -8   11.08    2.63
  -8  -8   8   10.44    2.61
   8  -8  -8    9.01    1.81
  -8   8   8    7.96    2.75
   8   8  -8    9.64    2.58
  -8  -8   9    2.42    2.61
   8  -8  -9    0.90    2.68
   8   8  -9    2.42    2.60
  -8  -8   9    0.25    4.13
  -8   8   9    2.45    2.80
   8  -8  -9    1.12    1.77
   8   9  -1  129.07    2.43
   8  -9  -1  152.06    3.32
  -8   9   1  116.64    3.20
  -8  -9   1   72.26    7.18
   8  -9  -1  144.16    3.27
  -8  -9   1  130.98    2.41
  -8  -9   1   96.21    9.34
  -8   9   2   60.48    2.82
   8  -9  -2   80.54    3.01
   8   9  -2   72.28    2.73
  -8  -9   2   66.26    2.76
   8  -9  -2   73.21    2.22
  -8  -9   3  230.41    3.46
   8   9  -3  239.96    2.99
   8  -9  -3  252.71    3.16
   8  -9  -3  273.44    3.27
  -8   9   3  222.61    3.59
   8   9  -4   29.85    2.65
  -8   9   4   30.09    2.04
   8  -9  -4   30.17    1.97
   8  -9  -4   31.17    1.87
   8  -9  -4   35.84    2.68
  -8  -9   4   28.88    2.01
   8  -9  -5    5.33    2.44
   8   9  -5    6.02    1.80
  -8   9   5    4.28    1.91
  -8  -9   5    7.14    1.80
   8  -9  -5    6.07    2.65
   8  -9  -6    5.86    2.64
   8   9  -6    5.23    2.63
   8  -9  -6    7.44    2.49
  -8   9   6    3.93    1.95
  -8  -9   6    4.86    2.64
   8  -9  -7   -0.98    2.70
   8   9  -7    0.20    2.68
  -8   9   7    2.70    2.80
  -8  -9   7    0.59    1.86
   8  -9  -7    1.80    1.76
  -7   0   1    0.69    1.67
   7   0  -1    0.87    1.64
   7   0  -1    0.89    1.91
   7   0  -2 3498.59   20.84
   7   0  -2 3861.60   30.20
   7   0  -3    0.39    1.58
   7   0  -3    0.59    1.63
   7   0  -4 2390.35   16.46
   7   0  -4 2150.72   13.70
   7   0  -4 2492.62   20.57
   7   0  -5    0.23    1.31
   7   0  -5    0.45    1.28
   7   0  -5    0.15    1.66
   7   0  -6 3292.21   20.76
   7   0  -6 3221.18   23.02
   7   0  -6 3500.98   25.52
  -7   0   7    0.81    1.79
   7   0  -7   -0.19    1.99
   7   0  -7    0.29    1.83
   7   0  -7    0.30    1.78
   7   0  -8  267.70    4.73
  -7   0   8  265.03    3.29
   7   0  -8  292.77    3.66
   7   0  -8  311.83    5.14
   7   0  -9    1.06    1.93
  -7   0   9    0.41    1.86
   7   0  -9    0.53    2.96
   7   0  -9    0.42    3.03
  -7   0  10   82.77    1.88
   7   0 -10  100.59    2.65
   7   0 -11    0.18    1.50
  -7   0  11   -0.74    2.01
   7   0 -12   16.19    1.74
  -7   0  12   21.37    2.23
   7   0 -13    0.13    2.47
  -7   0  13    1.18    1.65
   7   0 -14   20.41    2.79
  -7   0  14    7.54    1.87
   7  -1  -1   66.25    1.75
  -7  -1   1   62.67    1.68
   7  -1  -1   60.06    2.30
   7  -1  -1   62.86    2.19
   7   1  -1   71.69    2.64
   7   1  -1   61.33    1.99
  -7  -1   1   57.43    2.67
   7  -1  -2    3.48    1.81
   7  -1  -2    4.42    1.82
   7   1  -2    1.74    1.98
  -7  -1   2    2.09    1.23
   7   1  -2    3.68    1.21
   7  -1  -2    5.19    1.82
   7   1  -3  118.71    3.39
   7   1  -3  117.57    2.08
  -7  -1   3  115.72    2.37
   7  -1  -3  121.46    2.54
   7  -1  -3  104.80    2.16
   7  -1  -4  440.13    4.42
   7   1  -4  408.41    5.94
   7  -1  -4  428.28    4.59
  -7  -1   4  422.34    4.47
   7   1  -4  414.84    4.15
   7  -1  -5  568.58    5.64
   7  -1  -5  543.10    5.48
   7   1  -5  517.87    6.09
   7  -1  -5  622.17    6.11
  -7  -1   5  649.14    6.04
   7   1  -5  617.01    5.81
   7  -1  -6  144.27    2.89
   7   1  -6  121.24    2.98
   7  -1  -6  121.25    2.91
   7   1  -6  122.34    2.90
   7  -1  -6  132.04    2.75
   7   1  -6  135.09    3.03
   7   1  -7  109.13    3.24
   7  -1  -7  114.25    2.83
  -7  -1   7  103.80    2.61
   7  -1  -7  123.78    2.70
   7   1  -7  130.36    3.15
   7   1  -7  122.94    2.76
   7  -1  -7  127.94    2.95
   7   1  -8  692.46    5.87
   7  -1  -8  657.49    7.52
  -7   1   8  738.17    5.49
  -7  -1   8  682.44    5.43
   7  -1  -8  568.73    4.96
   7   1  -8  609.56    7.47
   7  -1  -8  646.01    6.91
   7   1  -8  633.30    6.94
   7   1  -9   37.79    2.31
   7  -1  -9   32.95    2.19
  -7  -1   9   36.62    2.09
   7   1  -9   30.42    3.90
   7  -1  -9   33.59    2.91
   7  -1  -9   32.90    2.98
  -7   1   9   39.28    2.09
   7   1  -9   31.73    3.44
  -7  -1  10  479.28    4.32
  -7   1  10  552.77    4.38
   7   1 -10  541.11    5.06
   7  -1 -10  457.22    6.61
   7  -1 -10  431.21    4.06
   7  -1 -10  499.62    7.92
   7   1 -11  259.46    3.62
  -7  -1  11  298.24    3.50
  -7   1  11  297.35    3.28
   7  -1 -11  300.90    3.62
   7   1 -12   91.34    2.84
  -7  -1  12  104.30    2.61
   7  -1 -12   85.41    2.69
  -7   1  12  106.66    2.54
   7   1 -13   53.73    2.80
  -7   1  13   66.19    2.63
  -7  -1  13   68.99    2.65
   7  -1 -13   57.69    2.04
   7   1 -14   97.54    3.26
  -7   1  14  122.87    3.00
  -7  -1  14  118.09    3.13
   7  -1 -14  100.10    2.43
  -7  -2   1   20.00    1.33
   7  -2  -1   21.15    2.02
  -7  -2   1   20.52    2.40
   7  -2  -1   27.78    2.03
   7   2  -1   21.84    2.04
   7   2  -1   19.41    1.77
   7  -2  -1   20.53    1.93
   7  -2  -2 1415.56    9.07
   7  -2  -2 1311.77   10.61
   7   2  -2 1383.85   12.35
   7   2  -2 1324.08    8.27
  -7  -2   2 1289.23    8.24
  -7   2   3  461.97    4.63
   7   2  -3  518.66    4.59
   7  -2  -3  458.95    4.20
   7   2  -3  423.42    7.73
   7   2  -3  472.36    7.89
  -7  -2   3  476.92    4.52
  -7  -2   4   15.60    1.78
   7   2  -4   16.61    1.84
   7   2  -4   15.45    2.81
   7  -2  -4   16.94    2.04
   7   2  -4    9.15    2.36
  -7   2   4   13.55    1.97
  -7   2   5    7.47    1.96
   7  -2  -5    4.97    1.39
  -7  -2   5    6.59    1.68
   7   2  -5    6.58    1.97
   7   2  -5    6.96    1.27
   7  -2  -5    7.86    1.82
   7   2  -6  478.93    5.66
  -7  -2   6  518.01    5.44
   7  -2  -6  579.22    5.15
  -7   2   6  500.22    5.13
   7   2  -6  526.71    5.28
   7  -2  -6  434.76    4.44
  -7  -2   7   20.77    2.17
   7  -2  -7   18.79    1.42
  -7  -2   7   18.43    2.01
   7  -2  -7   19.53    2.08
   7   2  -7   20.20    2.08
  -7   2   7   19.17    2.09
   7   2  -7   17.97    2.03
   7  -2  -8  148.46    3.44
  -7   2   8  143.46    3.10
   7   2  -8  144.71    2.94
   7   2  -8  123.81    3.86
  -7  -2   8  130.71    2.75
   7  -2  -8  145.09    2.71
   7   2  -8  126.54    3.42
   7   2  -9  129.15    4.39
   7   2  -9  118.63    5.10
  -7   2   9  142.14    2.53
  -7  -2   9  144.27    2.75
   7  -2  -9  121.25    2.15
   7   2  -9  144.50    3.00
  -7   2   9  126.59    3.25
   7  -2  -9  134.87    3.17
  -7  -2  10  553.95    4.84
  -7   2  10  466.80    6.62
   7  -2 -10  504.84    6.16
  -7   2  10  495.00    4.20
   7  -2 -10  551.33    5.00
   7   2 -10  473.79    5.02
   7  -2 -11   56.32    3.67
  -7  -2  11   58.72    2.38
   7  -2 -11   58.72    2.36
   7  -2 -11   49.67    3.03
   7   2 -11   55.50    2.52
  -7   2  11   57.63    2.28
   7  -2 -12  312.44    8.07
   7   2 -12  266.79    3.95
   7  -2 -12  272.55    6.44
  -7  -2  12  132.36    2.63
  -7   2  12  331.46    3.58
   7  -2 -12  268.75    3.74
  -7   2  13   11.89    2.33
  -7  -2  13    6.48    2.44
   7  -2 -13   10.56    2.48
   7   2 -13   12.63    2.59
   7   2 -14   66.81    2.39
  -7   2  14   32.72    2.05
  -7  -2  14   72.04    3.03
   7  -2 -14   68.64    2.91
   7   3  -1  125.09    2.03
  -7  -3   1  122.71    2.42
  -7  -3   1  120.04    4.07
   7  -3  -1  134.78    2.25
  -7   3   1  116.55    2.60
   7  -3  -1  126.31    2.52
   7   3  -1  134.23    3.69
   7   3  -2    0.36    3.70
  -7   3   2    0.47    1.92
   7   3  -2   -0.39    1.19
   7  -3  -2    0.03    1.27
   7  -3  -2    0.59    1.93
  -7  -3   2    0.30    1.18
  -7   3   3  741.60    5.59
   7   3  -3  810.01    5.94
  -7  -3   3  720.74    5.53
   7  -3  -3  845.05    6.20
   7  -3  -4  206.87    3.10
  -7   3   4  197.85    3.08
   7   3  -4  208.52    3.10
  -7  -3   4  183.04    2.95
  -7   3   5  523.40    4.75
   7   3  -5  488.57   10.54
   7   3  -5  561.05    5.16
   7  -3  -5  557.19    5.10
  -7  -3   5  544.93    5.01
   7  -3  -5  564.34    5.00
  -7   3   6  350.91    4.12
  -7  -3   6  339.76    4.10
   7  -3  -6  352.14    3.96
   7   3  -6  344.72    4.14
   7  -3  -6  289.56    3.11
  -7  -3   6  323.37    5.39
   7   3  -6  313.61    5.28
  -7  -3   7  122.91    2.84
  -7   3   7  127.06    2.45
   7   3  -7  114.09    2.94
  -7  -3   7  128.17    3.29
   7   3  -7  117.64    2.72
   7  -3  -7  136.62    2.58
   7  -3  -7  127.57    2.75
  -7  -3   8    1.24    1.91
   7   3  -8    1.13    2.29
  -7  -3   8    1.51    2.32
   7   3  -8    1.04    1.85
   7  -3  -8    1.84    1.95
   7  -3  -8    1.97    2.09
  -7   3   8    1.59    2.12
  -7  -3   9   27.01    2.15
  -7  -3   9   32.28    3.10
   7  -3  -9   28.58    2.34
   7   3  -9   27.06    3.15
  -7   3   9   29.51    2.40
   7   3  -9   22.91    2.09
   7  -3  -9   25.74    1.58
  -7   3  10   39.93    3.13
   7  -3 -10   39.03    2.30
  -7  -3  10   32.43    2.25
  -7   3  10   32.32    1.58
   7   3 -10   28.37    2.32
   7  -3 -10   35.56    2.82
  -7   3  11   28.77    1.64
   7  -3 -11   47.84    2.61
  -7   3  11   52.78    3.04
   7   3 -11   41.48    2.50
   7  -3 -11   41.05    1.79
  -7  -3  11   54.92    2.49
  -7  -3  12   19.72    2.41
   7  -3 -12   17.92    2.43
   7   3 -12   17.78    2.45
  -7   3  12   23.22    3.85
  -7   3  12   20.66    2.38
   7  -3 -12   17.35    2.37
  -7  -3  13    6.97    1.86
   7  -3 -13   20.73    1.84
   7  -3 -13   22.67    3.83
  -7   3  13   25.09    2.50
   7   3 -13   20.17    2.66
   7   3 -14  192.66    3.23
   7  -3 -14  199.58    3.00
  -7   3  14  234.43    3.56
  -7  -3  14  231.77    3.84
   7  -4  -1  137.15    2.20
   7  -4  -1  162.65    2.41
  -7   4   1  146.06    2.75
   7   4  -1  152.53    2.53
  -7  -4   1  137.96    4.75
   7   4  -1  131.47    4.16
  -7  -4   1  144.87    2.18
   7  -4  -2 2004.16   10.89
   7  -4  -2 2047.90   14.54
  -7   4   2 1864.38   10.11
   7   4  -2 1917.19   10.59
  -7  -4   2 1843.82   10.40
   7  -4  -3   71.06    1.87
  -7   4   3   70.22    1.92
   7   4  -3   73.08    2.25
  -7  -4   3   70.35    2.23
   7   4  -4  326.59    3.63
   7  -4  -4  279.27    3.01
  -7  -4   4  298.82    3.57
  -7   4   4  300.47    3.53
  -7  -4   5  372.35    3.97
  -7   4   5  358.13    4.00
   7  -4  -5  370.90    3.91
   7  -4  -5  379.34    3.87
   7   4  -5  379.88    3.98
   7  -4  -6 1608.79   10.61
  -7  -4   6 1599.35   10.63
  -7  -4   6 1487.07   14.75
  -7   4   6 1664.87   10.71
   7  -4  -6 1708.00   10.75
   7   4  -6 1505.36    9.32
   7   4  -6 1379.06   15.07
   7   4  -7  181.82    4.44
  -7  -4   7  189.62    3.20
  -7   4   7  198.69    3.18
   7   4  -7  199.18    3.41
  -7  -4   7  185.16    3.91
   7  -4  -7  198.93    2.87
   7  -4  -7  200.21    3.08
  -7  -4   8  202.38    3.48
   7   4  -8  202.40    3.66
   7   4  -8  182.61    3.69
  -7   4   8  236.92    3.45
   7  -4  -8  182.86    2.42
  -7  -4   8  194.99    3.41
   7  -4  -8  222.26    3.35
   7  -4  -9  954.36    7.66
   7   4  -9  721.40    6.85
  -7  -4   9  610.22    5.98
  -7   4   9  948.77    8.34
   7  -4  -9  809.20    5.86
   7   4  -9  878.86    8.43
  -7  -4   9  853.48    8.08
  -7  -4  10   20.72    3.34
  -7   4  10   23.35    2.52
   7  -4 -10   22.70    2.44
  -7  -4  10   14.67    2.27
   7  -4 -10   21.89    2.25
   7   4 -10   17.41    2.21
   7   4 -10   18.59    3.44
   7  -4 -11   68.47    2.59
  -7  -4  11   51.74    2.59
  -7   4  11   71.54    3.13
   7   4 -11   49.07    2.48
   7  -4 -11   62.72    2.72
   7  -4 -12    8.02    2.42
   7   4 -12    5.36    2.43
  -7   4  12    7.31    1.71
  -7  -4  12    7.97    2.46
   7  -4 -12    8.61    2.39
  -7   4  12    8.38    3.77
  -7   4  13   89.43    2.20
   7  -4 -13   85.56    2.23
  -7   4  13  138.48    5.42
  -7  -4  13   86.74    3.10
   7   4 -13   86.58    3.10
   7  -4 -13   97.72    3.71
   7  -5  -1  104.09    2.43
  -7  -5   1   88.57    4.20
   7  -5  -1  107.22    2.08
  -7  -5   1   97.42    1.94
   7   5  -1  104.38    2.31
  -7   5   1   96.11    2.57
  -7   5   2  150.97    2.37
  -7  -5   2  155.77    2.31
   7   5  -2  161.84    2.26
   7  -5  -2  165.97    2.70
   7  -5  -2  175.13    2.84
   7   5  -3  332.85    3.47
   7  -5  -3  355.72    3.66
  -7  -5   3  315.53    3.53
  -7   5   3  311.08    3.47
  -7   5   4   53.12    2.29
   7   5  -4   52.32    2.20
   7  -5  -4   47.24    1.71
  -7  -5   4   52.46    1.77
   7  -5  -5  167.44    2.69
  -7   5   5  157.23    2.90
   7  -5  -5  143.31    2.28
   7   5  -5  152.76    2.68
  -7  -5   5  166.90    2.88
   7   5  -6  248.53    3.20
   7  -5  -6  269.02    3.26
  -7   5   6  292.52    3.48
  -7  -5   6  246.05    8.43
   7  -5  -6  275.55    3.36
  -7  -5   6  281.17    3.52
   7   5  -7  121.00    2.69
  -7  -5   7  134.09    4.05
  -7   5   7  141.59    2.88
  -7  -5   7  138.14    2.86
   7   5  -7  121.63    3.95
   7  -5  -7  136.69    2.73
   7  -5  -7  126.87    2.07
   7  -5  -8  631.82    5.50
  -7  -5   8  491.81    5.63
  -7   5   8  696.02    6.04
  -7  -5   8  644.11    6.20
   7  -5  -8  650.76    5.27
   7   5  -8  585.13    7.03
   7   5  -8  620.15    5.89
   7  -5  -9   88.43    2.74
   7   5  -9   83.13    2.81
   7  -5  -9   81.40    1.92
  -7  -5   9   92.84    3.20
  -7   5   9  100.94    2.86
  -7  -5   9   84.61    2.70
   7   5  -9   71.24    2.93
  -7   5  10  213.99    3.37
   7   5 -10  230.49    4.00
   7   5 -10  286.15    5.01
  -7  -5  10  313.84    4.27
   7  -5 -10  310.41    3.66
   7  -5 -10  326.98    4.11
  -7  -5  10  298.89    4.95
   7  -5 -11  248.26    3.81
  -7   5  11  281.77    4.55
  -7  -5  11  232.65    3.78
   7  -5 -11  228.69    3.44
  -7  -5  11  248.34    5.97
   7   5 -11  213.14    5.78
   7   5 -11  186.63    3.61
  -7   5  12    4.11    2.89
   7  -5 -12    0.77    2.60
  -7  -5  12    1.78    2.56
   7   5 -12    2.66    2.49
   7  -5 -12    3.85    2.48
   7  -5 -13   90.05    3.17
  -7  -5  13   91.68    3.32
   7  -5 -13   89.09    3.02
  -7   5  13  122.76    4.98
   7   5 -13   78.45    3.14
  -7   6   1  106.10    2.63
   7  -6  -1  113.61    2.54
  -7  -6   1  106.46    2.40
   7   6  -1  107.08    2.42
  -7  -6   1  105.77    4.31
   7  -6  -1  118.98    2.59
   7  -6  -2  606.85    5.10
  -7   6   2  505.87    4.18
  -7  -6   2  542.50    4.56
   7  -6  -2  609.65    4.42
   7   6  -2  584.06    4.49
   7   6  -3   18.15    2.02
   7  -6  -3   18.35    2.12
  -7   6   3   14.33    2.11
  -7  -6   3   14.33    2.03
  -7  -6   4   32.47    1.65
  -7   6   4   34.07    2.28
   7  -6  -4   36.30    2.26
   7   6  -4   32.33    2.09
   7   6  -5    1.09    1.42
   7  -6  -5    1.19    2.00
  -7   6   5    0.43    1.43
   7  -6  -5    2.83    1.95
  -7  -6   5    0.88    1.99
   7   6  -6  565.19    4.77
   7  -6  -6  604.33    5.02
   7  -6  -6  582.26    4.98
  -7   6   6  488.93    4.25
  -7  -6   6  587.49    5.28
  -7  -6   7  202.67    5.00
  -7  -6   7  258.98    3.61
  -7   6   7  252.68    3.04
   7  -6  -7  257.37    3.24
   7  -6  -7  229.03    2.83
   7   6  -7  223.03    3.21
   7  -6  -8  128.03    2.85
  -7  -6   8  124.91    2.92
   7  -6  -8  115.60    2.61
  -7   6   8  125.93    2.90
  -7  -6   8  110.47    3.58
   7   6  -8  111.31    2.78
   7   6  -9  177.90    3.79
   7  -6  -9  189.21    3.31
  -7  -6   9  180.84    4.10
  -7   6   9  200.79    3.46
   7   6  -9  155.13    3.82
   7  -6  -9  155.45    2.35
  -7  -6   9  178.11    3.54
   7  -6 -10    2.83    1.78
   7   6 -10    1.26    2.48
   7   6 -10    2.79    2.55
  -7   6  10    3.22    2.51
  -7  -6  10    1.07    2.42
  -7  -6  10    3.76    2.74
   7  -6 -10    1.63    1.60
   7   6 -11    4.50    2.59
  -7   6  11    9.43    2.70
   7  -6 -11    7.51    2.62
  -7  -6  11    7.42    2.98
   7  -6 -11    6.00    1.70
  -7  -6  11    9.04    2.54
   7   6 -11    5.97    3.30
  -7  -6  12    2.61    5.04
   7   6 -12    2.08    2.72
  -7  -6  12    2.18    2.71
  -7   6  12    5.79    3.03
   7  -6 -12    5.63    2.58
   7  -6 -12    5.77    2.76
   7   6 -12    3.73    4.97
  -7   7   1   90.52    2.63
  -7  -7   1   89.61    4.19
   7  -7  -1  106.02    2.63
   7   7  -1  102.12    2.42
  -7  -7   1  100.28    1.98
   7  -7  -1  103.21    2.09
   7  -7  -2   17.40    1.61
  -7   7   2   20.04    1.63
   7   7  -2   16.29    2.01
  -7  -7   2   17.41    1.52
   7  -7  -2   17.20    2.23
  -7  -7   3  309.94    3.24
   7   7  -3  347.30    3.55
   7  -7  -3  369.56    3.69
  -7   7   3  314.84    3.59
   7   7  -4   10.78    2.12
  -7  -7   4   10.32    2.11
   7  -7  -4   11.45    1.55
  -7   7   4   12.61    1.60
   7   7  -5   28.39    1.67
   7  -7  -5   32.20    2.16
  -7   7   5   33.27    2.33
  -7  -7   5   29.99    2.25
   7  -7  -5   32.21    2.31
   7   7  -6  539.21    4.37
   7  -7  -6  504.18    4.37
  -7   7   6  613.36    5.19
  -7  -7   6  571.30    5.16
   7  -7  -6  523.01    4.31
   7   7  -7  113.81    2.25
  -7  -7   7  129.27    2.48
   7  -7  -7  144.45    2.84
  -7   7   7  138.85    2.87
   7  -7  -7  130.83    2.70
  -7  -7   7  111.20    4.49
  -7  -7   8    0.71    2.87
   7  -7  -8    1.36    1.70
   7  -7  -8   -0.89    1.61
  -7   7   8    0.77    2.43
   7   7  -8    3.01    2.30
  -7  -7   8    2.89    2.25
   7  -7  -9  145.86    3.17
   7  -7  -9  120.01    2.86
  -7  -7   9  117.76    3.91
   7   7  -9  132.50    3.54
  -7   7   9  134.31    3.15
  -7  -7   9  132.77    3.22
   7  -7 -10  178.74    3.27
  -7  -7  10  196.31    4.56
   7  -7 -10  208.36    3.09
  -7   7  10  221.67    3.85
   7   7 -10  178.21    3.70
  -7  -7  10  202.14    3.95
   7   7 -11  224.76    5.00
  -7   7  11  285.59    4.56
  -7  -7  11  138.02    3.88
   7  -7 -11  262.90    4.06
   7  -7 -11  192.49    2.90
   7   7 -11  192.83    4.06
  -7  -7  11  237.49    4.94
   7   8  -1  276.77    3.36
   7  -8  -1  310.51    3.81
  -7  -8   1  259.23    3.27
  -7   8   1  258.06    3.10
  -7  -8   1  251.68    5.57
  -7  -8   1  357.23    8.15
   7  -8  -1  286.75    3.53
   7  -8  -2  124.95    2.84
  -7  -8   2  104.31    6.56
   7   8  -2  112.52    2.13
  -7   8   2   99.38    2.72
  -7  -8   2  100.44    5.93
   7  -8  -2  115.23    2.21
  -7  -8   2  100.20    2.64
   7  -8  -3   54.58    2.55
   7  -8  -3   56.21    2.49
   7   8  -3   51.55    2.45
  -7   8   3   45.22    2.47
  -7  -8   3   45.02    2.43
   7   8  -4  342.92    3.26
  -7   8   4  363.67    3.63
   7  -8  -4  350.41    3.33
   7  -8  -4  366.19    3.94
  -7  -8   4  341.67    3.94
  -7   8   5    0.09    2.39
   7   8  -5    1.54    1.61
   7  -8  -5    0.60    1.55
  -7  -8   5    1.76    1.67
   7  -8  -5    0.64    2.32
  -7   8   6    2.17    2.43
   7  -8  -6   -0.57    1.65
   7   8  -6    0.82    2.30
   7  -8  -6    1.06    2.23
  -7  -8   6    1.36    2.32
   7  -8  -7  103.48    2.89
  -7   8   7   94.43    2.30
  -7  -8   7   69.64    4.90
   7   8  -7  100.37    2.83
  -7  -8   7  102.60    3.02
   7  -8  -7   99.66    2.69
   7  -8  -8    4.11    2.53
   7  -8  -8    2.05    2.56
  -7   8   8    3.75    2.64
  -7  -8   8    1.28    3.53
  -7  -8   8    4.87    2.50
   7   8  -8    2.50    2.46
   7  -8  -9  176.09    3.46
   7  -8  -9  146.51    3.22
  -7  -8   9  156.38    3.66
  -7   8   9  180.96    3.42
  -7  -8   9  119.06    4.29
   7   8  -9  155.05    3.30
   7   8 -10    1.54    2.73
   7  -8 -10    1.92    2.00
   7  -8 -10    1.85    1.85
   7   9  -1  161.21    3.02
  -7   9   1  148.15    3.20
  -7  -9   1  135.20    4.90
  -7  -9   1  157.13    2.48
   7  -9  -1  168.76    3.15
  -7  -9   1  188.32    6.95
   7  -9  -1  179.06    2.78
   7   9  -2    0.20    1.67
   7  -9  -2    1.04    2.63
  -7  -9   2    0.47    3.95
   7  -9  -2    0.85    1.74
  -7   9   2   -0.48    1.78
  -7  -9   2    0.77    2.37
  -7  -9   2    0.21    4.98
   7  -9  -3  710.94    5.33
   7  -9  -3  768.48    6.69
   7   9  -3  692.59    5.50
  -7   9   3  668.30    5.57
  -7  -9   3  666.88    5.57
   7  -9  -4    3.23    2.43
   7  -9  -4    2.07    1.74
  -7  -9   4    3.25    2.41
  -7   9   4    3.02    1.84
   7   9  -4    1.91    2.41
  -7   9   5  395.69    4.23
  -7  -9   5  392.54    4.47
   7  -9  -5  404.61    4.26
   7   9  -5  381.50    4.04
   7  -9  -5  384.08    4.34
   7  -9  -6   67.11    2.78
  -7   9   6   68.06    2.94
  -7  -9   6   67.98    2.87
   7  -9  -6   71.18    2.79
   7   9  -6   68.36    2.85
   7   9  -7  489.18    4.71
   7  -9  -7  525.29    5.03
  -7  -9   7  464.70    5.60
   7  -9  -7  475.27    4.99
  -7  -9   7  299.90    8.45
  -7   9   7  384.64    4.17
  -7  -9   7  285.98    7.77
   7   9  -8   24.18    2.75
   7  -9  -8   28.19    2.89
   7  -9  -8   26.22    2.07
  -7  -9   8   31.92    2.91
   7 -10  -2   63.15    2.92
   7  10  -2   60.36    2.13
  -7 -10   2   58.48    2.82
   7 -10  -3   14.22    1.93
   7 -10  -3   16.07    2.70
  -7 -10   3   14.11    1.93
   7  10  -3   14.87    2.71
   6   0  -1    1.21    1.54
  -6   0   1    0.46    1.55
   6   0  -1    0.91    1.85
   6   0  -2  201.64    3.68
   6   0  -2  220.77    3.11
   6   0  -3    0.81    1.56
   6   0  -3    0.28    1.67
   6   0  -4 1575.99   12.17
   6   0  -4 1248.86   11.07
   6   0  -4 1469.76   10.85
   6   0  -5    0.48    1.62
   6   0  -5   -0.43    1.25
   6   0  -5    0.57    1.92
   6   0  -6    5.09    1.81
   6   0  -6    5.28    1.79
   6   0  -6    5.83    2.06
  -6   0   6    5.12    1.82
   6   0  -7    0.11    2.40
  -6   0   7   -0.28    1.79
   6   0  -7    0.92    2.27
   6   0  -7   -0.18    1.86
   6   0  -8 1283.11    8.64
  -6   0   8 1224.37    7.67
   6   0  -8 1498.86   14.43
   6   0  -8 1288.73   12.86
   6   0  -9    0.41    1.99
  -6   0   9    0.60    1.31
  -6   0  10   15.88    1.51
   6   0 -10   17.43    1.56
  -6   0  11    1.40    1.44
   6   0 -11    0.88    1.53
  -6   0  12  551.97    4.71
   6   0 -12  569.02    5.13
   6   0 -13   -0.13    1.79
  -6   0  13   -0.48    2.40
   6   0 -14  424.91    4.68
  -6   0  14  386.69    3.92
   6   1  -1   28.85    1.78
  -6  -1   1   33.73    2.34
   6  -1  -1   27.91    1.52
   6  -1  -1   31.82    1.56
  -6  -1   1   28.77    1.78
   6  -1  -1   20.48    1.45
   6   1  -1   30.30    2.34
  -6  -1   2  368.96    4.00
   6  -1  -2  429.37    4.38
   6  -1  -2  365.68    3.90
   6   1  -2  372.50    3.85
   6   1  -2  397.00    5.99
   6  -1  -2  342.46    4.43
   6   1  -3    4.24    1.86
  -6  -1   3    5.90    1.61
   6  -1  -3    7.57    1.94
   6  -1  -3    6.80    1.32
   6   1  -3    5.32    1.22
  -6  -1   4  896.87    7.67
   6  -1  -4  867.25    7.98
   6  -1  -4  846.60    7.09
   6   1  -4  920.59    7.50
   6   1  -4  819.48    8.71
   6  -1  -4  997.15    8.06
   6   1  -5 1015.46    8.66
  -6  -1   5 1246.76    9.86
   6   1  -5 1191.06    9.46
   6  -1  -5 1220.22    9.59
   6  -1  -5 1063.83    8.86
   6  -1  -6  558.12    5.98
   6   1  -6  594.21    5.73
  -6  -1   6  529.83    5.46
   6  -1  -6  531.27    4.88
   6   1  -6  639.33    6.62
   6   1  -6  628.58    6.98
  -6   1   7  161.00    2.66
  -6  -1   7  171.18    2.84
   6  -1  -7  145.77    3.27
   6   1  -7  149.22    2.83
   6   1  -7  172.12    4.01
   6  -1  -7  158.64    2.75
   6   1  -7  141.82    4.07
   6   1  -8  588.29    9.58
   6   1  -8  638.60    9.02
   6   1  -8  666.52    5.58
  -6   1   8  744.32    5.26
  -6  -1   8  556.48    4.55
   6  -1  -8  694.67    5.64
   6  -1  -8  634.99    7.08
   6  -1  -8  727.21    8.45
   6   1  -9    0.54    1.98
   6  -1  -9    0.88    2.46
   6  -1  -9    1.72    2.82
  -6  -1   9    0.59    1.82
  -6   1   9    9.87    1.33
   6  -1  -9    1.30    1.89
   6  -1 -10  283.20    7.27
   6  -1 -10  316.41    7.85
  -6   1  10  266.00    2.85
   6  -1 -10  317.49    3.69
   6   1 -10  286.56    3.24
  -6  -1  10  344.35    3.66
  -6   1  11   23.89    2.14
   6  -1 -11   18.45    1.60
  -6  -1  11   20.25    2.14
   6   1 -11   20.94    2.30
  -6   1  12  122.75    2.36
   6   1 -12  211.74    3.39
  -6  -1  12  245.16    3.29
   6  -1 -12  203.41    2.83
   6  -1 -13   69.85    2.12
  -6   1  13   88.83    2.67
  -6  -1  13   45.57    2.00
   6   1 -13   74.23    2.20
  -6   1  14  255.44    3.60
   6   1 -14  236.79    3.82
  -6  -1  14  264.87    3.71
   6  -1 -14  219.09    3.61
   6  -2  -1  779.31    5.79
  -6   2   1  763.92    5.98
   6   2  -1  684.09    7.34
   6   2  -1  736.44    5.31
   6  -2  -1  638.03    5.76
  -6  -2   1  747.40    5.54
  -6  -2   1  684.38    8.96
  -6   2   2 1745.30   10.74
  -6  -2   2 1751.86   10.60
   6  -2  -2 1920.43   11.91
   6   2  -2 1774.05   10.65
   6   2  -3   49.64    1.64
   6   2  -3   46.76    4.16
   6  -2  -3   53.13    2.31
   6   2  -3   45.20    4.03
  -6   2   3   50.87    2.19
  -6  -2   3   51.00    1.94
  -6   2   4 1169.26    8.66
   6  -2  -4 1135.07    9.73
   6   2  -4 1090.93   11.52
  -6  -2   4 1218.89    8.77
   6  -2  -4 1276.67    9.24
   6   2  -4 1191.11    8.44
   6   2  -5  118.97    3.41
   6  -2  -5  116.18    2.69
  -6  -2   5  106.44    3.15
   6  -2  -5  104.07    2.02
  -6  -2   5  118.55    2.77
  -6   2   5  110.40    2.35
   6   2  -5  133.34    2.93
   6   2  -6  479.60    5.57
  -6  -2   6  471.00    5.70
   6  -2  -6  478.05    4.43
  -6  -2   6  479.80    5.45
   6   2  -6  522.32    5.72
   6  -2  -6  435.79    4.79
  -6   2   6  456.93    5.04
  -6  -2   7   31.21    2.68
   6  -2  -7   27.91    2.14
   6   2  -7   27.28    2.48
   6  -2  -7   32.48    1.93
  -6  -2   7   26.79    1.94
   6   2  -7   29.59    2.01
  -6   2   7   30.93    2.20
  -6  -2   8  874.07    6.51
   6   2  -8  894.95    9.93
  -6   2   8 1085.84    6.69
   6   2  -8  823.54   10.47
   6   2  -8  967.46    7.38
   6  -2  -8 1087.19    7.51
  -6   2   8  919.22    8.75
   6  -2  -8 1061.42    9.06
   6   2  -9    0.41    1.42
   6  -2  -9    0.82    2.36
  -6   2   9    0.76    2.61
  -6   2   9    0.75    1.27
   6  -2  -9    1.05    1.36
  -6  -2   9    0.67    1.90
   6   2 -10  188.87    3.21
  -6   2  10  213.67    4.87
  -6   2  10  208.08    2.82
  -6  -2  10  223.74    3.17
   6  -2 -10  194.33    3.97
   6  -2 -10  198.95    2.95
  -6   2  11   75.43    1.80
   6   2 -11   70.50    2.60
  -6  -2  11   95.81    2.56
   6  -2 -11   77.87    1.95
   6  -2 -11   77.70    3.51
  -6   2  11   89.92    4.71
   6  -2 -12    3.80    2.29
   6  -2 -12    3.73    5.01
  -6  -2  12    7.75    2.29
  -6   2  12    8.49    1.56
   6   2 -12    3.68    2.31
   6  -2 -12    2.81    4.58
  -6   2  13   19.97    2.46
  -6  -2  13   15.05    2.52
   6  -2 -13   16.65    2.55
   6   2 -13   16.90    2.63
  -6   2  14  107.36    2.94
  -6  -2  14   99.06    3.07
   6   2 -14   87.75    3.12
   6  -2 -14   86.37    2.97
  -6   3   1   14.81    1.48
  -6  -3   1   13.08    2.56
   6  -3  -1   17.90    1.50
   6   3  -1   15.94    1.29
  -6  -3   1   14.72    1.82
   6   3  -1   16.18    2.45
   6  -3  -1   17.47    1.84
  -6  -3   2  234.47    2.85
  -6   3   2  230.43    3.23
   6   3  -2  237.64    3.06
   6  -3  -2  245.87    3.33
   6  -3  -3   23.00    1.99
   6   3  -3   23.80    1.42
  -6  -3   3   21.87    1.85
  -6   3   3   21.53    2.02
  -6   3   4  219.29    2.95
  -6  -3   4  226.74    3.28
   6   3  -4  240.87    3.30
   6  -3  -4  239.96    3.25
   6  -3  -5  302.02    3.59
  -6   3   5  288.47    3.66
   6  -3  -5  290.26    3.43
  -6  -3   5  275.38    5.61
   6   3  -5  287.91    6.00
   6   3  -5  254.64    3.24
  -6  -3   5  287.65    3.75
  -6  -3   6  368.55    4.98
   6   3  -6  332.81    4.02
   6  -3  -6  311.16    3.16
   6  -3  -6  351.27    3.95
   6   3  -6  320.95    4.94
  -6  -3   6  354.24    4.33
  -6   3   6  386.31    4.23
  -6   3   7  114.87    2.71
  -6  -3   7  103.54    2.64
   6  -3  -7  115.75    2.42
   6  -3  -7  101.91    2.63
  -6  -3   7  102.89    2.79
   6   3  -7   95.02    2.66
   6   3  -7   97.59    2.66
  -6  -3   8  280.29    4.97
   6   3  -8  266.40    4.71
   6  -3  -8  289.45    3.25
  -6   3   8  312.98    4.07
   6  -3  -8  282.73    3.87
   6   3  -8  256.59    3.57
  -6  -3   8  250.35    3.51
   6  -3  -9  402.12    4.72
  -6   3   9  295.87    2.92
   6   3  -9  369.25    7.11
   6   3  -9  364.94    4.20
   6  -3  -9  423.78    3.92
  -6  -3   9  357.68    4.09
  -6   3   9  387.45    4.88
   6  -3 -10  544.64    4.39
  -6  -3  10  576.00    5.23
  -6   3  10  658.03    7.53
  -6   3  10  685.99    4.86
   6  -3 -10  615.56    6.31
   6   3 -10  525.06    5.15
  -6   3  11    2.23    3.21
  -6   3  11    1.01    2.17
  -6  -3  11    2.41    2.18
   6  -3 -11    0.74    1.54
   6  -3 -11    2.21    2.60
   6   3 -11    1.62    2.22
   6   3 -12   11.80    2.42
  -6  -3  12    6.99    2.39
  -6   3  12   10.25    2.25
  -6   3  12   14.45    3.14
   6  -3 -12   11.74    2.36
   6  -3 -12   12.08    2.92
   6  -3 -13   69.42    3.95
  -6   3  13   85.39    5.84
   6  -3 -13   61.32    2.01
  -6   3  13   78.79    2.70
  -6  -3  13   57.59    2.80
   6   3 -13   64.93    2.25
   6   3 -14  191.69    3.80
  -6  -3  14  225.24    3.82
   6  -3 -14  213.64    3.60
  -6   3  14  241.50    3.56
  -6  -4   1  179.64    2.38
   6  -4  -1  179.70    2.81
   6  -4  -1  173.99    2.80
   6   4  -1  174.56    2.59
  -6  -4   1  154.26    4.63
  -6   4   1  174.20    2.83
  -6  -4   2  133.66    2.50
   6  -4  -2  140.73    2.61
  -6   4   2  135.38    2.21
   6   4  -2  139.16    2.49
   6  -4  -3  783.96    5.75
  -6   4   3  750.14    5.46
   6   4  -3  726.87    5.41
  -6  -4   3  742.76    5.55
  -6   4   4 1294.96    8.16
   6  -4  -4 1202.86    7.69
  -6  -4   4 1320.08    8.61
   6   4  -4 1316.72    8.22
  -6   4   5   70.77    1.90
   6   4  -5   69.81    2.26
   6  -4  -5   67.76    1.85
  -6  -4   5   65.96    3.93
  -6  -4   5   72.79    2.28
   6  -4  -5   67.22    1.78
   6   4  -6   13.16    1.89
   6  -4  -6   10.74    1.43
  -6  -4   6   12.00    2.34
  -6  -4   6   15.95    1.93
  -6   4   6   14.35    2.09
   6  -4  -6   11.24    1.36
   6   4  -6   12.35    2.72
   6   4  -7    4.90    1.85
   6  -4  -7    3.02    1.41
   6  -4  -7    4.83    1.99
  -6   4   7    4.74    2.11
  -6  -4   7    3.61    1.91
   6   4  -7    4.44    2.53
  -6  -4   7    4.63    1.84
   6  -4  -8  684.98    5.93
   6   4  -8  622.32    6.42
  -6  -4   8  681.00    6.64
   6  -4  -8  712.50    5.28
  -6   4   8  749.08    6.50
   6   4  -8  575.52    5.98
  -6  -4   8  645.32    5.97
   6  -4  -9   41.93    2.45
   6  -4  -9   41.95    2.18
   6   4  -9   37.48    3.06
   6   4  -9   34.23    2.35
  -6   4   9   44.92    2.52
  -6  -4   9   38.73    2.37
  -6  -4   9   41.58    2.83
  -6  -4  10    1.87    3.56
  -6   4  10    3.25    1.42
   6  -4 -10    2.61    2.17
  -6  -4  10    2.01    2.17
   6   4 -10    1.89    3.80
   6  -4 -10    1.81    1.43
  -6   4  10    2.15    2.30
   6   4 -10    0.69    2.09
  -6   4  11    7.88    1.51
   6   4 -11    5.74    2.21
  -6  -4  11    8.36    2.31
   6  -4 -11    7.86    1.53
  -6   4  11   11.36    2.59
   6  -4 -11    9.30    2.73
  -6   4  12  260.10    3.26
  -6  -4  12  243.79    3.72
   6  -4 -12  233.02    3.80
   6  -4 -12  216.31    3.38
  -6   4  12  302.22    6.01
   6   4 -12  196.58    3.49
   6   4 -13   19.03    1.95
  -6   4  13   31.28    4.35
  -6   4  13   23.14    2.50
   6  -4 -13   22.20    2.61
   6  -4 -13   23.05    3.22
  -6  -4  13   20.89    2.67
   6  -5  -1   12.97    1.45
  -6   5   1   12.96    1.50
   6   5  -1   15.98    1.33
   6  -5  -1   15.63    2.09
  -6  -5   1   11.97    2.50
  -6  -5   1   13.26    1.32
  -6   5   2  901.38    5.79
  -6  -5   2  924.24    6.10
   6  -5  -2 1007.37    6.44
   6   5  -2  938.85    5.81
   6   5  -3   60.86    1.67
  -6  -5   3   65.93    1.84
   6  -5  -3   62.98    2.27
  -6   5   3   65.11    2.25
   6   5  -4  531.60    4.36
  -6  -5   4  550.79    4.69
  -6   5   4  550.22    4.57
   6  -5  -4  558.79    4.54
  -6   5   5   24.30    2.15
   6  -5  -5   19.67    1.46
  -6  -5   5   20.67    3.30
  -6  -5   5   22.53    2.06
   6   5  -5   22.11    1.99
   6  -5  -5   23.23    1.46
   6   5  -6   92.51    2.02
   6  -5  -6   87.89    1.85
  -6  -5   6  101.96    3.43
   6  -5  -6   97.42    2.03
  -6  -5   6  112.72    2.66
  -6   5   6  103.92    2.10
   6   5  -7   14.41    2.36
  -6  -5   7   13.98    2.20
  -6   5   7   18.70    2.12
  -6  -5   7   17.99    2.08
   6  -5  -7   20.34    2.01
   6  -5  -7   19.05    2.18
   6   5  -7   14.22    2.05
   6  -5  -8  112.13    2.67
   6   5  -8  111.13    3.26
  -6   5   8  111.67    2.71
   6  -5  -8  116.78    2.52
  -6  -5   8  113.61    3.32
  -6  -5   8  122.69    3.20
   6   5  -8   88.99    3.13
  -6  -5   9  438.96    5.27
   6   5  -9  329.83    4.59
   6  -5  -9  443.70    4.30
   6  -5  -9  449.32    4.20
   6   5  -9  413.42    5.20
  -6   5   9  446.30    4.93
  -6  -5   9  376.69    4.73
   6  -5 -10   50.40    2.33
   6   5 -10   46.45    3.36
  -6  -5  10   50.20    2.57
  -6   5  10   50.89    2.59
   6   5 -10   35.46    2.46
   6  -5 -10   52.15    2.59
  -6  -5  10   46.72    3.03
  -6  -5  11   18.64    4.36
   6   5 -11   14.25    2.43
   6  -5 -11   19.07    2.43
   6  -5 -11   19.08    2.32
   6   5 -11   15.83    4.30
  -6  -5  11   10.27    2.45
  -6   5  11   17.61    2.61
  -6   5  12  322.82    5.57
   6  -5 -12  375.35    4.55
   6   5 -12  303.05    4.17
   6  -5 -12  321.68    3.48
  -6  -5  12  324.40    4.67
  -6  -5  13   79.37    3.12
   6  -5 -13   82.29    3.15
  -6   5  13   72.37    2.86
   6   5 -13   66.94    2.96
   6  -5 -13   67.63    2.86
  -6   5  13   53.31    3.67
  -6   6   1  775.15    5.29
   6  -6  -1  851.98    6.49
  -6  -6   1  765.07    8.65
   6   6  -1  865.81    5.24
   6  -6  -1  887.77    5.70
  -6  -6   1  820.91    5.34
  -6  -6   2    1.98    4.17
  -6  -6   2    3.45    1.89
   6   6  -2    2.93    1.30
  -6   6   2    3.62    2.01
  -6  -6   2    2.14    2.82
   6  -6  -2    1.43    2.03
   6   6  -3   38.12    1.59
  -6   6   3   40.68    1.66
   6  -6  -3   44.18    2.19
  -6  -6   3   40.65    2.11
   6   6  -4  337.16    3.47
   6  -6  -4  321.36    3.53
  -6  -6   4  298.85    8.84
  -6   6   4  331.49    3.21
   6  -6  -4  352.44    3.24
  -6  -6   4  330.75    9.67
  -6  -6   4  327.78    3.32
   6   6  -5  206.35    2.92
  -6  -6   5  209.76    2.71
   6  -6  -5  200.93    2.91
  -6  -6   5  203.67    5.46
  -6   6   5  215.70    3.01
   6  -6  -5  202.25    2.53
  -6  -6   6   58.47    3.19
   6  -6  -6   59.49    2.27
  -6   6   6   63.94    1.84
  -6  -6   6   60.30    2.37
   6   6  -6   57.82    2.34
   6  -6  -6   63.44    2.29
  -6  -6   7   -0.36    2.11
   6  -6  -7    0.82    1.55
  -6   6   7    0.76    2.09
   6  -6  -7    2.71    2.00
   6   6  -7    0.94    2.08
  -6  -6   7    0.61    2.50
  -6  -6   8   82.66    3.23
   6  -6  -8   83.27    2.60
   6   6  -8   75.67    2.97
  -6   6   8   62.20    1.97
  -6  -6   8   82.42    2.69
   6  -6  -8   83.29    2.45
   6   6  -8   82.49    2.66
  -6  -6   9   50.49    2.59
  -6   6   9   41.43    1.94
   6  -6  -9   58.93    2.60
   6   6  -9   40.86    2.78
   6   6  -9   46.16    2.67
  -6  -6   9   35.60    2.59
   6  -6  -9   42.37    1.73
   6   6 -10    2.27    2.55
   6  -6 -10    4.83    2.49
   6  -6 -10    3.67    1.66
  -6  -6  10    2.08    2.40
  -6   6  10    4.65    2.48
  -6  -6  10    3.16    2.77
   6   6 -10    3.23    2.49
   6   6 -11  148.38    3.50
   6  -6 -11  191.92    3.50
   6   6 -11  169.56    4.71
  -6  -6  11  195.25    3.76
   6  -6 -11  155.61    2.46
  -6   6  11  216.14    3.96
  -6  -6  11  195.19    4.89
   6   6 -12   48.40    2.93
   6  -6 -12   61.15    2.75
   6  -6 -12   72.95    3.05
  -6  -6  12   63.87    3.10
  -6   6  12   80.61    3.36
   6   7  -1   15.98    2.02
  -6   7   1   15.68    1.58
   6  -7  -1   14.52    1.57
  -6  -7   1   13.30    2.66
  -6  -7   1   13.00    1.49
   6  -7  -1   17.28    2.19
   6   7  -2  144.76    2.56
  -6  -7   2  139.21    2.62
  -6  -7   2  152.95    5.69
   6  -7  -2  153.67    2.71
  -6  -7   2  126.69    4.29
  -6   7   2  139.44    2.68
   6  -7  -2  148.51    2.72
  -6   7   3   71.70    2.36
   6   7  -3   72.92    2.29
  -6  -7   3   63.68    4.15
   6  -7  -3   76.39    1.86
  -6  -7   3   65.13    3.75
  -6  -7   3   68.35    2.31
   6   7  -4    0.26    1.45
   6  -7  -4    0.16    1.44
   6  -7  -4    0.40    1.40
  -6  -7   4    1.05    2.98
  -6  -7   4    1.75    1.43
  -6   7   4    1.53    2.06
  -6  -7   4    1.34    3.38
   6  -7  -5   -0.58    2.11
   6  -7  -5   -0.47    1.42
  -6  -7   5    3.12    3.14
  -6   7   5    0.17    2.19
  -6  -7   5    0.97    3.20
  -6  -7   5    1.73    1.48
   6   7  -5    0.69    2.05
   6  -7  -6    1.84    1.48
   6   7  -6    1.71    2.11
  -6   7   6    1.33    1.55
  -6  -7   6    2.12    2.70
   6  -7  -6    1.16    1.53
  -6  -7   6    1.69    2.17
   6  -7  -7   28.21    2.33
  -6  -7   7   26.12    3.02
  -6  -7   7   30.33    2.40
   6   7  -7   28.10    2.32
   6  -7  -7   25.43    2.25
  -6   7   7   31.64    2.39
   6  -7  -8    5.90    1.63
  -6   7   8    7.56    1.65
   6   7  -8    6.22    2.36
  -6  -7   8    6.12    2.89
   6  -7  -8    7.34    2.40
  -6  -7   8    5.84    2.36
   6  -7  -9  219.54    3.49
   6  -7  -9  164.99    2.60
  -6  -7   9  210.14    3.83
  -6  -7   9  150.41    4.21
  -6   7   9  185.17    2.88
   6   7  -9  186.47    3.50
   6   7 -10  137.39    3.57
   6  -7 -10  146.73    2.53
   6   7 -10  159.05    4.17
   6  -7 -10  202.15    3.62
  -6  -7  10  154.46    3.76
  -6  -7  10  169.14    3.78
  -6   7  10  192.54    3.61
   6  -7 -11    8.54    2.83
   6   7 -11    7.75    3.52
  -6  -7  11    9.01    3.27
   6  -7 -11    8.35    2.60
  -6   7  11    9.13    2.81
   6   7 -11    7.64    3.37
  -6  -7  11    5.23    2.68
   6   8  -1  126.77    2.59
   6  -8  -1  141.51    2.38
  -6   8   1  120.20    2.27
  -6  -8   1  123.62    2.69
  -6  -8   1  167.36    5.17
  -6  -8   1  119.01    3.73
   6  -8  -1  145.85    2.80
  -6  -8   2  155.08    5.36
   6  -8  -2  147.07    2.87
   6   8  -2  133.10    2.68
   6  -8  -2  141.91    2.77
  -6   8   2  122.95    2.23
  -6  -8   2  125.07    3.92
  -6  -8   2  131.03    2.67
  -6  -8   3  205.11    3.07
   6  -8  -3  230.15    3.12
   6   8  -3  208.44    2.58
  -6  -8   3  202.39    5.04
  -6  -8   3  227.47    6.48
  -6   8   3  191.28    2.55
   6  -8  -4   17.59    1.67
  -6  -8   4   16.21    3.00
  -6  -8   4   19.37    1.64
   6   8  -4   17.25    1.64
   6  -8  -4   19.80    2.34
  -6   8   4   19.47    2.37
  -6  -8   4   15.07    3.11
   6   8  -5   26.93    2.33
  -6   8   5   16.57    1.67
  -6  -8   5   23.55    3.19
   6  -8  -5   22.57    2.33
   6  -8  -5   23.46    2.36
  -6  -8   5   22.00    3.25
  -6  -8   5   25.25    1.73
   6  -8  -6    8.15    2.35
   6  -8  -6    7.76    1.69
  -6   8   6    5.73    1.64
   6   8  -6    7.14    2.32
  -6  -8   6    9.00    1.63
  -6  -8   6    7.01    2.96
   6  -8  -7    2.65    2.43
   6   8  -7    0.37    2.41
   6  -8  -7   -0.10    1.67
  -6  -8   7    0.11    2.35
  -6  -8   7    0.60    2.37
  -6   8   7    1.35    2.44
   6   8  -8   43.29    2.62
   6  -8  -8   50.27    2.71
  -6  -8   8   54.68    2.69
  -6  -8   8   25.45    2.84
   6  -8  -8   44.62    1.96
  -6   8   8   29.73    1.96
   6   8  -9    1.39    2.55
   6  -8  -9    0.75    1.76
  -6  -8   9    0.44    3.16
   6  -8  -9    0.72    2.65
  -6   8   9    1.09    1.90
  -6  -8   9    0.86    2.54
   6   8 -10    1.64    2.78
  -6   8  10    1.38    2.79
   6  -8 -10   -0.59    2.82
   6  -8 -10    2.74    2.69
  -6  -8  10   -0.47    2.67
  -6  -8  10    1.74    3.21
   6  -9  -1    1.61    1.86
   6   9  -1    3.03    2.33
  -6  -9   1    1.06    4.22
  -6  -9   1    2.27    2.35
  -6   9   1    0.97    1.78
   6  -9  -1    1.76    1.66
  -6  -9   1    0.95    2.86
   6  -9  -2   37.57    2.64
   6   9  -2   34.04    2.44
  -6  -9   2   31.29    3.17
  -6  -9   2   34.14    1.82
  -6   9   2   31.43    2.46
   6  -9  -2   36.83    1.84
  -6  -9   2   42.39    4.61
  -6   9   3  133.48    2.46
  -6  -9   3  190.09    6.41
   6  -9  -3  186.85    2.58
   6  -9  -3  148.42    2.55
   6  -9  -3  157.66    2.53
   6   9  -3  178.05    2.98
  -6  -9   3  159.61    4.75
  -6  -9   3  164.33    3.10
   6  -9  -4   70.20    2.68
   6  -9  -4   70.85    2.01
  -6  -9   4   70.14    4.12
  -6  -9   4   71.94    2.63
  -6   9   4   71.63    2.70
   6   9  -4   74.55    2.62
  -6  -9   4   45.12    3.89
  -6  -9   5  336.48    4.14
   6  -9  -5  328.38    3.56
   6  -9  -5  350.82    3.43
  -6   9   5  323.33    3.50
  -6  -9   5  302.36    5.56
  -6  -9   5  288.64    7.15
   6   9  -5  343.52    3.80
   6  -9  -6   14.60    1.89
  -6  -9   6   16.36    2.54
  -6  -9   6   15.57    3.69
   6  -9  -6   15.61    1.87
   6   9  -6   16.36    2.50
  -6  -9   6   10.68    3.23
  -6   9   6   15.53    1.92
  -6  -9   7    1.62    3.61
   6  -9  -7    1.18    1.78
   6  -9  -7    2.33    2.64
  -6  -9   7    3.09    2.56
   6   9  -7    1.38    2.53
  -6   9   7    1.81    2.60
   6  -9  -8   53.04    2.89
   6   9  -8   42.66    2.11
   6  -9  -8   57.24    2.23
  -6  -9   8   31.61    3.61
  -6  -9   8   56.57    2.94
  -6   9   8   59.69    2.97
  -6 -10   1    5.28    4.88
   6 -10  -1    5.07    2.70
  -6  10   1    5.94    1.99
  -6 -10   1    3.85    3.12
  -6 -10   1    6.91    2.50
   6  10  -1    6.36    1.84
   6 -10  -1    4.28    2.08
   6 -10  -2    3.33    2.04
   6 -10  -2    0.86    1.85
  -6 -10   2    0.15    3.17
  -6  10   2   -0.24    1.85
  -6 -10   2    3.84    2.55
   6  10  -2    5.62    1.81
  -6 -10   2    1.37    4.59
   6 -10  -3    1.84    1.92
   6 -10  -3    1.55    2.55
   6  10  -3   -1.37    1.87
  -6 -10   3    0.35    3.09
  -6 -10   3    2.07    2.55
  -6  10   3   -0.71    2.62
   6 -10  -3    1.53    2.70
  -6 -10   3   -0.05    4.78
   6 -10  -4   97.48    2.96
   6 -10  -4   88.78    3.01
  -6 -10   4   58.20    3.78
  -6 -10   4   89.43    2.38
  -6  10   4   67.05    2.22
   6  10  -4   88.53    2.98
  -6 -10   4   46.64    4.24
  -6  10   5   27.03    2.79
   6 -10  -5   38.63    2.79
   6 -10  -5   31.55    2.06
  -6 -10   5   29.86    2.03
   6  10  -5   30.20    2.82
  -6 -10   5   15.35    3.69
  -6 -10   5   23.09    4.01
   5   0  -1    0.02    1.61
   5   0  -1    0.61    1.87
  -5   0   1    0.24    1.15
   5   0  -2 4836.63   32.21
   5   0  -3    0.25    1.24
   5   0  -3    0.00    1.76
   5   0  -3    0.54    1.59
   5   0  -4  354.56    4.66
   5   0  -4  322.16    4.67
   5   0  -4  278.27    3.90
   5   0  -5    0.30    1.65
  -5   0   5    0.61    1.18
   5   0  -5    0.26    1.19
   5   0  -5    0.27    1.97
  -5   0   6 5002.61   25.93
   5   0  -6 4257.22   24.08
  -5   0   7    0.73    1.76
   5   0  -7    1.29    1.78
   5   0  -7    0.47    2.66
   5   0  -7    0.01    2.48
  -5   0   8 3743.82   18.59
   5   0  -8 3113.96   16.78
   5   0  -9    0.98    1.99
  -5   0   9    0.41    1.89
   5   0 -10  488.56    4.41
  -5   0  10  480.19    4.14
   5   0 -11    0.65    2.21
  -5   0  11    0.23    2.05
  -5   0  12  175.91    2.91
   5   0 -12  223.89    3.25
  -5   0  13    1.72    1.65
   5   0 -13    0.59    2.42
  -5   0  14    8.14    2.53
   5   0 -14   10.93    2.72
  -5  -1   1  643.96    5.66
   5  -1  -1  648.66    6.67
   5  -1  -1  654.15    5.88
   5  -1  -1  774.46    6.39
   5   1  -1  703.27    8.00
  -5  -1   1  670.42    8.55
   5   1  -1  635.92    5.30
  -5  -1   2  275.52    3.57
   5   1  -2  273.04    3.31
   5  -1  -2  228.20    3.30
   5   1  -2  280.93    5.46
  -5  -1   3  379.61    4.48
   5  -1  -3  390.49    4.73
  -5   1   3  383.95    4.64
   5   1  -3  297.44    5.34
   5   1  -3  397.54    4.54
  -5  -1   4  466.79    5.44
  -5  -1   4  390.35    5.46
   5  -1  -4  421.36    4.76
  -5   1   4  451.74    5.39
   5   1  -4  500.47    6.20
   5  -1  -4  455.84    5.36
   5   1  -4  486.59    5.44
   5  -1  -5   38.81    2.31
  -5   1   5   41.05    2.31
  -5  -1   5   46.49    2.40
  -5  -1   5   45.56    2.25
   5  -1  -5   40.48    1.98
   5   1  -5   39.90    2.20
   5   1  -5   45.45    2.33
  -5   1   6  322.99    3.31
  -5  -1   6  376.46    4.12
  -5   1   6  331.59    4.81
   5  -1  -6  315.89    4.68
   5  -1  -6  325.97    3.41
   5   1  -6  356.83    4.21
   5   1  -6  379.10    5.65
   5   1  -6  363.64    6.06
  -5   1   7  303.55    3.06
  -5   1   7  310.40    5.19
  -5  -1   7  355.23    3.76
   5  -1  -7  274.86    3.02
   5   1  -7  311.71    6.74
   5   1  -7  353.53    3.92
   5  -1  -7  334.60    5.28
   5   1  -7  277.83    7.01
   5  -1  -8   14.10    1.94
  -5   1   8   15.82    2.97
   5  -1  -8   15.07    2.51
  -5   1   8   16.90    1.83
   5   1  -8   17.94    2.03
  -5  -1   8   11.75    1.41
   5  -1  -9  229.68    5.31
   5   1  -9  258.41    3.39
  -5   1   9  275.86    3.08
   5  -1  -9  270.61    3.27
  -5  -1   9  236.46    3.11
  -5   1  10   34.11    1.55
  -5  -1  10   70.58    2.31
   5   1 -10   56.96    2.37
   5  -1 -10   58.13    2.34
   5  -1 -11   24.70    2.22
  -5   1  11   23.53    1.57
   5   1 -11   25.42    2.26
  -5  -1  11   27.55    2.20
   5   1 -12  158.95    2.57
  -5  -1  12  186.62    3.07
   5  -1 -12  159.36    3.03
  -5   1  12   73.31    2.22
  -5   1  13   21.98    1.81
  -5  -1  13   24.66    1.83
   5  -1 -13   27.85    2.51
   5   1 -13   25.95    2.60
  -5   1  14  245.60    3.56
  -5  -1  14  222.99    3.58
   5  -1 -14  201.90    2.98
   5   1 -14  201.21    2.96
   5  -2  -1   27.70    2.10
   5   2  -1   22.38    1.80
   5  -2  -1   21.86    1.87
  -5   2   1   27.12    2.12
   5   2  -1   18.90    2.34
  -5  -2   1   10.30    1.32
  -5  -2   1   16.05    2.72
  -5   2   2 4767.06   25.43
   5  -2  -2 4262.95   23.87
  -5  -2   2 4693.16   24.67
   5   2  -3   11.61    3.18
  -5  -2   3   13.54    1.35
   5   2  -3   13.25    1.32
  -5   2   3   17.25    2.01
   5  -2  -3   14.43    1.94
   5  -2  -4    1.33    1.75
  -5  -2   4    0.64    1.71
  -5  -2   4    0.35    2.11
   5  -2  -4    0.05    1.71
   5   2  -4    0.48    1.99
   5   2  -4    0.45    1.73
  -5   2   4    1.46    1.78
  -5   2   5  175.54    3.19
   5  -2  -5  176.38    2.81
  -5  -2   5  172.75    3.69
   5  -2  -5  144.98    2.95
   5   2  -5  167.59    3.25
   5   2  -5  176.06    3.62
  -5  -2   5  179.09    3.35
  -5   2   6  119.98    2.06
  -5   2   6  126.23    2.88
   5  -2  -6  146.80    2.60
  -5  -2   6  132.93    2.76
   5   2  -6  132.25    2.84
  -5  -2   6  139.34    3.61
   5  -2  -6  123.56    2.84
   5   2  -6  120.44    3.07
   5   2  -7    2.33    2.20
  -5  -2   7    2.27    2.22
  -5   2   7    2.81    1.92
  -5  -2   7    2.27    1.67
  -5   2   7    2.16    1.26
   5  -2  -7    2.37    1.74
   5   2  -7    2.06    1.71
   5  -2  -7    2.00    1.86
   5  -2  -8   24.39    1.92
   5  -2  -8   22.20    2.20
  -5  -2   8   24.72    1.96
  -5   2   8   22.46    2.22
   5   2  -8   22.48    1.98
  -5   2   8   26.61    1.87
  -5   2   9    3.46    2.64
  -5  -2   9    3.86    1.88
   5  -2  -9    3.64    2.00
   5   2  -9    4.88    1.98
   5  -2  -9    4.22    1.33
  -5   2   9    4.62    1.82
   5   2 -10    9.88    1.53
  -5   2  10    9.42    1.46
  -5  -2  10   12.34    2.08
   5  -2 -10   11.02    2.53
   5  -2 -10   11.79    1.43
  -5   2  10   12.18    2.99
   5  -2 -11  501.63    4.60
  -5   2  11  314.60    3.26
  -5   2  11  563.41    9.22
  -5  -2  11  567.53    4.94
   5  -2 -11  512.85    7.64
   5   2 -11  444.09    4.13
  -5   2  12   42.08    2.43
   5  -2 -12   34.04    5.37
   5   2 -12   31.28    1.81
  -5  -2  12   39.71    2.43
   5  -2 -12   39.45    2.42
   5   2 -13   12.59    1.87
  -5   2  13   14.18    1.79
  -5  -2  13   10.96    2.46
   5  -2 -13   12.78    2.46
  -5   2  14    4.85    2.56
   5  -2 -14    6.68    1.83
   5   2 -14    6.65    2.76
  -5  -2  14    7.95    2.59
  -5  -3   1  346.25    7.11
   5  -3  -1  434.48    4.25
   5   3  -1  351.02    6.80
   5  -3  -1  388.19    4.41
   5   3  -1  409.95    3.64
  -5  -3   1  418.62    3.85
  -5   3   1  416.08    3.96
  -5   3   2  224.15    2.92
  -5  -3   2  224.54    3.12
   5  -3  -2  229.18    3.29
   5   3  -2  224.38    3.04
   5   3  -3  948.11    6.69
   5  -3  -3  949.89    7.04
  -5   3   3 1017.48    7.27
  -5  -3   3  966.34    7.11
   5  -3  -4  111.05    2.48
  -5  -3   4   99.84    4.05
   5   3  -4  104.74    2.49
   5  -3  -4  109.81    2.47
  -5   3   4  114.26    2.52
  -5  -3   4  114.46    2.58
   5   3  -4  101.94    4.47
   5   3  -5  391.27    4.30
  -5   3   5  445.18    4.52
   5  -3  -5  400.61    4.21
  -5  -3   5  428.90    4.76
   5   3  -5  416.16    5.81
   5  -3  -5  400.54    3.68
  -5  -3   5  412.08    5.47
   5  -3  -6  102.98    2.53
   5   3  -6   96.12    2.62
  -5   3   6  101.27    2.50
  -5  -3   6  116.70    2.86
   5  -3  -6  110.71    2.33
  -5  -3   6   99.97    2.64
   5   3  -6   97.95    3.07
   5  -3  -7 1174.93    8.92
   5  -3  -7 1100.12    6.70
  -5   3   7 1259.64    7.36
  -5   3   7 1128.33    8.78
  -5  -3   7 1148.00    8.30
   5   3  -7 1071.96    8.07
  -5  -3   7 1125.09    9.42
   5   3  -7 1103.96    9.90
  -5  -3   8    1.20    1.82
   5  -3  -8    1.06    2.00
  -5   3   8    0.45    1.83
   5  -3  -8    1.55    1.87
   5   3  -8    0.94    2.95
  -5   3   8    1.14    1.98
   5   3  -8    1.92    1.80
  -5  -3   8    0.73    2.65
   5  -3  -9  320.57    3.35
  -5   3   9  299.20    2.88
  -5   3   9  348.08    4.84
  -5  -3   9  339.54    3.80
   5  -3  -9  316.58    4.14
   5   3  -9  274.54    3.59
   5   3 -10    6.37    2.09
  -5   3  10    7.26    1.39
   5  -3 -10    7.40    2.03
   5  -3 -10   12.33    2.01
  -5  -3  10    8.50    2.08
  -5   3  10    8.31    2.22
  -5   3  11  108.53    2.51
   5  -3 -11   93.54    2.87
  -5   3  11   96.63    3.38
   5   3 -11   85.90    2.68
   5  -3 -11   93.36    2.57
  -5  -3  11   54.76    2.02
  -5  -3  12   80.87    2.66
  -5   3  12   82.02    3.79
   5  -3 -12   78.04    3.57
  -5   3  12   71.00    2.52
   5  -3 -12   75.42    2.60
   5   3 -12   68.26    2.74
  -5  -3  13   40.65    2.59
   5  -3 -13   50.44    4.13
  -5   3  13   65.51    5.61
  -5   3  13   46.33    2.60
   5  -3 -13   51.16    2.63
   5   3 -13   43.32    2.75
  -5   3  14   23.94    2.71
  -5  -3  14    3.13    1.91
   5  -3 -14   20.90    2.71
   5   3 -14   23.00    2.86
   5  -4  -1   86.31    1.97
  -5   4   1   88.70    2.39
   5   4  -1   86.72    2.16
   5  -4  -1   81.10    1.89
  -5  -4   1   84.12    2.23
  -5  -4   1   81.02    3.45
  -5   4   2  724.84    5.14
   5  -4  -2  738.10    5.46
  -5  -4   2  710.66    5.37
   5   4  -2  711.19    4.97
   5   4  -3  546.25    4.55
  -5   4   3  580.55    4.56
   5  -4  -3  568.34    4.53
  -5  -4   3  567.14    4.83
   5  -4  -4    6.56    1.84
   5   4  -4    1.67    1.72
  -5  -4   4    1.75    2.43
   5  -4  -4    2.40    1.28
  -5   4   4    1.92    1.86
  -5  -4   4    1.87    1.85
  -5  -4   5 1039.62    9.48
   5   4  -5  969.13   10.21
   5   4  -5  942.94    6.76
   5  -4  -5 1078.75    7.38
   5  -4  -5  988.38    7.19
  -5  -4   5 1042.24    7.52
  -5   4   5 1063.58    7.33
   5   4  -6  426.52    5.54
   5   4  -6  417.13    4.52
   5  -4  -6  446.38    4.38
  -5  -4   6  440.85    5.11
  -5   4   6  445.27    4.37
   5  -4  -6  414.92    3.59
  -5  -4   6  460.02    4.79
   5  -4  -7    0.94    2.06
   5  -4  -7    0.88    1.35
  -5  -4   7    1.13    2.30
  -5  -4   7    6.88    2.26
   5   4  -7    0.97    1.90
   5   4  -7    1.09    2.00
  -5   4   7    1.37    1.89
   5  -4  -8  564.02    5.34
  -5   4   8  590.77    5.64
   5  -4  -8  561.66    4.39
   5   4  -8  553.83    6.53
  -5  -4   8  537.87    5.90
   5   4  -8  474.04    5.01
  -5  -4   8  572.21    5.36
  -5   4   9   17.69    2.26
   5  -4  -9   18.22    2.18
  -5   4   9   17.23    1.45
   5  -4  -9   17.29    2.00
  -5  -4   9   18.79    2.13
   5   4  -9   14.76    2.09
   5   4  -9   16.80    2.95
  -5  -4   9   18.71    2.97
  -5  -4  10   80.34    2.58
   5  -4 -10   73.95    2.61
   5   4 -10   65.76    6.10
  -5   4  10   61.90    1.80
   5  -4 -10   73.45    2.36
   5   4 -10   60.86    2.50
  -5   4  10   77.53    2.77
  -5  -4  11    1.50    1.59
  -5   4  11    0.70    2.09
   5  -4 -11    2.43    1.45
   5  -4 -11    1.14    2.22
   5   4 -11    2.02    2.18
  -5   4  11    1.71    2.44
  -5   4  12   19.49    2.34
  -5  -4  12   11.25    1.78
   5  -4 -12   16.05    2.34
   5  -4 -12   16.79    2.98
  -5   4  12   21.58    2.90
   5   4 -12   10.28    2.42
   5  -4 -13    2.06    2.57
  -5   4  13    2.88    2.51
  -5   4  13    3.70    3.95
  -5  -4  13    2.03    2.52
   5  -4 -13    4.60    2.46
   5   4 -13    1.85    2.60
   5  -5  -1  383.68    4.07
   5   5  -1  361.84    3.36
   5  -5  -1  395.57    3.44
  -5  -5   1  340.08    5.24
  -5   5   1  362.92    3.63
  -5  -5   1  353.48    3.47
  -5  -5   2  256.67    3.02
  -5  -5   2  261.53    6.39
  -5   5   2  262.94    3.16
   5   5  -2  255.42    2.66
  -5  -5   2  237.60    5.32
   5  -5  -2  270.61    2.89
  -5  -5   3  622.49    9.05
   5   5  -3  660.51    4.81
  -5  -5   3  662.41    9.99
  -5   5   3  665.63    4.96
   5  -5  -3  617.86    4.51
  -5  -5   3  707.43    5.15
   5  -5  -4   68.93    1.76
   5   5  -4   63.39    1.73
  -5  -5   4   72.75    3.35
  -5  -5   4   76.36    2.24
   5  -5  -4   73.19    1.78
  -5   5   4   76.31    2.22
   5  -5  -5   11.08    1.95
  -5  -5   5    9.62    2.44
  -5  -5   5   10.75    1.92
  -5   5   5   10.73    2.02
   5   5  -5    9.43    1.89
   5  -5  -5    9.50    1.47
   5  -5  -6  748.76    5.55
  -5   5   6  799.17    6.08
   5   5  -6  687.58    5.57
  -5  -5   6  758.19    7.31
  -5  -5   6  768.40    6.25
   5  -5  -6  786.48    5.79
   5   5  -6  670.46    7.28
  -5   5   7  216.18    3.15
   5  -5  -7  185.03    2.64
  -5  -5   7  213.92    3.34
   5  -5  -7  202.35    2.86
   5   5  -7  184.45    3.20
  -5  -5   7  184.99    3.47
   5   5  -7  180.91    4.04
  -5   5   8   43.01    1.79
  -5  -5   8   42.74    2.37
   5  -5  -8   52.52    2.41
   5  -5  -8   45.71    2.18
  -5  -5   8   52.59    2.85
   5   5  -8   44.26    2.47
   5   5  -8   39.50    2.59
  -5   5   9   28.66    2.33
   5   5  -9   22.95    2.52
  -5  -5   9   22.84    2.28
   5  -5  -9   28.06    2.39
   5  -5  -9   21.55    1.54
  -5  -5   9   27.55    2.76
   5   5  -9   20.82    2.39
  -5   5  10  503.73    5.80
   5   5 -10  442.42    6.63
   5  -5 -10  550.48    5.41
  -5  -5  10  527.72    5.47
   5  -5 -10  436.33    3.72
  -5  -5  10  521.67    6.69
   5   5 -10  390.24    4.54
  -5  -5  11   18.52    5.21
   5  -5 -11   16.50    2.44
  -5  -5  11   15.94    2.38
   5  -5 -11   18.12    2.33
  -5   5  11   14.96    1.66
   5   5 -11   14.46    2.36
  -5   5  11   18.44    2.49
  -5   5  12   64.41    3.02
  -5   5  12   60.88    2.55
  -5  -5  12   38.06    2.80
   5  -5 -12   46.58    1.93
   5  -5 -12   53.64    2.68
   5   5 -12   40.88    2.08
  -5  -5  13   41.98    2.87
   5  -5 -13   41.95    2.78
   5  -5 -13   49.05    2.99
  -5   5  13   28.11    1.92
  -5   5  13   60.40    3.49
   5   5 -13   40.85    2.88
   5   6  -1  154.27    2.43
  -5   6   1  155.02    2.27
   5  -6  -1  158.47    2.72
  -5  -6   1  143.08    3.65
  -5  -6   1  147.84    2.12
   5  -6  -1  165.80    2.67
  -5   6   2   33.94    2.07
   5   6  -2   32.33    1.48
  -5  -6   2   31.89    2.78
  -5  -6   2   33.19    2.00
   5  -6  -2   38.38    1.59
  -5  -6   2   36.61    3.53
   5   6  -3  663.11    4.60
  -5  -6   3  685.98    8.04
  -5   6   3  661.10    4.66
  -5  -6   3  686.28    5.23
  -5  -6   3  729.60   10.20
   5  -6  -3  722.78    5.11
   5   6  -4   84.73    1.88
   5  -6  -4   94.41    2.33
  -5  -6   4   93.21    3.59
  -5  -6   4   93.69    2.40
   5  -6  -4   93.07    1.88
  -5   6   4   92.73    2.34
  -5   6   5  117.46    2.09
   5  -6  -5  114.35    2.44
  -5  -6   5  122.96    2.60
  -5  -6   5  113.20    3.57
   5   6  -5  120.67    2.55
   5  -6  -5  121.52    2.51
   5  -6  -6   45.21    2.23
  -5   6   6   41.14    1.69
   5   6  -6   40.69    2.23
   5  -6  -6   39.44    1.58
  -5  -6   6   42.53    2.24
  -5  -6   6   41.68    2.44
  -5   6   7    9.82    2.16
   5  -6  -7   11.35    2.18
   5  -6  -7    8.96    2.04
   5   6  -7    8.71    2.19
  -5  -6   7    9.42    2.15
  -5  -6   7    9.35    2.09
  -5   6   8   70.17    1.98
  -5  -6   8   91.46    2.77
   5  -6  -8   84.08    2.10
   5  -6  -8   76.91    1.88
   5   6  -8   83.82    2.73
  -5  -6   8   89.18    2.85
   5   6  -8   78.34    2.95
  -5   6   9    4.55    1.66
   5   6  -9    3.97    2.96
   5  -6  -9    5.54    2.38
   5  -6  -9    6.55    2.11
  -5  -6   9    3.94    2.24
  -5  -6   9    2.24    2.68
   5   6  -9    3.40    2.38
  -5   6  10    1.33    2.38
   5  -6 -10    1.41    2.47
   5  -6 -10    2.57    2.24
  -5  -6  10    1.34    2.34
  -5  -6  10    1.62    2.84
   5   6 -10    1.85    2.40
   5   6 -10    0.93    3.20
   5  -6 -11  482.32    4.20
  -5   6  11  364.56    4.88
  -5  -6  11  192.02    3.69
   5   6 -11  493.59    7.41
   5  -6 -11  692.28    6.36
   5   6 -11  438.01    5.05
  -5  -6  11  621.27    7.91
   5  -6 -12   -0.71    2.51
   5   6 -12    0.02    2.57
  -5  -6  12    1.52    2.63
   5  -6 -12    1.64    2.58
  -5   6  12    3.19    2.78
   5   7  -1  302.26    2.86
  -5  -7   1  292.79    3.27
  -5  -7   1  286.71    4.57
  -5   7   1  238.88    2.74
   5  -7  -1  321.44    3.04
   5  -7  -1  307.34    3.58
   5   7  -2  254.01    3.02
  -5  -7   2  309.72    5.85
  -5   7   2  249.72    3.11
  -5  -7   2  257.12    2.81
  -5  -7   2  259.54    4.55
   5  -7  -2  261.81    3.15
   5   7  -3  426.71    3.79
  -5  -7   3  481.38    7.70
  -5   7   3  407.17    3.55
  -5  -7   3  412.16    3.72
  -5  -7   3  386.94    5.35
   5  -7  -3  445.69    3.91
  -5  -7   4  212.23    4.42
   5  -7  -4  231.72    2.72
  -5   7   4  232.67    2.70
  -5  -7   4  245.67    3.22
  -5  -7   4  242.33    5.30
   5  -7  -4  244.28    3.04
   5   7  -4  220.81    2.58
  -5   7   5   20.67    2.16
   5  -7  -5   21.12    1.55
  -5  -7   5   21.63    1.61
  -5  -7   5   19.78    2.81
   5  -7  -5   19.96    2.13
   5   7  -5   23.42    2.17
  -5   7   6  379.97    3.93
   5  -7  -6  352.10    3.36
  -5  -7   6  396.43    4.33
  -5  -7   6  332.43    5.56
   5   7  -6  350.11    3.83
   5  -7  -6  365.69    3.87
  -5  -7   7   11.43    1.62
  -5   7   7    9.42    1.57
   5  -7  -7    9.70    1.59
   5  -7  -7   12.65    2.24
   5   7  -7   11.54    2.34
  -5  -7   7    9.58    2.29
  -5   7   8   45.35    2.48
   5   7  -8   36.33    2.53
   5  -7  -8   35.31    2.39
   5  -7  -8   53.17    2.56
  -5  -7   8   44.87    2.48
  -5  -7   8   34.26    3.02
   5   7  -9    9.08    2.62
  -5   7   9    9.50    2.47
   5   7  -9   11.27    3.14
  -5  -7   9    8.94    2.96
  -5  -7   9   10.25    2.44
   5  -7  -9   14.52    2.52
   5  -7  -9   11.53    2.40
   5   7 -10  121.12    3.37
  -5   7  10  162.15    3.42
   5   7 -10  133.75    3.61
   5  -7 -10  120.88    2.98
  -5  -7  10  143.72    3.56
   5  -7 -10  150.58    2.72
  -5  -7  10  161.86    4.18
   5   7 -11    6.26    2.71
  -5   7  11   14.07    2.71
   5   7 -11    7.95    3.65
   5  -7 -11    8.81    2.60
  -5  -7  11    5.61    2.71
   5  -7 -11   10.61    2.78
  -5  -7  11    9.66    3.29
   5  -8  -1    7.81    2.37
   5   8  -1    2.32    2.09
   5  -8  -1    1.74    1.49
  -5  -8   1    1.60    2.02
  -5  -8   1    3.02    3.53
  -5   8   1    2.40    2.16
  -5  -8   1    1.91    2.19
   5  -8  -2    3.28    1.54
  -5  -8   2    4.75    2.94
  -5  -8   2    3.96    2.28
   5   8  -2    4.48    2.07
  -5  -8   2    4.95    2.03
  -5   8   2    3.84    1.52
   5  -8  -3  211.75    2.71
  -5  -8   3  235.85    4.43
  -5  -8   3  222.80    3.08
  -5  -8   3  217.66    5.00
   5  -8  -3  225.23    2.98
  -5   8   3  200.94    2.49
   5   8  -3  222.56    2.59
   5  -8  -4   13.69    2.20
   5  -8  -4   12.09    2.22
  -5  -8   4   13.95    2.94
  -5  -8   4   13.98    2.16
  -5  -8   4   15.66    3.39
  -5   8   4   12.96    2.14
   5   8  -4   13.43    2.11
  -5   8   5   18.49    1.61
   5  -8  -5   19.69    2.29
   5  -8  -5   20.64    2.34
   5   8  -5   19.59    2.28
  -5  -8   5   18.22    3.06
  -5  -8   5   19.28    2.28
   5   8  -6  106.16    2.75
  -5   8   6  100.70    2.07
   5  -8  -6  104.12    2.07
   5  -8  -6   88.61    2.10
  -5  -8   6  103.81    2.72
  -5  -8   6   73.91    3.25
  -5   8   7   78.80    2.67
   5  -8  -7   80.17    2.62
   5   8  -7   74.79    2.72
  -5  -8   7   78.00    2.70
  -5  -8   7   60.57    3.02
   5  -8  -7   68.75    2.06
  -5   8   8  133.42    2.45
   5  -8  -8  126.70    2.43
   5   8  -8  131.71    3.08
   5  -8  -8  108.49    2.34
  -5  -8   8  128.10    3.14
  -5  -8   8  110.84    3.49
  -5   8   9   28.52    2.70
   5  -8  -9   25.35    2.80
   5   8  -9   21.79    2.78
  -5  -8   9   20.24    3.30
  -5  -8   9   24.28    2.68
   5  -8  -9   20.21    1.91
  -5   8  10   54.38    2.92
   5  -8 -10   47.88    2.26
   5  -8 -10   44.26    2.87
  -5  -8  10   37.92    2.97
  -5  -8  10   54.57    3.08
   5   8 -10   43.52    3.13
   5  -9  -1    2.85    2.59
  -5   9   1    0.03    2.35
  -5  -9   1    0.86    2.34
   5   9  -1    0.89    1.54
  -5  -9   1    1.83    3.95
   5  -9  -1    1.45    2.31
  -5  -9   1    1.76    2.19
   5  -9  -2   57.01    2.74
   5  -9  -2   55.99    2.48
  -5  -9   2   66.49    4.51
  -5  -9   2   53.41    2.40
  -5   9   2   49.32    1.87
  -5  -9   2   53.17    2.78
   5   9  -2   52.75    1.80
   5  -9  -3   45.14    2.53
   5   9  -3   49.94    2.47
   5  -9  -3   47.89    2.45
  -5  -9   3   48.51    3.33
  -5  -9   3   49.31    2.48
  -5  -9   3   37.46    3.61
  -5   9   3   48.32    2.45
   5  -9  -4   20.03    1.75
   5  -9  -4   21.87    2.41
  -5  -9   4   20.51    3.19
  -5  -9   4   21.20    1.73
   5   9  -4   20.73    2.37
  -5   9   4   19.96    2.39
  -5  -9   4   18.70    3.13
   5   9  -5   18.84    1.76
  -5   9   5   20.97    2.50
  -5  -9   5   21.16    3.27
   5  -9  -5   22.59    1.86
   5  -9  -5   19.78    1.77
  -5  -9   5   17.51    2.47
  -5  -9   5   14.25    2.92
  -5   9   6   53.58    2.68
   5  -9  -6   50.47    1.98
   5  -9  -6   48.24    1.98
  -5  -9   6   49.98    2.00
  -5  -9   6   44.05    3.73
   5   9  -6   45.74    1.96
  -5   9   7  284.22    3.29
   5  -9  -7  236.57    3.19
   5   9  -7  279.67    3.80
  -5  -9   7  281.72    4.18
   5  -9  -7  300.40    3.80
  -5  -9   7  226.95    5.74
  -5   9   8   33.00    2.07
   5   9  -8   31.45    2.05
   5  -9  -8   38.94    2.85
  -5  -9   8   41.68    2.79
  -5  -9   8   16.18    2.94
   5  -9  -8   37.74    2.10
  -5  10   1    2.56    1.79
   5 -10  -1   12.81    2.56
   5  10  -1   13.23    2.57
  -5 -10   1   11.62    3.29
  -5 -10   1   10.70    1.83
  -5 -10   1   16.26    4.74
   5 -10  -1    7.62    2.06
   5 -10  -2   26.12    2.54
  -5  10   2   10.80    1.83
  -5 -10   2   30.76    4.94
  -5 -10   2   28.21    3.40
  -5 -10   2   25.99    1.95
   5 -10  -2   28.61    2.08
   5 -10  -2   12.33    1.87
   5  10  -2   25.95    1.93
   5 -10  -3  102.80    2.83
   5 -10  -3  101.33    2.32
   5 -10  -3  111.68    3.16
  -5 -10   3   99.69    3.94
  -5 -10   3   93.43    2.26
   5  10  -3  102.54    2.92
  -5  10   3   98.88    2.31
  -5 -10   3   60.33    4.26
   5 -10  -4    2.65    2.52
   5 -10  -4    2.86    1.87
  -5 -10   4    0.77    2.69
  -5 -10   4    2.46    2.64
   5  10  -4    7.40    2.67
  -5 -10   4   -0.01    3.36
  -5  10   4    4.04    2.51
   5 -10  -5   15.68    1.86
  -5 -10   5   14.05    3.43
   5 -10  -5   13.15    2.70
  -5 -10   5   14.74    2.59
   5  10  -5   15.22    2.68
  -5 -10   5    7.12    3.28
  -5  10   5   11.74    2.58
   5 -10  -6  134.95    2.50
   4   0  -1    0.76    1.64
   4   0  -1   -0.29    1.81
  -4   0   1   -0.08    1.16
   4   0  -3    0.09    1.54
   4   0  -3    0.44    1.74
   4   0  -3    0.32    1.67
   4   0  -5    0.35    1.95
  -4   0   5    0.41    1.19
   4   0  -5    0.89    1.67
   4   0  -5    0.87    2.25
   4   0  -6  633.93    9.52
  -4   0   6  610.29    5.00
   4   0  -6  562.47    4.94
   4   0  -6  540.39    8.98
   4   0  -7    2.05    1.80
  -4   0   7    1.30    1.71
  -4   0   8 1116.68    6.97
   4   0  -8  903.44    6.10
  -4   0   9    0.76    1.40
   4   0  -9    0.63    1.36
   4   0 -10   54.80    2.26
  -4   0  10   57.85    2.17
  -4   0  11    0.61    1.43
   4   0 -11    1.64    2.13
  -4   0  12   89.36    2.59
   4   0 -12   83.98    2.69
  -4   0  13    0.82    2.39
   4   0 -13    0.19    2.40
   4   0 -14  296.78    3.99
  -4   0  14  344.77    3.97
  -4  -1   1 4234.21   25.41
   4  -1  -1 4227.45   35.70
  -4   1   1 3896.49   23.77
   4  -1  -1 4078.77   24.82
   4   1  -1 4014.17   23.79
   4  -1  -2  107.22    2.99
  -4  -1   2  100.67    2.55
  -4   1   2  104.95    2.95
   4   1  -2  104.62    2.66
   4   1  -3  482.51    5.57
  -4  -1   3  453.87    5.31
   4  -1  -3  441.88    5.37
  -4  -1   3  403.78    6.25
  -4   1   3  468.53    5.62
   4   1  -3  397.51    6.08
   4  -1  -3  411.59    5.14
   4  -1  -4  717.05    7.63
  -4  -1   4  716.83    7.75
  -4   1   4  693.39    6.19
   4  -1  -4  688.02    6.29
  -4  -1   4  723.45    7.31
   4   1  -4  695.97    7.10
  -4   1   4  686.50    7.19
   4   1  -4  803.72    8.14
  -4   1   5 1491.34   12.59
  -4  -1   5 1798.79   16.00
  -4   1   5 1647.51   10.28
  -4  -1   5 1626.31   10.79
   4   1  -5 1566.56   13.35
   4  -1  -5 1413.91   12.03
   4   1  -5 1483.35   10.28
   4  -1  -5 1787.08   11.66
  -4   1   6  466.35    4.16
   4   1  -6  425.24    8.92
   4   1  -6  377.09    9.14
   4  -1  -6  409.79    5.81
  -4  -1   6  462.63    4.39
   4   1  -6  413.64    4.32
  -4   1   6  439.26    6.20
   4  -1  -6  460.07    4.29
  -4   1   7  234.37    4.77
   4   1  -7  208.24    2.76
   4  -1  -7  228.66    4.52
  -4   1   7  240.45    2.96
  -4  -1   7  247.06    3.12
   4  -1  -7  242.24    3.07
   4  -1  -8  194.58    4.67
  -4  -1   8  141.34    2.29
  -4   1   8  209.32    5.22
   4   1  -8  215.53    3.11
   4  -1  -8  193.41    2.46
  -4   1   8  230.54    2.84
  -4   1   9  361.51    7.95
   4   1  -9  350.82    3.47
  -4   1   9  270.34    2.86
  -4  -1   9  255.34    2.99
   4  -1  -9  355.66    7.50
   4  -1  -9  320.91    3.12
  -4  -1  10  491.16    4.27
   4  -1 -10  425.70    4.01
   4   1 -10  476.16    4.33
  -4   1  10  386.07    3.37
  -4  -1  11   43.01    2.24
  -4   1  11   30.69    1.59
   4  -1 -11   35.04    1.73
   4   1 -11   36.50    2.28
  -4   1  12   73.31    2.53
   4  -1 -12   64.89    2.51
   4   1 -12   69.92    2.61
  -4  -1  12   78.30    2.50
  -4   1  13  135.13    2.94
  -4  -1  13  134.31    2.87
   4  -1 -13  128.22    3.05
   4   1 -13  120.84    2.44
   4   1 -14   31.77    2.83
  -4   1  14   32.03    2.67
  -4  -1  14   23.35    1.87
   4  -1 -14   33.09    2.76
  -4  -2   1  136.24    2.71
   4   2  -1  123.04    2.58
  -4   2   1  126.60    2.85
   4  -2  -1  128.97    2.50
   4   2  -1  124.40    4.78
  -4  -2   1  105.90    4.92
  -4   2   2 2521.74   15.68
  -4  -2   2 2556.91   15.13
   4   2  -2 2550.83   14.94
   4  -2  -2 2526.78   16.28
   4   2  -3  158.08    3.00
   4  -2  -3  122.96    2.52
  -4   2   3  134.42    2.64
  -4  -2   3  133.57    4.74
   4   2  -3  143.22    5.08
  -4  -2   3  149.39    3.06
   4  -2  -4 4097.65   25.05
  -4   2   4 4309.38   26.99
   4  -2  -4 3860.61   24.57
  -4  -2   5  338.89    4.98
   4   2  -5  293.81    4.80
  -4   2   5  290.21    3.16
  -4  -2   5  324.16    4.21
   4   2  -5  302.13    4.12
  -4   2   5  335.23    4.37
   4  -2  -5  307.83    4.23
   4  -2  -5  260.40    3.01
  -4   2   6  584.04    6.13
  -4  -2   6  574.47    7.50
   4   2  -6  523.37    7.20
   4  -2  -6  569.65    4.64
  -4  -2   6  528.78    5.04
  -4   2   6  541.81    4.40
   4  -2  -6  524.37    5.72
   4   2  -6  546.97    5.11
  -4  -2   7   25.31    4.05
   4  -2  -7   21.82    2.57
  -4   2   7   23.76    1.85
   4  -2  -7   19.50    1.36
   4   2  -7   21.79    1.86
  -4  -2   7   24.28    1.90
   4   2  -7   22.23    3.95
  -4   2   7   20.39    2.13
  -4   2   8 1698.36    8.99
  -4  -2   8 1460.07    9.19
   4   2  -8 1391.94    8.64
   4  -2  -8 1552.16   11.23
   4  -2  -8 1428.31    8.22
  -4   2   8 1541.52   12.95
  -4   2   9    1.72    1.80
  -4  -2   9    1.20    1.27
   4  -2  -9    1.58    1.85
   4   2  -9    1.36    1.90
  -4   2   9    1.76    2.54
   4  -2  -9    0.72    2.31
  -4   2  10  175.14    2.65
  -4  -2  10  170.68    2.83
   4  -2 -10  151.35    3.86
   4   2 -10  133.41    2.28
  -4   2  10  163.35    4.34
   4  -2 -10  133.61    2.09
   4  -2 -11   17.59    2.96
   4   2 -11   14.50    2.23
  -4   2  11   18.85    3.43
  -4   2  11   13.38    1.58
   4  -2 -11   18.19    1.56
  -4  -2  11   19.69    2.13
   4  -2 -12  827.11   14.54
  -4   2  12  853.96    6.10
  -4  -2  12  962.96    7.12
  -4   2  12 1103.42   18.19
   4   2 -12  807.88    6.43
   4  -2 -12  773.91    5.57
  -4   2  13   28.54    1.87
  -4  -2  13   18.53    1.79
   4  -2 -13   37.73    2.52
   4   2 -13   40.07    2.02
  -4   2  14  179.21    3.31
  -4  -2  14  165.63    3.28
   4   2 -14  143.69    2.79
   4  -2 -14  155.25    3.26
  -4  -3   1   81.84    1.91
   4  -3  -1   86.45    2.43
   4   3  -1   78.40    1.84
  -4   3   1   87.21    2.43
  -4  -3   1   72.38    3.57
   4  -3  -2  634.04    5.50
   4   3  -2  631.41    5.23
  -4  -3   2  636.46    5.28
  -4   3   2  633.69    5.36
   4  -3  -3  499.54    4.76
   4   3  -3  474.48    4.59
  -4  -3   3  479.77    4.80
  -4   3   3  481.60    4.70
  -4  -3   3  473.10    8.80
   4   3  -4   15.06    2.30
   4   3  -4   15.24    1.80
  -4  -3   4   15.52    2.27
   4  -3  -4   18.92    1.79
   4  -3  -4   14.78    1.38
  -4  -3   4   16.26    1.84
  -4   3   4   16.51    1.80
  -4   3   5  516.70    4.99
   4   3  -5  534.30    5.73
   4   3  -5  539.48    6.04
   4  -3  -5  536.90    4.54
   4  -3  -5  477.51    4.58
  -4  -3   5  546.59    5.94
  -4  -3   5  496.60    5.28
  -4  -3   6  489.28    5.01
  -4  -3   6  568.68    6.09
   4   3  -6  516.73    5.25
  -4   3   6  506.91    4.98
  -4   3   6  586.90    4.46
   4  -3  -6  444.13    3.68
   4  -3  -6  525.27    5.19
   4   3  -6  516.26    6.02
   4   3  -7  503.71    6.58
  -4   3   7  483.56    5.05
   4  -3  -7  508.95    5.19
  -4   3   7  479.74    3.73
   4  -3  -7  450.92    3.64
  -4  -3   7  496.57    4.76
  -4  -3   7  522.67    6.29
   4   3  -7  474.30    4.64
  -4   3   8  216.32    3.47
  -4  -3   8  212.67    5.17
   4   3  -8  192.26    5.26
   4  -3  -8  212.16    2.81
  -4   3   8  219.83    2.78
   4   3  -8  193.88    3.07
   4  -3  -8  213.61    3.35
  -4  -3   8  223.54    3.11
  -4   3   9    6.69    2.46
  -4  -3   9    6.60    1.95
  -4   3   9    4.83    1.93
   4  -3  -9   11.84    1.95
   4  -3  -9    5.17    1.97
   4   3  -9    3.97    1.97
  -4   3  10  413.47    5.60
  -4   3  10  389.37    3.71
   4  -3 -10  414.39    3.80
  -4  -3  10  441.22    4.25
   4  -3 -10  416.44    4.86
   4   3 -10  381.57    4.12
  -4   3  11    8.15    2.47
  -4   3  11    5.96    1.49
   4   3 -11    7.24    2.24
  -4  -3  11    7.23    2.12
   4  -3 -11    7.59    2.78
   4  -3 -11    6.76    1.49
  -4   3  12    2.25    2.81
  -4  -3  12    3.08    2.21
   4  -3 -12    1.29    1.57
   4  -3 -12    2.39    2.41
   4   3 -12    2.62    2.36
  -4   3  12    0.68    2.19
   4  -3 -13   85.89    4.42
  -4   3  13   92.91    2.90
  -4   3  13   87.05    5.03
  -4  -3  13   94.38    2.78
   4  -3 -13   76.50    2.11
   4   3 -13   72.78    2.93
   4  -3 -14  222.20    8.42
  -4   3  14  240.58    3.55
  -4   3  14  176.18    9.91
  -4  -3  14  205.54    3.58
   4  -3 -14  187.89    3.43
   4   3 -14  187.62    3.09
  -4  -4   1   30.38    2.47
   4  -4  -1   34.89    1.56
   4   4  -1   34.06    1.86
  -4   4   1   33.24    1.58
  -4  -4   1   33.24    1.89
   4   4  -2  638.69    4.90
  -4  -4   2  593.39    8.45
  -4  -4   2  700.78   10.12
   4  -4  -2  688.02    5.13
  -4  -4   2  660.08    5.18
  -4   4   2  687.17    5.24
  -4   4   3  243.38    2.82
  -4  -4   3  233.95    2.86
   4   4  -3  231.39    2.99
   4  -4  -3  216.86    2.70
  -4  -4   3  228.63    4.95
   4   4  -4  917.50    6.65
  -4   4   4  918.30    6.43
   4  -4  -4 1010.23    6.97
   4  -4  -4  967.32    7.50
  -4  -4   4  932.51    9.12
  -4  -4   4  942.30    6.81
   4   4  -5    5.86    1.75
   4   4  -5    6.27    2.60
  -4   4   5    4.81    1.33
   4  -4  -5    5.83    1.29
  -4  -4   5    6.26    2.20
   4  -4  -5    4.95    1.81
  -4  -4   5    5.99    1.74
  -4  -4   6   50.92    2.24
   4  -4  -6   50.21    2.24
  -4   4   6   55.94    2.20
   4   4  -6   54.69    2.71
   4  -4  -6   53.10    2.07
   4   4  -6   50.34    2.89
  -4  -4   6   49.99    2.18
   4  -4  -7    2.45    2.01
  -4   4   7    3.74    1.87
  -4   4   7    0.60    1.86
   4  -4  -7    2.30    1.91
   4   4  -7    1.29    1.94
   4   4  -7    0.73    2.51
  -4  -4   7    0.92    1.79
  -4  -4   7    0.91    1.86
   4   4  -8  533.04    6.53
  -4   4   8  633.53    4.55
  -4   4   8  645.30    6.05
   4  -4  -8  577.98    5.36
   4  -4  -8  613.11    4.46
  -4  -4   8  570.43    5.30
   4   4  -8  513.74    5.09
  -4  -4   8  568.77    6.47
   4   4  -9   27.37    3.51
  -4   4   9   26.28    2.31
   4  -4  -9   28.15    2.29
  -4  -4   9   30.12    2.20
  -4   4   9   20.38    1.52
  -4  -4   9   30.08    3.08
   4   4  -9   25.19    2.15
   4  -4  -9   25.47    2.06
   4  -4 -10   70.08    1.81
   4  -4 -10   74.36    2.53
  -4   4  10   74.81    1.85
  -4  -4  10   74.24    2.46
   4   4 -10   56.49    1.93
  -4   4  10   73.76    2.69
  -4   4  11   14.30    2.45
   4   4 -11   15.60    2.30
  -4   4  11    9.83    1.55
   4  -4 -11   14.87    2.13
   4  -4 -11   14.52    2.32
  -4  -4  11   16.35    2.24
  -4   4  12   29.98    2.84
  -4  -4  12   18.96    1.78
  -4   4  12   22.85    1.67
   4  -4 -12   27.11    2.61
   4  -4 -12   24.25    1.68
   4   4 -12   22.93    1.89
   4   4 -13   35.24    2.84
  -4   4  13   36.75    2.62
  -4  -4  13   38.65    2.71
   4  -4 -13   35.21    1.88
   4  -4 -13   43.03    3.54
  -4   4  13   47.70    4.13
   4   5  -1 1260.80    6.91
  -4  -5   1 1221.83    9.91
  -4  -5   1 1224.62    7.24
   4  -5  -1 1302.32    7.52
  -4   5   1 1217.87    7.13
  -4   5   2    1.14    1.81
   4   5  -2    1.87    1.68
  -4  -5   2    2.19    2.39
  -4  -5   2    4.12    2.81
  -4  -5   2    1.31    1.18
   4  -5  -2    1.22    1.25
   4   5  -3  736.58    5.28
  -4   5   3  708.15    5.12
  -4  -5   3  700.98    5.34
  -4  -5   3  794.65    9.59
   4  -5  -3  632.42    4.60
  -4  -5   4  878.56    9.50
   4   5  -4  909.68    6.44
  -4   5   4  854.64    5.88
   4  -5  -4  886.87    6.70
  -4  -5   4  918.47    6.63
   4  -5  -4  943.82    6.37
   4   5  -5 1368.68    9.20
   4  -5  -5 1438.59    9.08
  -4  -5   5 1343.65    9.09
  -4   5   5 1461.66    9.43
   4  -5  -5 1167.84    7.79
  -4  -5   5 1334.15   11.72
   4  -5  -6    4.94    1.37
  -4  -5   6    4.89    1.92
  -4   5   6    4.88    1.36
   4  -5  -6    5.22    1.33
  -4  -5   6    5.72    1.96
   4   5  -6    4.88    1.94
   4   5  -6    4.58    2.15
   4   5  -7  371.21    4.50
   4  -5  -7  380.99    3.72
  -4   5   7  441.86    4.43
   4  -5  -7  404.77    3.78
  -4  -5   7  432.56    4.82
  -4  -5   7  410.90    4.75
   4   5  -7  376.41    4.75
   4   5  -8   66.29    2.74
   4   5  -8   60.40    2.63
  -4  -5   8   72.14    2.46
   4  -5  -8   72.27    2.52
   4  -5  -8   71.04    2.24
  -4  -5   8   68.66    2.58
  -4   5   8   65.29    1.90
   4   5  -9  169.20    3.32
   4   5  -9  191.83    4.27
  -4   5   9  199.10    2.49
  -4   5   9  239.60    3.56
   4  -5  -9  236.92    3.47
   4  -5  -9  222.70    2.95
  -4  -5   9  195.71    3.34
  -4  -5   9  209.89    3.87
   4  -5 -10  187.78    3.25
   4   5 -10  156.72    4.56
   4  -5 -10  177.98    2.83
  -4   5  10  158.82    2.35
  -4  -5  10  172.54    4.22
  -4  -5  10  184.78    3.29
  -4   5  10  201.67    3.51
   4   5 -10  139.65    3.07
  -4  -5  11  187.94    7.23
  -4   5  11  186.92    3.70
  -4   5  11  187.24    2.95
   4  -5 -11  159.25    2.41
   4  -5 -11  200.85    3.37
   4   5 -11  153.28    3.14
  -4  -5  11  201.84    6.92
  -4  -5  11  195.34    3.39
  -4   5  12   70.42    3.07
  -4   5  12   79.52    2.65
   4  -5 -12   69.08    2.59
  -4  -5  12   67.96    2.83
   4  -5 -12   89.67    2.89
   4   5 -12   66.22    2.84
   4   5 -13   67.26    3.01
   4  -5 -13   91.69    3.26
  -4   5  13   70.86    3.49
  -4   5  13   79.73    2.29
  -4  -5  13   23.03    2.10
   4  -5 -13   73.18    2.90
   4   6  -1    5.64    1.80
  -4  -6   1    5.97    2.43
  -4  -6   1    5.30    1.76
   4  -6  -1    7.30    1.91
  -4   6   1    6.56    1.36
  -4   6   2  844.88    5.33
   4   6  -2  847.75    5.48
  -4  -6   2  881.22    7.95
  -4  -6   2  882.29    8.32
  -4  -6   2  829.90    5.62
   4  -6  -2  881.38    5.68
   4   6  -3  230.42    2.60
  -4   6   3  260.25    3.04
  -4  -6   3  287.72    5.38
  -4  -6   3  250.79    3.07
   4  -6  -3  262.78    3.04
  -4   6   4  453.90    4.01
   4  -6  -4  440.57    4.22
  -4  -6   4  441.93    4.16
  -4  -6   4  476.13    6.78
   4   6  -4  462.37    4.12
   4  -6  -4  445.50    3.92
   4  -6  -5  401.36    3.54
  -4   6   5  444.50    4.11
   4  -6  -5  441.83    4.13
  -4  -6   5  473.12    4.52
  -4  -6   5  440.91    6.13
   4   6  -5  452.68    4.25
   4  -6  -6  117.30    2.08
  -4  -6   6  121.77    3.03
   4  -6  -6  128.72    2.61
  -4   6   6  127.92    2.57
  -4  -6   6  129.88    2.72
   4   6  -6  136.09    2.80
  -4  -6   7   39.85    2.32
   4   6  -7   31.66    2.53
   4  -6  -7   36.86    2.28
   4   6  -7   33.84    2.38
  -4   6   7   36.77    1.70
   4  -6  -7   34.09    1.62
  -4  -6   7   36.07    2.33
   4   6  -8  463.04    5.17
  -4   6   8  501.57    4.89
   4  -6  -8  458.15    4.17
  -4  -6   8  458.58    5.53
   4   6  -8  430.48    5.04
  -4  -6   8  471.77    5.67
   4  -6  -8  488.19    4.35
  -4  -6   9    3.41    2.17
  -4   6   9    3.64    2.27
   4   6  -9    3.81    2.35
   4  -6  -9    5.89    2.35
   4  -6  -9    1.77    1.51
  -4  -6   9    4.74    2.19
   4   6  -9    4.98    2.99
   4   6 -10    1.00    2.62
  -4   6  10   -0.50    1.67
   4  -6 -10    1.31    2.43
   4  -6 -10    0.49    2.18
  -4  -6  10    1.51    2.32
  -4  -6  10    0.30    2.91
   4   6 -10    1.91    2.36
   4  -6 -11  181.63    3.35
   4   6 -11  116.31    2.52
  -4   6  11  187.12    3.66
   4  -6 -11  132.05    3.00
  -4  -6  11  149.83    3.43
   4   6 -11  143.04    4.60
  -4  -6  11  153.65    4.39
  -4  -6  12    3.12    5.65
  -4   6  12    6.09    2.72
  -4   6  12    5.60    2.58
  -4  -6  12    3.71    5.64
  -4  -6  12    2.75    2.62
   4  -6 -12    1.98    2.60
   4  -6 -12    6.16    2.63
   4   6 -12    4.25    2.62
   4  -7  -1 1032.84    7.64
  -4  -7   1 1101.16    8.89
   4   7  -1  997.11    6.00
  -4  -7   1  995.64    6.40
   4  -7  -1 1109.85    6.67
  -4   7   1 1013.66    6.10
  -4   7   2  113.92    2.41
  -4  -7   2  125.13    3.12
  -4  -7   2  130.24    3.65
  -4  -7   2  117.72    2.04
   4  -7  -2  122.18    1.99
   4   7  -2  125.04    2.46
   4  -7  -3  435.42    3.52
  -4   7   3  430.24    3.78
   4  -7  -3  425.71    3.98
  -4  -7   3  434.61    3.77
   4   7  -3  417.51    3.77
  -4  -7   3  494.13    6.73
   4  -7  -4    3.96    2.02
  -4   7   4    4.40    1.99
   4  -7  -4    3.27    2.00
  -4  -7   4    1.59    1.41
  -4  -7   4    3.19    2.50
   4   7  -4    3.38    1.99
   4   7  -5  765.52    5.49
   4  -7  -5  805.97    5.56
  -4   7   5  840.71    5.91
   4  -7  -5  745.51    5.74
  -4  -7   5  811.81   10.31
  -4  -7   5  825.63    6.59
   4  -7  -6  138.48    2.21
   4   7  -6  136.99    2.82
  -4   7   6  143.71    2.21
   4  -7  -6  116.87    2.12
  -4  -7   6  135.37    2.78
  -4  -7   6  129.42    3.41
   4  -7  -7   64.12    2.39
  -4   7   7   61.61    2.46
   4  -7  -7   57.68    2.48
   4   7  -7   61.62    2.60
  -4  -7   7   60.57    2.50
  -4  -7   7   35.56    2.54
   4   7  -8   78.26    2.81
  -4   7   8   83.69    2.64
   4  -7  -8   75.83    2.11
   4  -7  -8   63.94    1.87
  -4  -7   8   71.35    2.63
  -4  -7   8   67.81    2.83
   4   7  -9  424.28    5.15
  -4   7   9  596.00    5.73
   4  -7  -9  546.21    4.81
   4  -7  -9  442.45    4.15
  -4  -7   9  509.69    6.83
  -4  -7   9  442.08    6.41
   4   7  -9  476.37    5.48
   4   7 -10   82.27    3.03
  -4   7  10  119.85    3.15
   4  -7 -10  106.20    3.10
  -4  -7  10  110.30    3.83
  -4  -7  10   81.78    3.14
   4  -7 -10   85.09    2.80
   4   7 -10   95.73    3.48
  -4   7  11   89.05    3.15
  -4  -7  11   78.72    3.17
   4   7 -11   69.94    4.13
   4  -7 -11   88.13    3.12
   4   7 -11   63.14    2.99
   4  -7 -11   61.95    2.15
  -4  -7  11   80.64    3.87
   4  -8  -1   50.44    1.84
   4  -8  -1   51.85    1.73
  -4  -8   1   51.49    2.59
  -4  -8   1   54.70    3.03
  -4  -8   1   47.92    2.16
  -4   8   1   50.44    1.74
   4   8  -1   51.50    2.19
   4  -8  -2   11.93    2.06
  -4   8   2   11.83    2.09
  -4  -8   2    8.68    2.39
  -4  -8   2    6.78    1.49
  -4  -8   2    9.58    2.95
   4   8  -2    9.94    1.41
   4  -8  -3   57.53    1.71
  -4   8   3   53.68    2.25
  -4  -8   3   62.12    3.23
  -4  -8   3   63.22    1.79
   4  -8  -3   60.98    1.82
   4   8  -3   63.28    2.31
  -4  -8   3   68.42    3.44
   4  -8  -4   32.62    2.18
  -4   8   4   28.32    1.62
   4  -8  -4   27.71    1.71
  -4  -8   4   32.05    3.63
  -4  -8   4   30.25    2.26
   4   8  -4   29.38    2.20
   4  -8  -5    4.36    2.21
   4  -8  -5    3.56    1.57
  -4   8   5    3.93    1.50
  -4  -8   5    2.51    1.53
  -4  -8   5    4.00    3.22
   4   8  -5    5.63    2.21
   4  -8  -6  270.51    3.34
  -4   8   6  266.43    2.94
   4  -8  -6  258.08    3.53
  -4  -8   6  247.75    3.15
   4   8  -6  235.94    3.37
  -4  -8   6  236.97    4.93
  -4   8   7    2.20    2.29
   4  -8  -7   -0.18    2.41
   4   8  -7    1.69    2.39
   4  -8  -7    0.88    2.46
  -4  -8   7    2.31    2.28
  -4  -8   7    2.14    2.52
   4   8  -8   55.01    2.76
  -4   8   8   64.04    2.69
  -4  -8   8   55.58    2.63
  -4  -8   8   37.59    2.93
   4  -8  -8   59.70    2.75
   4  -8  -8   56.92    2.66
   4   8  -9   21.73    2.83
  -4   8   9   22.05    2.68
  -4  -8   9   20.27    2.61
   4  -8  -9   19.35    2.00
   4  -8  -9   17.71    2.68
  -4  -8   9   16.39    3.37
  -4   8  10    2.25    2.68
   4  -8 -10   -0.55    2.84
   4  -8 -10    1.40    1.84
   4   8 -10    0.22    3.60
  -4  -8  10    1.82    2.78
  -4  -8  10    0.87    2.65
   4  -9  -1   56.47    2.68
   4  -9  -1   52.62    1.79
   4   9  -1   48.48    2.34
  -4  -9   1   53.24    2.76
  -4  -9   1   49.56    1.82
  -4   9   1   53.06    2.43
  -4  -9   1   57.79    3.49
  -4  -9   2   42.30    3.58
  -4   9   2   43.83    2.36
   4  -9  -2   42.00    1.77
   4  -9  -2   45.02    2.42
  -4  -9   2   45.47    2.74
   4   9  -2   41.40    1.80
   4  -9  -2   36.61    1.93
  -4  -9   2   36.87    2.32
  -4  -9   3   30.20    4.18
   4   9  -3   26.00    2.34
  -4   9   3   32.99    2.36
   4  -9  -3   24.14    2.41
  -4  -9   3   25.15    2.66
   4  -9  -3   23.88    2.31
  -4  -9   3   23.13    2.37
  -4   9   4  122.16    2.22
   4  -9  -4  127.91    2.17
  -4  -9   4  108.31    3.19
   4  -9  -4  127.01    2.93
  -4  -9   4  125.62    2.31
   4   9  -4  132.34    2.84
  -4  -9   4  142.89    4.93
  -4  -9   5   83.42    3.76
  -4   9   5  102.94    2.18
   4  -9  -5   98.94    2.13
  -4  -9   5  110.87    2.77
   4   9  -5  105.02    2.82
   4  -9  -5  102.18    2.27
  -4  -9   6    4.42    2.87
  -4   9   6    2.46    2.45
   4  -9  -6   -0.05    1.72
  -4  -9   6    0.98    1.70
   4   9  -6    0.75    1.70
   4  -9  -6    0.98    1.79
  -4   9   7  167.67    3.23
   4   9  -7  162.51    3.29
   4  -9  -7  171.18    3.25
   4  -9  -7  148.72    2.71
  -4  -9   7  169.04    3.38
  -4  -9   7  149.57    4.35
   4  -9  -8   39.64    2.88
   4   9  -8   33.44    2.80
  -4  -9   8   36.93    2.79
  -4   9   8   39.67    2.83
   4  -9  -8   33.41    2.89
  -4  -9   8   15.52    3.08
   4  10  -1   21.86    2.47
   4 -10  -1   23.78    1.83
   4 -10  -1   20.10    2.07
  -4 -10   1   25.69    2.81
  -4 -10   1   25.58    2.43
  -4  10   1   20.13    2.57
  -4 -10   1   31.37    3.74
   4 -10  -2  508.63    5.52
   4 -10  -2  689.61    5.12
   4 -10  -2  660.48    6.19
  -4 -10   2  692.98    6.58
  -4 -10   2  699.14    9.39
  -4  10   2  634.31    4.96
   4  10  -2  659.58    5.01
  -4 -10   2  650.32    5.37
  -4  10   3    1.02    1.69
   4 -10  -3    0.54    1.73
   4 -10  -3    1.95    2.58
  -4 -10   3    1.93    2.67
  -4 -10   3    2.08    4.51
   4  10  -3    3.89    2.50
  -4 -10   3    2.21    2.50
   4 -10  -4   29.82    2.73
  -4  10   4   26.82    2.62
  -4 -10   4   32.46    2.67
   4 -10  -4   31.38    1.94
   4  10  -4   26.78    2.77
  -4 -10   4   30.66    2.87
  -4 -10   4   15.04    3.65
  -4 -10   5   50.24    3.88
   4 -10  -5   51.61    2.74
  -4 -10   5   49.12    2.03
  -4  10   5   48.02    2.69
   4 -10  -5   52.24    3.00
   4  10  -5   47.30    2.76
  -4  10   6   95.12    2.96
   4 -10  -6   95.92    2.99
   4  10  -6   99.26    3.06
   4 -10  -6   89.60    3.13
  -4 -10   6   93.32    2.38
  -4 -10   6   73.33    4.09
   3   0  -1    0.31    1.23
  -3   0   1    0.30    1.73
   3   0  -1    0.26    1.90
   3   0  -2   97.11    2.92
   3   0  -2   89.19    3.16
   3   0  -3    0.07    1.62
   3   0  -3    0.53    1.94
   3   0  -3    0.64    1.67
  -3   0   3    0.22    1.81
   3   0  -4  841.64   10.57
   3   0  -4  773.22    6.94
  -3   0   4  691.73    6.18
   3   0  -4  725.82    9.96
   3   0  -5    0.20    2.53
  -3   0   5    0.66    1.18
   3   0  -5    0.85    1.19
   3   0  -5    0.72    2.77
   3   0  -6  168.36    2.46
  -3   0   6  176.41    2.76
  -3   0   7    0.44    1.69
   3   0  -7    1.26    1.72
  -3   0   8  729.56    5.24
   3   0  -8  782.08    5.55
   3   0  -9    0.63    1.29
  -3   0   9   -0.11    1.25
  -3   0  10  157.37    2.60
   3   0 -10  138.22    2.25
  -3   0  11    3.24    1.94
   3   0 -11    0.41    1.53
  -3   0  12  133.75    2.75
   3   0 -12  133.09    2.90
  -3   0  13    0.30    2.32
   3   0 -13    0.88    2.45
   3   0 -14   16.82    1.99
  -3   0  14    8.18    1.83
   3  -1  -1   11.13    1.69
  -3  -1   1   23.48    2.12
  -3   1   1   15.11    1.79
   3   1  -1   31.27    2.19
   3   1  -1   31.54    3.49
   3   1  -2   56.83    3.56
  -3  -1   2   63.61    2.17
   3   1  -2   67.43    2.52
   3  -1  -2   60.28    2.36
  -3   1   2   68.21    2.87
   3   1  -3  742.47    8.04
   3  -1  -3  766.76    8.13
  -3  -1   3  823.46    8.70
  -3   1   3  760.62    7.10
   3   1  -3  824.00    8.49
  -3   1   3  880.73    8.89
   3  -1  -3  889.24    7.99
  -3  -1   3  852.56    8.97
  -3  -1   4   67.35    3.22
   3  -1  -4   60.08    2.55
  -3   1   4   71.37    2.28
   3  -1  -4   69.99    2.30
  -3  -1   4   69.69    2.39
   3   1  -4   60.88    3.10
  -3   1   4   56.94    2.54
   3   1  -4   57.44    2.30
   3  -1  -5  585.93    7.37
   3   1  -5  545.59   12.78
   3   1  -5  628.01   12.97
  -3   1   5  554.98    4.68
  -3  -1   5  676.21    5.80
   3  -1  -5  675.60    5.57
  -3   1   5  612.34    7.44
   3   1  -5  604.58    5.41
   3   1  -6   91.35    2.26
   3  -1  -6   81.89    2.87
  -3   1   6   90.08    2.19
   3  -1  -6   91.45    2.39
  -3   1   6   79.76    2.87
  -3  -1   6   75.71    1.82
  -3   1   7   45.62    1.54
  -3   1   7   46.72    2.79
   3  -1  -7   45.29    2.68
   3   1  -7   46.07    1.65
   3  -1  -7   49.55    1.58
  -3  -1   7   41.42    1.53
  -3  -1   8  580.45    4.74
  -3   1   8  647.38    4.72
   3   1  -8  630.55    5.05
   3  -1  -8  570.19    4.26
   3  -1  -8  627.96    8.17
  -3   1   8  597.07    8.38
  -3   1   9  106.76    4.36
  -3   1   9  104.38    1.92
  -3  -1   9   99.41    2.36
   3  -1  -9  110.51    4.40
   3  -1  -9  115.13    2.39
   3   1  -9   96.93    1.97
   3  -1 -10  542.12   11.68
  -3   1  10  484.02    3.99
   3  -1 -10  537.13    4.15
  -3  -1  10  520.58    4.29
  -3   1  10  584.43   11.93
   3   1 -10  559.53    4.48
  -3  -1  11  247.06    3.16
  -3   1  11  243.52    3.01
   3   1 -11  213.71    3.15
   3  -1 -11  204.35    3.13
  -3  -1  12   19.57    1.65
  -3   1  12   13.98    1.62
   3  -1 -12   28.33    2.43
   3   1 -12   23.57    2.53
  -3   1  13   39.85    2.45
  -3  -1  13   45.79    2.46
   3   1 -13   38.75    2.69
   3  -1 -13   41.37    2.63
  -3  -1  14  224.58    3.49
   3  -1 -14  192.38    3.52
  -3   1  14   51.56    2.44
   3   1 -14  225.86    3.73
   3  -2  -1  477.75    4.98
  -3   2   1  471.92    5.13
  -3  -2   1  467.18    4.77
   3   2  -1  485.76    4.91
  -3  -2   1  411.95   10.66
   3  -2  -2 1593.34   11.76
   3   2  -2 1420.79    9.97
  -3   2   2 1668.43   11.82
  -3  -2   2 1534.57   11.31
  -3   2   3    1.64    1.78
  -3  -2   3    1.56    2.07
   3  -2  -3    5.33    1.85
   3   2  -3    2.11    1.61
   3  -2  -3    1.92    1.77
   3   2  -3    9.90    2.33
  -3  -2   3    2.32    1.65
   3   2  -4 1127.43    9.41
  -3   2   4 1051.80    9.06
   3   2  -4 1068.28    9.59
  -3   2   4 1044.58    7.36
  -3  -2   4 1221.12    9.83
   3  -2  -4  984.56    7.14
   3  -2  -4 1104.33    9.18
  -3  -2   4 1096.27    9.67
  -3   2   5  115.06    2.86
   3  -2  -5   94.97    1.97
  -3  -2   5  104.91    3.20
   3   2  -5  115.41    2.71
   3   2  -5  104.82    3.26
  -3  -2   5  103.81    2.52
   3  -2  -5  107.25    2.85
  -3   2   5  112.57    2.43
   3   2  -6  138.63    4.63
  -3  -2   6  144.73    4.47
  -3   2   6  153.47    2.56
  -3   2   6  134.32    3.00
   3  -2  -6  126.13    2.08
   3   2  -6  150.42    2.77
   3  -2  -6  152.35    3.12
  -3  -2   6  161.82    2.79
  -3   2   7  216.18    2.74
  -3   2   7  197.75    3.64
   3  -2  -7  192.61    3.49
   3   2  -7  203.34    2.95
   3  -2  -7  205.11    2.74
  -3  -2   7  217.70    3.01
  -3   2   8  331.19    4.74
  -3   2   8  375.99    3.48
   3   2  -8  330.86    3.66
  -3  -2   8  296.67    3.16
   3  -2  -8  286.52    2.83
   3  -2  -8  326.95    4.53
  -3   2   9   89.55    2.90
  -3   2   9   83.36    1.82
  -3  -2   9   80.00    1.93
   3  -2  -9   95.34    2.31
   3  -2  -9   96.43    3.27
   3   2  -9   89.58    2.41
  -3   2  10  182.50    4.25
  -3   2  10  199.71    2.81
   3   2 -10  190.80    2.97
  -3  -2  10  127.51    2.27
   3  -2 -10  153.47    2.17
   3  -2 -10  175.06    3.75
  -3  -2  11  106.42    2.63
  -3   2  11  135.78    4.70
   3   2 -11  115.41    2.30
   3  -2 -11  125.04    4.02
  -3   2  11  144.07    2.63
   3  -2 -11  134.01    2.60
   3   2 -12   16.50    2.36
   3  -2 -12   15.97    3.59
  -3   2  12   18.24    2.25
  -3  -2  12   14.93    2.20
  -3   2  12   21.41    4.76
   3  -2 -12   14.12    1.66
  -3   2  13   17.06    1.83
  -3  -2  13    6.80    1.70
   3  -2 -13   14.77    2.48
   3   2 -13   17.15    2.65
   3  -2 -14    6.28    2.62
  -3   2  14    1.12    1.87
  -3  -2  14    3.69    1.85
   3   2 -14    7.07    2.08
   3   3  -1  174.90    2.76
  -3  -3   1  168.05    4.58
   3  -3  -1  180.13    2.95
  -3  -3   1  173.08    2.59
  -3   3   1  171.99    2.63
  -3   3   2  257.51    3.16
  -3  -3   2  254.15    5.88
   3   3  -2  255.94    3.31
  -3  -3   2  244.64    3.12
   3  -3  -2  266.65    3.45
   3   3  -3   62.06    2.19
  -3   3   3   67.83    2.22
   3  -3  -3   68.40    2.19
  -3  -3   3   65.57    1.89
  -3  -3   3   72.10    3.07
   3  -3  -3   64.95    1.81
   3   3  -3   68.49    3.27
   3   3  -4  835.80    8.36
   3   3  -4  770.08    6.89
  -3   3   4  892.41    7.07
   3  -3  -4  817.78    6.20
  -3  -3   4  808.25    7.03
  -3  -3   4  775.49    7.48
   3  -3  -4  872.94    6.99
   3  -3  -5   99.47    2.21
  -3   3   5  112.57    2.38
  -3   3   5  105.22    2.56
   3  -3  -5  111.58    2.35
  -3  -3   5  112.92    3.08
  -3  -3   5   97.54    2.57
   3   3  -5  108.26    2.89
   3   3  -5  111.00    2.91
   3  -3  -6  326.91    3.97
  -3   3   6  304.80    2.97
  -3  -3   6  324.89    4.81
   3   3  -6  332.90    5.11
  -3   3   6  299.69    3.80
   3  -3  -6  322.48    3.35
  -3  -3   6  330.82    3.81
   3   3  -6  325.12    3.92
   3   3  -7    6.63    1.31
   3  -3  -7    7.87    1.89
  -3   3   7    6.36    1.86
  -3   3   7    7.86    1.84
   3  -3  -7    8.01    1.85
  -3  -3   7    6.44    2.29
  -3  -3   7    6.63    1.83
   3   3  -7    7.85    2.55
   3   3  -8   52.06    1.70
   3   3  -8   53.11    3.84
   3  -3  -8   48.66    1.61
  -3   3   8   57.66    2.10
  -3   3   8   53.08    2.31
   3  -3  -8   53.24    2.24
  -3  -3   8   52.38    2.14
  -3  -3   8   54.02    3.37
  -3   3   9   73.17    1.75
  -3   3   9   79.50    2.60
  -3  -3   9   79.96    2.32
   3  -3  -9   77.57    2.47
   3   3  -9   74.69    2.36
   3  -3  -9   70.63    1.73
   3  -3 -10  915.36    6.07
  -3   3  10  888.89    5.69
  -3   3  10  953.88   10.33
  -3  -3  10  985.26    7.19
   3  -3 -10  931.80    7.28
   3   3 -10  821.08    5.82
  -3   3  11    0.44    2.82
  -3   3  11    0.65    2.08
  -3  -3  11    2.18    2.10
   3  -3 -11    1.01    2.70
   3   3 -11    1.06    2.20
   3  -3 -11    1.32    2.08
  -3   3  12  154.27    4.55
  -3  -3  12  118.68    2.35
   3  -3 -12  117.82    2.82
  -3   3  12  147.71    2.84
   3   3 -12  121.91    2.92
   3  -3 -12  140.51    3.63
  -3   3  13   51.11    4.17
   3  -3 -13   53.88    3.54
  -3   3  13   56.94    2.65
  -3  -3  13   46.09    2.67
   3  -3 -13   52.28    2.02
   3   3 -13   50.90    2.80
  -3  -4   1  232.59    4.32
  -3   4   1  246.48    3.18
   3   4  -1  226.18    2.96
  -3  -4   1  233.09    3.05
   3  -4  -1  247.35    2.88
  -3  -4   2  346.50    5.80
   3   4  -2  305.01    3.18
  -3   4   2  325.53    3.56
  -3  -4   2  322.27    3.31
   3  -4  -2  321.34    3.55
   3   4  -3    0.81    1.65
  -3   4   3    0.31    1.27
  -3  -4   3    1.00    1.14
   3  -4  -3    0.88    1.77
   3  -4  -3    1.23    1.21
  -3  -4   3    0.23    2.32
   3  -4  -4    0.58    1.24
   3   4  -4    1.17    1.75
  -3   4   4    0.51    1.21
  -3  -4   4    1.17    1.65
   3   4  -4    1.20    1.89
  -3  -4   4    1.28    1.76
   3  -4  -4    1.40    1.21
   3   4  -5    0.91    1.78
   3  -4  -5    1.06    1.80
   3  -4  -5    0.70    1.74
  -3  -4   5    1.58    1.74
  -3   4   5    0.37    1.20
  -3  -4   5    0.48    1.68
   3   4  -5    1.16    2.00
  -3   4   6   16.57    1.90
   3  -4  -6   18.40    2.01
   3  -4  -6   15.64    1.39
  -3   4   6   18.36    1.95
   3   4  -6   16.99    2.12
  -3  -4   6   18.12    2.36
  -3  -4   6   17.30    1.91
   3   4  -6   18.14    2.09
   3  -4  -7 1354.79    7.63
   3   4  -7 1277.10   10.24
   3  -4  -7 1413.46    9.49
  -3   4   7 1317.02    9.80
  -3  -4   7 1390.07    9.92
   3   4  -7 1306.35    9.09
  -3   4   7 1189.24    6.82
  -3  -4   7 1295.85   10.73
  -3  -4   8  278.51    4.67
  -3   4   8  276.42    2.77
  -3  -4   8  283.01    3.52
   3   4  -8  244.10    4.36
   3  -4  -8  290.43    3.67
  -3   4   8  270.94    3.69
   3  -4  -8  268.53    3.12
   3   4  -8  260.84    3.54
  -3   4   9    0.42    1.41
   3   4  -9    0.27    3.16
  -3   4   9    0.80    2.10
   3  -4  -9    1.19    2.01
  -3  -4   9    0.34    2.48
  -3  -4   9    1.59    1.98
   3   4  -9   -0.61    2.13
   3  -4  -9    0.34    1.98
  -3  -4  10   23.77    4.55
   3   4 -10   20.79    2.22
  -3   4  10   26.92    2.16
  -3   4  10   23.79    2.34
   3  -4 -10   20.49    1.56
  -3  -4  10   19.17    1.58
  -3  -4  10   22.80    3.66
   3  -4 -10   22.90    2.19
  -3   4  11   17.84    2.21
  -3   4  11   19.87    2.41
   3  -4 -11   17.13    2.15
   3   4 -11   18.82    2.37
   3  -4 -11   21.66    2.39
  -3  -4  11   13.91    1.61
  -3   4  12  118.59    3.56
  -3   4  12   98.80    2.10
  -3  -4  12   93.83    2.81
   3  -4 -12   98.82    2.68
   3   4 -12   93.66    2.90
   3  -4 -12  121.94    3.83
  -3   4  13   17.95    3.75
  -3   4  13   14.53    1.82
  -3  -4  13   12.33    2.61
   3  -4 -13   12.63    1.78
   3  -4 -13   16.63    3.45
   3   4 -13   12.59    1.91
   3   5  -1   11.50    1.73
  -3   5   1   14.60    1.41
  -3  -5   1   15.60    2.51
  -3  -5   1   14.95    1.27
   3  -5  -1   13.71    1.90
   3   5  -2  295.37    3.19
  -3   5   2  286.83    3.14
  -3  -5   2  279.86    2.93
   3  -5  -2  308.78    3.26
  -3  -5   2  301.15    4.73
  -3  -5   3  388.55    3.65
  -3   5   3  403.42    3.76
   3   5  -3  367.90    3.51
   3  -5  -3  389.49    4.12
  -3  -5   3  429.89    5.87
   3  -5  -3  391.14    3.67
  -3  -5   4  128.74    3.13
   3  -5  -4  125.18    2.42
   3   5  -4  128.41    2.60
   3  -5  -4  115.22    2.02
  -3   5   4  119.37    2.34
  -3  -5   4  122.11    2.49
   3   5  -5   48.82    2.47
   3  -5  -5   53.18    2.15
  -3  -5   5   44.61    1.64
   3   5  -5   49.69    2.22
  -3  -5   5   47.46    2.31
   3  -5  -5   52.01    2.09
  -3   5   5   48.38    2.08
   3   5  -6   72.03    2.63
   3  -5  -6   71.56    2.29
  -3  -5   6   69.52    2.42
   3  -5  -6   72.73    2.19
  -3  -5   6   63.05    1.86
  -3   5   6   73.84    2.22
   3   5  -6   75.67    2.47
   3   5  -7   68.58    2.61
   3  -5  -7   74.49    1.93
  -3  -5   7   65.78    2.37
   3  -5  -7   60.24    1.71
  -3   5   7   70.10    1.87
   3   5  -7   67.53    2.17
  -3  -5   7   63.77    2.43
  -3  -5   8  921.98    8.10
  -3   5   8  928.44    6.09
   3  -5  -8  984.74    7.26
   3   5  -8  865.27    7.77
   3  -5  -8  942.38    6.24
  -3   5   8  859.94    6.94
   3   5  -8  845.81    6.91
  -3  -5   8  925.74    9.26
   3   5  -9    4.10    3.00
   3   5  -9    2.22    2.22
  -3  -5   9    3.38    2.61
  -3   5   9    4.66    2.09
   3  -5  -9    3.67    2.01
  -3   5   9    4.09    2.17
   3  -5  -9    2.78    2.20
  -3  -5   9    3.96    2.11
  -3   5  10    3.03    2.06
  -3   5  10    3.01    2.23
  -3  -5  10    2.48    2.73
   3  -5 -10    1.88    2.21
  -3  -5  10    1.17    2.14
   3   5 -10    2.07    2.91
   3  -5 -10    1.86    2.07
   3   5 -10    3.44    1.59
   3  -5 -11   41.62    2.49
  -3  -5  11   42.42    4.49
  -3   5  11   52.67    2.69
   3  -5 -11   38.96    2.41
  -3  -5  11   32.95    2.48
  -3  -5  11   42.35    3.93
  -3   5  11   40.79    2.43
   3   5 -11   34.51    2.52
  -3   5  12   25.75    1.87
   3  -5 -12   26.37    2.42
  -3  -5  12   16.81    1.91
   3  -5 -12   35.44    2.65
   3   5 -12   26.86    2.64
  -3   5  12   35.93    2.76
  -3   6   1   12.69    1.88
   3   6  -1   15.50    1.35
  -3  -6   1   15.24    2.55
  -3  -6   1    3.11    1.27
   3  -6  -1   17.74    1.94
   3  -6  -2  209.92    2.43
  -3   6   2  209.14    2.74
  -3  -6   2  199.34    2.44
   3   6  -2  215.65    2.77
  -3  -6   2  214.21    3.83
   3  -6  -3  113.71    2.34
  -3  -6   3  123.40    3.39
   3  -6  -3  108.74    2.45
  -3   6   3  115.36    2.33
  -3  -6   3  111.00    2.41
   3   6  -3  117.22    2.45
   3  -6  -4    1.44    1.85
  -3   6   4    0.38    1.30
  -3  -6   4    1.16    1.88
   3  -6  -4    0.37    1.39
   3   6  -4   -0.62    1.96
  -3  -6   4    0.33    2.25
   3   6  -5  875.66    6.35
   3  -6  -5  913.33    6.14
   3  -6  -5  869.81    6.21
  -3  -6   5  963.34    7.39
  -3   6   5 1000.57    6.97
  -3  -6   5  992.04   10.02
   3  -6  -6   12.82    2.01
   3  -6  -6   14.30    2.08
  -3  -6   6   11.84    2.02
  -3   6   6   12.35    2.02
   3   6  -6   11.78    2.17
  -3  -6   6   13.14    2.20
   3   6  -7  325.01    4.31
   3   6  -7  335.99    4.20
   3  -6  -7  385.67    4.02
  -3  -6   7  372.07    4.50
   3  -6  -7  343.01    3.68
  -3   6   7  349.17    3.83
  -3  -6   7  333.66    4.57
   3   6  -8   64.09    2.71
   3   6  -8   63.10    2.80
   3  -6  -8   70.93    1.99
  -3  -6   8   69.13    2.58
   3  -6  -8   71.68    2.34
  -3  -6   8   59.91    2.62
  -3   6   8   73.97    2.52
   3   6  -9  246.24    4.17
  -3   6   9  325.82    4.04
  -3  -6   9  247.56    4.34
   3  -6  -9  304.08    3.83
  -3  -6   9  275.54    4.13
   3  -6  -9  287.53    3.36
   3   6  -9  229.58    3.70
  -3   6  10   33.77    1.87
  -3   6  10   41.67    2.58
   3  -6 -10   29.74    2.41
  -3  -6  10   35.29    3.08
  -3  -6  10   34.60    2.52
   3   6 -10   30.43    2.84
   3   6 -10   29.88    2.47
   3  -6 -10   36.25    2.54
   3   6 -11   72.46    3.91
  -3  -6  11   82.63    3.02
  -3   6  11   96.78    2.91
  -3   6  11  112.74    3.14
   3  -6 -11   92.07    2.85
  -3  -6  11  102.59    3.93
   3  -6 -11  105.27    2.96
   3   6 -11   77.86    2.34
   3   6 -12   23.52    1.96
  -3  -6  12   18.12    4.45
  -3   6  12   27.12    2.71
  -3   6  12   34.72    2.92
   3  -6 -12   34.31    2.84
  -3  -6  12   24.83    2.87
   3  -6 -12   30.42    2.70
  -3  -6  12   18.11    4.46
   3  -7  -1   26.87    2.00
   3   7  -1   23.58    1.92
  -3   7   1   24.23    1.51
  -3  -7   1   27.13    2.30
  -3  -7   1   26.18    1.92
  -3  -7   1   27.75    2.49
  -3  -7   2    6.31    1.29
   3  -7  -2    7.44    1.39
  -3   7   2    4.11    1.92
  -3  -7   2    5.90    2.45
   3   7  -2    7.60    1.90
  -3  -7   2    4.16    2.11
   3  -7  -3  814.69    5.19
   3  -7  -3  783.35    6.30
  -3   7   3  769.05    5.24
  -3  -7   3  765.52    5.71
  -3  -7   3  883.17    7.68
   3   7  -3  804.30    5.61
   3  -7  -4  288.83    3.16
   3  -7  -4  286.83    3.42
  -3  -7   4  287.50    3.40
  -3   7   4  278.78    3.19
  -3  -7   4  280.60    4.59
   3   7  -4  297.69    3.40
   3  -7  -5  233.59    2.76
   3  -7  -5  270.71    3.17
  -3   7   5  260.27    3.14
  -3  -7   5  268.80    3.40
   3   7  -5  261.82    3.38
  -3  -7   5  262.48    4.49
   3  -7  -6  124.35    2.62
   3   7  -6  109.20    2.74
  -3  -7   6  123.24    2.70
  -3   7   6  124.61    2.56
   3  -7  -6   97.20    2.03
  -3  -7   6  113.05    3.29
   3   7  -7   50.94    2.60
   3  -7  -7   57.05    2.42
  -3  -7   7   50.28    2.40
   3  -7  -7   49.83    2.38
  -3   7   7   49.49    1.83
  -3  -7   7   49.64    2.72
   3   7  -8  417.66    5.02
   3  -7  -8  525.39    4.89
  -3  -7   8  453.37    5.65
  -3   7   8  490.85    4.40
   3  -7  -8  484.40    4.71
  -3  -7   8  410.53    5.83
   3   7  -8  504.66    5.35
   3  -7  -9    2.59    2.36
  -3   7   9    1.39    2.42
  -3  -7   9    0.80    2.85
   3  -7  -9   -0.72    2.47
   3   7  -9    1.13    2.68
  -3  -7   9    0.38    1.80
   3   7  -9    0.34    2.45
   3   7 -10   40.90    3.13
   3  -7 -10   47.59    2.75
  -3  -7  10   50.50    3.38
   3  -7 -10   32.34    1.99
  -3  -7  10   39.01    2.87
  -3   7  10   53.60    2.81
   3   7 -10   35.92    2.02
   3   7 -11   38.18    2.12
  -3   7  11   64.97    2.96
   3  -7 -11   45.18    2.78
  -3  -7  11   47.86    3.14
  -3  -7  11   34.78    2.98
   3  -7 -11   59.93    2.98
   3   7 -11   42.72    3.32
   3  -8  -1  195.11    2.74
  -3   8   1  178.69    2.70
  -3  -8   1  188.84    2.42
  -3  -8   1  213.84    4.08
  -3  -8   1  197.96    3.49
   3  -8  -1  211.12    3.24
   3   8  -1  186.00    2.27
   3  -8  -2  236.87    2.84
  -3   8   2  224.65    2.83
   3  -8  -2  223.07    3.19
   3   8  -2  240.80    2.96
  -3  -8   2  231.00    2.97
  -3  -8   2  209.96    4.11
  -3  -8   2  246.19    3.80
   3  -8  -3   79.36    2.32
   3  -8  -3   77.80    2.48
  -3   8   3   75.96    2.28
  -3  -8   3   73.98    2.32
   3   8  -3   82.06    2.38
  -3  -8   3   91.28    3.94
   3  -8  -4   57.11    2.23
  -3   8   4   52.09    1.69
  -3  -8   4   52.96    2.32
   3   8  -4   56.02    2.40
  -3  -8   4   54.49    3.19
   3  -8  -4   55.95    2.44
   3  -8  -5    4.84    2.15
   3  -8  -5    6.01    2.22
  -3   8   5    5.67    1.50
  -3  -8   5    5.79    2.14
   3   8  -5    4.55    1.61
  -3  -8   5    9.79    2.78
   3  -8  -6   16.15    2.27
   3   8  -6   13.58    1.73
  -3  -8   6   17.07    2.29
  -3   8   6   19.40    1.69
  -3  -8   6   16.43    2.78
   3  -8  -6   13.77    1.80
  -3  -8   7  100.40    3.41
   3   8  -7  106.69    2.97
   3  -8  -7  116.44    2.86
   3  -8  -7   98.57    2.80
  -3   8   7  114.72    2.76
  -3  -8   7   91.77    2.23
   3   8  -8    0.14    2.66
  -3  -8   8   -0.36    2.68
  -3   8   8    0.22    2.46
   3  -8  -8    1.10    2.56
  -3  -8   8    1.55    1.62
   3  -8  -8    1.69    1.79
   3   8  -9    8.95    2.89
   3  -8  -9   12.18    2.72
  -3   8   9   10.08    1.85
  -3  -8   9   10.45    2.58
   3  -8  -9   10.32    1.86
  -3  -8   9    7.47    2.87
   3   8 -10   34.68    3.90
  -3   8  10   40.48    2.87
  -3  -8  10   40.99    3.06
  -3  -8  10   35.19    3.15
   3  -8 -10   42.20    2.94
   3  -8 -10   34.17    2.86
   3  -9  -1   18.87    2.50
  -3   9   1   18.19    2.26
   3  -9  -1   19.83    1.61
  -3  -9   1   19.46    2.54
  -3  -9   1   20.38    2.97
  -3  -9   1   15.38    1.60
   3   9  -1   20.13    2.28
   3  -9  -2  108.47    2.04
  -3   9   2  103.55    2.54
   3  -9  -2  102.40    2.18
  -3  -9   2  108.13    3.06
  -3  -9   2  106.08    2.62
   3   9  -2  109.76    2.08
  -3  -9   2  117.27    3.82
   3   9  -3   73.37    2.02
   3  -9  -3   73.85    2.44
  -3  -9   3   69.46    2.86
  -3   9   3   71.75    1.85
   3  -9  -3   69.86    2.59
  -3  -9   3   74.74    2.53
  -3  -9   3   70.00    3.58
   3  -9  -4  135.31    2.19
  -3   9   4  134.82    2.76
   3  -9  -4   95.12    2.77
  -3  -9   4  130.61    2.28
   3   9  -4  135.83    2.85
  -3  -9   4  149.26    4.23
  -3  -9   5   27.53    3.21
   3  -9  -5   49.15    1.87
  -3   9   5   50.37    2.51
   3  -9  -5   47.42    2.69
   3   9  -5   48.58    2.57
  -3  -9   5   47.95    2.47
   3   9  -6    3.40    2.49
  -3   9   6    2.20    2.43
   3  -9  -6    2.31    2.46
   3  -9  -6    2.71    2.58
  -3  -9   6    1.45    1.72
  -3  -9   6    2.05    3.06
   3   9  -7   10.79    2.66
  -3  -9   7   12.54    3.79
  -3   9   7   14.02    2.62
   3  -9  -7   12.07    1.91
   3  -9  -7    9.93    2.74
  -3  -9   7   12.78    2.56
  -3   9   8  142.47    3.24
   3  -9  -8  140.91    3.26
  -3  -9   8  134.12    3.38
   3  -9  -8  104.21    3.22
  -3  -9   8  112.18    4.00
   3   9  -8  121.52    3.35
   3 -10  -1   41.47    2.12
  -3  10   1   37.84    1.90
   3 -10  -1   41.91    2.52
   3 -10  -1   38.60    2.65
  -3 -10   1   41.41    2.86
  -3 -10   1   41.92    2.53
   3  10  -1   44.48    2.57
  -3 -10   1   43.65    3.59
  -3  10   2   79.65    2.04
   3 -10  -2   86.27    2.62
   3 -10  -2   84.57    2.88
  -3 -10   2   88.64    3.08
  -3 -10   2   82.82    2.11
   3  10  -2   84.44    2.80
   3 -10  -2   88.83    3.02
  -3 -10   2   78.41    3.91
  -3  10   3    2.35    2.47
   3 -10  -3    1.28    2.35
  -3 -10   3    1.44    2.61
   3 -10  -3    2.25    1.81
   3  10  -3    0.99    2.54
  -3 -10   3   -0.56    2.51
  -3 -10   3    3.38    4.33
  -3  10   4  364.43    3.91
   3 -10  -4  357.86    3.45
   3 -10  -4  352.30    3.91
  -3 -10   4  400.22    6.80
  -3 -10   4  357.58    4.14
   3  10  -4  360.26    3.98
   3  10  -5  135.47    2.46
   3 -10  -5  153.00    3.10
   3 -10  -5  146.89    2.79
  -3  10   5  160.61    3.08
  -3 -10   5  161.10    3.21
  -3 -10   5  165.68    4.86
  -3 -10   6  120.16    3.14
   3  10  -6   97.30    2.42
  -3  10   6  115.07    3.03
   3 -10  -6  122.96    3.09
   3 -10  -6  111.91    3.32
  -3 -10   6   41.09    4.01
   2   0  -1    4.00    1.88
  -2   0   1    4.52    1.90
   2   0  -2  403.67    7.02
  -2   0   2  400.62    6.02
   2   0  -2  338.99    5.64
   2   0  -2  341.92    6.97
   2   0  -3    0.85    2.64
   2   0  -3    0.69    1.36
  -2   0   3    1.23    1.91
  -2   0   4   73.61    2.01
   2   0  -4   62.10    2.26
  -2   0   4   56.11    5.15
   2   0  -5   -0.27    1.67
  -2   0   5    0.17    1.66
   2   0  -6  427.54    4.07
  -2   0   6  459.32    4.17
  -2   0   7   -0.07    1.72
   2   0  -7    0.53    1.23
  -2   0   8 1746.56    9.72
   2   0  -8 1799.63    9.93
  -2   0   9    1.09    1.79
   2   0  -9    0.76    1.35
  -2   0  10   28.50    2.07
   2   0 -10   24.95    1.59
  -2   0  11    0.64    1.44
   2   0 -11    1.15    2.06
   2   0 -12    7.31    2.34
  -2   0  12    8.33    2.21
  -2   0  13    1.76    1.65
   2   0 -13    0.55    1.73
  -2   0  14    3.85    2.59
   2   0 -14    2.20    2.70
  -2   1   1  132.74    3.53
   2   1  -1  145.56    3.27
  -2  -1   1  134.00    3.45
   2  -1  -1  130.94    3.55
   2  -1  -2 2141.09   17.46
   2   1  -2 2126.09   16.38
  -2  -1   2 2159.86   18.32
   2   1  -2 2013.71   17.87
  -2  -1   2 2145.83   16.74
  -2   1   2 2335.56   18.00
   2  -1  -2 2233.26   17.87
  -2   1   3 2528.28   19.98
  -2   1   3 2675.72   17.09
  -2  -1   3 2538.40   17.17
   2  -1  -3 2690.65   20.45
   2  -1  -3 3066.77   19.58
   2   1  -3 2709.99   17.96
   2  -1  -4  123.76    3.40
   2  -1  -4  140.56    2.80
   2   1  -4  156.16    3.03
   2   1  -4  129.90    6.06
  -2   1   4  113.57    3.38
  -2  -1   4  128.67    2.86
  -2   1   4  112.03    2.28
  -2  -1   4  134.49    6.05
   2  -1  -5    3.01    1.72
  -2  -1   5    3.71    1.63
   2   1  -5    3.60    1.65
  -2   1   5    3.08    1.64
  -2   1   5    2.86    2.16
   2  -1  -5    5.97    1.72
  -2   1   6  576.82    4.65
  -2  -1   6  527.19    4.61
   2  -1  -6  497.69    6.26
  -2   1   6  510.51    6.71
   2   1  -6  506.84    4.31
   2  -1  -6  481.92    4.06
   2  -1  -7  468.40    6.05
  -2   1   7  492.84    6.74
  -2   1   7  454.94    3.71
  -2  -1   7  436.93    3.80
   2   1  -7  424.25    3.71
   2  -1  -7  423.90    3.60
   2  -1  -8   11.65    1.35
  -2   1   8   13.61    1.93
   2   1  -8   18.78    1.96
  -2  -1   8   13.50    1.84
  -2   1   8   12.32    2.46
   2  -1  -8   10.89    2.50
   2  -1  -9   10.84    2.63
  -2   1   9   11.31    1.91
  -2  -1   9    9.97    1.94
  -2   1   9   13.01    2.93
   2  -1  -9   12.54    1.93
   2   1  -9   12.80    2.08
   2  -1 -10  786.75   11.29
  -2   1  10  681.69   10.00
  -2  -1  10  832.33    5.83
   2  -1 -10  707.39    4.85
   2   1 -10  774.00    5.75
  -2   1  10  846.93    5.64
  -2   1  11  101.24    5.44
  -2   1  11   80.99    1.99
  -2   1  11  106.93    6.09
  -2  -1  11   81.44    1.95
   2  -1 -11   91.43    1.99
   2   1 -11   97.30    2.63
   2   1 -12    3.53    2.33
  -2   1  12    1.06    1.56
  -2  -1  12    1.08    1.57
   2  -1 -12    3.71    1.63
  -2   1  13   56.05    2.65
  -2  -1  13   46.58    1.95
   2   1 -13   62.46    2.80
   2  -1 -13   69.69    2.79
  -2   1  14   13.76    2.69
  -2  -1  14    5.71    1.88
   2   1 -14   13.70    2.87
   2  -1 -14   17.94    2.71
  -2   2   1  114.61    2.87
   2   2  -1  117.20    2.84
   2  -2  -1  116.64    2.89
  -2  -2   1  119.55    2.89
  -2  -2   2  765.10    9.47
   2  -2  -2  770.56    8.03
   2   2  -2  693.50    6.65
  -2   2   2  770.87    7.23
  -2  -2   2  690.67    7.08
   2  -2  -2  655.68    6.38
   2   2  -2  754.64   10.22
   2   2  -3  318.42    4.76
  -2   2   3  364.27    4.66
  -2   2   3  322.15    3.74
  -2  -2   3  331.18    4.81
   2  -2  -3  287.95    3.55
  -2  -2   3  302.62    4.71
   2   2  -3  373.64    5.42
   2  -2  -3  340.02    4.52
   2  -2  -4 8765.55   44.03
   2   2  -5   54.28    3.00
  -2  -2   5   56.35    2.85
   2  -2  -5   59.01    2.33
  -2   2   5   58.17    1.69
   2  -2  -5   62.42    2.13
  -2  -2   5   57.86    1.74
  -2   2   5   61.50    2.36
   2   2  -5   57.37    1.80
  -2   2   6   43.59    2.17
  -2  -2   6   57.35    2.03
   2   2  -6   44.73    1.99
  -2  -2   6   39.89    2.96
  -2   2   6   49.71    2.01
   2  -2  -6   41.81    2.11
   2  -2  -6   44.91    1.98
   2   2  -6   44.22    3.42
  -2  -2   7   74.54    4.67
  -2  -2   7   66.82    4.03
  -2   2   7   73.91    1.72
   2  -2  -7   64.28    1.69
   2  -2  -7   69.89    2.46
  -2  -2   7   74.44    2.21
  -2   2   7   73.17    2.52
   2   2  -7   73.41    2.23
   2   2  -8 1014.68    6.62
  -2   2   8  997.14    6.05
   2  -2  -8  809.78    5.13
   2  -2  -8  885.09    7.17
  -2   2   8  978.95    9.49
  -2  -2   8  998.30    6.67
   2  -2  -9   61.46    1.67
  -2   2   9   63.39    1.72
  -2  -2   9   43.24    1.72
   2   2  -9   64.29    2.32
  -2   2   9   64.72    2.57
   2  -2  -9   65.13    2.59
   2  -2 -10  292.06    2.86
  -2  -2  10  360.83    3.68
   2   2 -10  321.07    3.67
  -2   2  10  343.61    5.56
  -2   2  10  260.82    2.91
   2  -2 -10  339.63    4.93
   2  -2 -11    9.40    2.75
  -2   2  11    8.95    1.56
  -2   2  11    9.64    2.81
  -2  -2  11   10.30    2.08
   2  -2 -11    5.97    2.12
   2   2 -11    9.68    2.19
   2  -2 -12   74.14    4.14
  -2   2  12   67.36    3.87
  -2   2  12   87.24    2.62
  -2  -2  12   53.77    1.92
   2  -2 -12   70.41    2.57
   2   2 -12   67.99    2.10
   2  -2 -13    5.69    2.48
  -2   2  13    4.54    4.39
  -2  -2  13    4.61    2.35
  -2   2  13    6.41    2.39
   2   2 -13    4.64    2.58
  -2   2  13    4.87    5.39
   2  -2 -14  390.61    4.39
   2   2 -14  373.55    4.49
   2  -3  -1  209.75    3.18
   2   3  -1  213.93    2.88
  -2   3   1  211.36    3.17
  -2  -3   1  207.52    2.89
   2   3  -2   76.38    2.30
  -2  -3   2   74.91    1.92
  -2   3   2   76.62    1.95
   2  -3  -2   79.03    2.27
  -2  -3   2   76.38    2.99
   2  -3  -3  278.43    3.61
   2  -3  -3  275.01    3.23
  -2  -3   3  251.74    3.63
   2   3  -3  268.03    4.57
  -2  -3   3  266.32    4.31
  -2   3   3  264.45    3.55
   2   3  -3  260.26    3.75
   2   3  -4  319.35    4.40
  -2   3   4  315.79    3.31
  -2   3   4  367.69    4.16
   2  -3  -4  326.09    3.92
  -2  -3   4  349.54    4.49
   2  -3  -4  345.01    3.69
  -2  -3   4  341.78    4.34
   2   3  -4  341.07    4.64
   2  -3  -5  132.88    2.76
  -2  -3   5  118.90    2.89
   2   3  -5  119.03    3.03
   2  -3  -5  125.76    2.46
   2   3  -5  128.31    2.92
  -2   3   5  124.88    2.68
  -2   3   5  137.61    2.49
  -2  -3   5  120.66    2.60
  -2  -3   6  405.01    5.46
  -2   3   6  458.83    3.88
   2  -3  -6  431.64    4.42
   2  -3  -6  430.64    3.78
  -2  -3   6  436.19    4.31
  -2   3   6  431.67    4.70
   2   3  -6  416.40    5.75
   2   3  -6  424.85    4.34
  -2  -3   7   87.78    3.10
  -2   3   7  100.62    2.27
   2   3  -7   93.43    2.48
   2  -3  -7   92.46    2.48
   2   3  -7   85.16    3.44
  -2  -3   7   91.55    2.35
   2  -3  -7   95.88    2.24
  -2   3   7   88.63    2.52
   2  -3  -8   71.86    1.71
  -2  -3   8   98.84    3.87
  -2  -3   8   79.23    3.30
  -2   3   8   90.26    2.22
   2   3  -8   77.69    2.36
  -2   3   8   89.05    2.53
   2  -3  -8   85.45    2.42
  -2  -3   8   88.36    2.36
  -2  -3   9  432.16    8.36
  -2   3   9  400.38    3.34
   2  -3  -9  441.29    4.53
  -2  -3   9  355.23    7.10
  -2  -3   9  392.28    4.03
  -2   3   9  458.56    5.39
   2  -3  -9  406.64    3.76
   2   3  -9  381.79    3.66
   2  -3 -10   81.44    2.31
  -2   3  10   92.88    2.34
  -2   3  10   88.47    2.81
   2   3 -10   78.28    2.50
   2  -3 -10   88.33    2.73
  -2  -3  10   70.49    2.41
  -2  -3  11    3.43    2.09
  -2   3  11    5.22    2.73
   2  -3 -11    3.81    2.10
  -2   3  11    6.48    2.11
   2   3 -11    4.17    2.20
   2  -3 -11    4.86    2.29
   2  -3 -12   34.79    3.19
   2   3 -12   30.22    2.60
  -2   3  12   35.08    2.42
  -2  -3  12   30.05    2.45
  -2   3  12   39.61    3.30
   2  -3 -12   30.00    1.75
   2  -3 -13    6.22    3.19
  -2   3  13    4.59    4.08
  -2   3  13    3.16    1.76
  -2  -3  13    2.60    1.76
   2   3 -13    3.25    2.67
   2  -3 -13    5.22    1.74
   2   4  -1 2511.55   13.53
   2  -4  -1 2610.59   14.18
  -2   4   1 2571.31   14.05
  -2  -4   1 2466.69   13.94
   2   4  -2  128.25    2.48
  -2  -4   2  121.28    2.40
  -2   4   2  120.87    2.48
   2  -4  -2  129.32    2.52
  -2  -4   2  130.62    3.33
   2  -4  -3   90.13    1.91
   2  -4  -3   88.29    1.92
  -2  -4   3   93.97    2.27
  -2   4   3   96.58    2.26
   2   4  -3   89.99    2.29
  -2  -4   3   96.32    2.92
   2   4  -4 1335.79   10.68
  -2   4   4 1286.72    9.07
   2  -4  -4 1253.90    8.53
  -2  -4   4 1356.17   10.04
   2  -4  -4 1321.97    8.44
  -2  -4   4 1280.07   10.44
   2   4  -4 1262.50    9.25
  -2   4   5   55.56    1.60
   2   4  -5   52.66    2.32
  -2  -4   5   48.73    2.09
   2  -4  -5   55.30    2.11
   2  -4  -5   55.65    1.99
  -2   4   5   54.21    2.08
  -2  -4   5   54.46    2.16
   2   4  -5   55.62    2.37
   2   4  -6  160.04    2.71
   2   4  -6  153.20    3.23
  -2  -4   6  153.41    3.04
  -2   4   6  168.83    2.58
   2  -4  -6  161.99    2.86
  -2  -4   6  163.57    2.83
   2  -4  -6  160.28    2.53
  -2   4   6  155.82    2.81
  -2  -4   7   15.11    2.40
  -2   4   7   14.16    1.38
   2  -4  -7   15.59    1.53
   2  -4  -7   13.81    1.88
   2   4  -7   13.93    2.70
  -2  -4   7   12.96    1.90
  -2   4   7   17.48    1.97
   2   4  -7   13.46    2.10
  -2  -4   8  597.47    7.27
  -2   4   8  605.22    4.53
   2   4  -8  558.02    6.93
   2  -4  -8  626.56    5.28
  -2  -4   8  606.28    5.38
  -2   4   8  664.44    6.10
   2   4  -8  541.29    4.71
   2  -4  -8  541.69    3.99
  -2   4   9  180.99    2.34
  -2  -4   9  178.38    4.23
   2  -4  -9  206.53    2.81
  -2  -4   9  202.77    3.05
   2  -4  -9  203.41    3.18
  -2   4   9  215.97    3.49
   2   4  -9  174.49    3.08
  -2  -4  10   10.98    3.27
  -2   4  10   12.77    2.26
  -2   4  10    9.86    1.54
  -2  -4  10   10.88    3.15
  -2  -4  10    8.88    2.06
   2  -4 -10   12.25    2.18
   2   4 -10   11.80    1.64
   2  -4 -10    9.16    1.53
  -2   4  11  186.42    2.95
   2  -4 -11  156.11    2.36
  -2   4  11  157.49    3.49
  -2  -4  11  141.14    2.52
   2  -4 -11  184.74    3.35
   2   4 -11  157.14    3.11
   2  -4 -12   40.86    3.27
  -2   4  12   26.22    2.71
  -2   4  12   35.69    2.49
  -2  -4  12   30.49    1.88
   2  -4 -12   32.50    2.46
   2   4 -12   30.74    1.98
   2  -4 -13   18.22    2.88
  -2   4  13   15.61    2.68
  -2   4  13   19.12    3.65
  -2  -4  13   13.53    1.88
   2  -4 -13   14.10    1.83
   2   4 -13   16.49    2.83
   2   5  -1    8.47    1.23
  -2  -5   1   11.68    1.73
  -2   5   1    7.24    1.38
   2  -5  -1    7.96    1.83
  -2  -5   2 1304.06    8.52
  -2  -5   2 1334.69    9.29
  -2   5   2 1285.06    7.87
   2  -5  -2 1278.39    7.70
   2   5  -2 1354.07    8.34
   2  -5  -3  451.25    3.81
   2  -5  -3  449.12    4.13
  -2  -5   3  456.54    4.29
  -2   5   3  465.26    3.90
   2   5  -3  460.18    4.28
  -2  -5   3  477.30    5.55
   2  -5  -4    1.31    1.24
   2  -5  -4    2.15    1.78
  -2  -5   4    2.82    2.02
  -2  -5   4   -0.14    1.77
  -2   5   4   -0.10    1.74
   2   5  -4    2.49    1.86
  -2  -5   5  352.21    4.00
   2   5  -5  347.76    4.02
   2  -5  -5  366.62    3.78
   2  -5  -5  356.14    3.33
  -2  -5   5  369.85    4.56
  -2   5   5  392.16    3.88
   2   5  -5  362.55    4.45
   2   5  -6   49.17    2.39
  -2  -5   6   53.89    2.22
   2  -5  -6   54.32    2.18
   2  -5  -6   50.82    2.08
  -2   5   6   57.11    2.14
  -2  -5   6   44.93    1.80
   2   5  -6   51.64    2.47
   2   5  -7    5.19    2.18
  -2   5   7    3.32    1.91
  -2  -5   7    4.11    1.90
   2  -5  -7    5.68    2.03
  -2   5   7    4.32    2.01
   2   5  -7    3.22    2.20
  -2  -5   7    2.51    1.46
   2  -5  -7    3.52    1.90
  -2  -5   8  146.97    2.67
  -2   5   8  182.35    2.38
   2   5  -8  160.98    3.09
  -2  -5   8  179.47    3.42
   2   5  -8  175.12    3.59
   2  -5  -8  192.85    3.04
   2  -5  -8  160.70    2.32
  -2   5   8  182.00    2.64
  -2   5   9  586.75    4.40
   2   5  -9  546.72    6.60
  -2  -5   9  626.05    8.19
  -2   5   9  614.77    5.85
   2  -5  -9  519.34    3.99
   2  -5  -9  649.91    5.40
  -2  -5   9  622.59    6.03
   2   5  -9  498.36    4.98
  -2   5  10  170.40    2.94
  -2  -5  10  176.83    4.40
   2  -5 -10  148.17    2.83
  -2  -5  10  181.10    3.18
   2  -5 -10  175.87    2.60
  -2   5  10  203.04    3.48
   2   5 -10  137.66    2.48
  -2  -5  11    4.96    3.56
  -2   5  11    6.24    1.62
  -2  -5  11    5.67    3.46
  -2   5  11    5.29    3.02
  -2  -5  11    3.57    1.67
   2   5 -11    1.78    2.38
   2  -5 -11    5.52    2.40
   2  -5 -11    4.24    2.32
   2   5 -12    0.84    1.80
  -2   5  12    0.61    2.45
  -2   5  12    0.91    2.60
  -2  -5  12   -2.04    2.60
   2  -5 -12    1.40    1.78
   2  -5 -12    0.83    2.53
   2  -6  -1  455.09    3.57
  -2   6   1  470.22    3.91
  -2  -6   1  459.86    3.69
   2   6  -1  474.17    3.90
  -2  -6   2    6.42    1.78
   2  -6  -2    3.01    1.29
   2  -6  -2    2.28    1.40
  -2   6   2    2.94    1.81
   2   6  -2    3.12    1.27
  -2  -6   2    5.92    2.24
   2  -6  -3  555.13    4.12
   2  -6  -3  584.68    5.13
  -2  -6   3  600.01    4.75
  -2  -6   3  649.87    5.94
  -2   6   3  596.38    4.33
   2   6  -3  615.26    4.86
   2  -6  -4  192.52    2.40
  -2  -6   4  207.43    2.95
   2  -6  -4  192.27    2.52
  -2   6   4  209.42    2.79
   2   6  -4  214.03    3.06
  -2  -6   4  207.50    3.31
   2  -6  -5   94.44    2.38
  -2  -6   5   82.90    1.96
   2  -6  -5   76.83    1.82
  -2   6   5   90.93    1.93
  -2  -6   5   93.67    2.94
   2   6  -5   99.22    2.62
   2   6  -6   16.14    2.27
  -2  -6   6   11.85    1.99
   2  -6  -6   11.85    1.51
   2  -6  -6   10.76    1.53
  -2   6   6   11.10    1.47
   2   6  -6   11.81    2.24
  -2  -6   6   12.26    2.29
   2   6  -7    8.66    2.34
  -2  -6   7    9.54    2.26
  -2  -6   7   10.76    2.08
   2  -6  -7    9.91    1.50
   2  -6  -7   10.59    2.07
  -2   6   7   12.36    2.14
   2   6  -7    9.13    2.42
  -2   6   8   79.64    1.98
  -2  -6   8   93.03    2.77
   2  -6  -8   98.50    2.69
   2  -6  -8   86.18    1.97
   2   6  -8   87.92    3.01
  -2   6   8   91.30    2.07
  -2  -6   8   98.05    2.81
   2   6  -8   81.71    2.83
   2   6  -9    5.30    2.33
  -2   6   9    5.68    2.26
  -2  -6   9    7.20    2.24
   2  -6  -9    5.22    1.51
   2  -6  -9    7.42    2.32
  -2  -6   9    5.82    2.38
  -2   6   9    9.01    2.33
   2   6  -9    6.95    2.63
  -2   6  10   23.57    1.79
  -2  -6  10   28.47    2.97
   2  -6 -10   22.84    1.81
  -2   6  10   26.79    2.53
   2  -6 -10   27.21    2.51
   2   6 -10   21.27    2.69
  -2  -6  10   21.81    2.54
   2   6 -10   22.81    2.47
  -2  -6  11    0.84    3.12
  -2   6  11   -0.78    1.78
   2  -6 -11    1.04    1.73
  -2  -6  11    0.43    3.09
  -2   6  11    0.06    2.54
   2  -6 -11    1.86    2.50
  -2  -6  11    2.09    2.62
   2   6 -11   -1.56    2.43
   2  -6 -12    9.90    2.67
   2   6 -12    8.61    2.73
   2  -6 -12   12.45    2.71
   2  -7  -1  248.74    2.84
  -2  -7   1  250.66    2.89
  -2  -7   1  253.28    3.59
  -2   7   1  259.09    2.61
  -2  -7   1  282.04    4.10
   2   7  -1  265.02    2.65
  -2  -7   2  238.06    3.75
   2  -7  -2  222.21    2.81
  -2  -7   2  207.25    2.52
   2  -7  -2  200.09    2.64
  -2   7   2  208.49    2.70
   2   7  -2  221.62    2.88
  -2   7   3 1039.91    6.48
   2  -7  -3 1068.90    6.49
   2  -7  -3 1108.12    8.00
  -2  -7   3 1097.09    7.45
   2   7  -3 1166.78    7.34
  -2  -7   3 1172.42    7.77
  -2  -7   4  140.05    3.44
   2  -7  -4  134.60    2.07
  -2  -7   4  133.95    2.61
   2  -7  -4  128.22    2.26
   2   7  -4  138.48    2.70
  -2   7   4  133.33    2.08
  -2  -7   5  481.20    4.62
   2  -7  -5  451.27    3.76
   2  -7  -5  475.80    4.53
   2   7  -5  423.22    3.94
  -2   7   5  471.80    3.84
  -2  -7   5  513.79    5.96
   2  -7  -6   40.33    2.32
   2   7  -6   36.92    2.44
  -2  -7   6   39.13    2.70
  -2  -7   6   33.74    2.22
   2  -7  -6   36.24    1.69
  -2   7   6   32.83    1.61
  -2  -7   7   67.59    2.87
  -2  -7   7   71.17    2.53
   2  -7  -7   69.24    2.56
   2  -7  -7   66.99    2.45
  -2   7   7   67.62    2.44
   2   7  -7   65.67    2.76
   2   7  -8  107.38    2.53
  -2  -7   8  115.00    3.29
  -2  -7   8  137.30    3.09
   2  -7  -8  150.73    3.02
   2  -7  -8  132.77    2.87
  -2   7   8  126.97    2.28
   2   7  -8  130.92    3.28
   2   7  -9  155.05    3.38
   2   7  -9  207.92    4.01
  -2  -7   9  192.30    3.92
   2  -7  -9  163.69    3.24
   2  -7  -9  215.82    3.49
  -2   7   9  227.09    3.49
  -2  -7   9  142.61    3.04
   2   7 -10   17.50    2.59
  -2   7  10   23.28    2.70
  -2  -7  10   24.05    3.27
   2   7 -10   17.88    3.65
   2  -7 -10   22.81    2.62
   2  -7 -10   22.71    2.70
  -2  -7  10   17.71    2.88
   2   7 -11   70.11    3.00
   2   7 -11   69.31    3.51
  -2   7  11   74.37    2.29
  -2  -7  11   98.09    4.18
  -2  -7  11   99.33    3.42
   2  -7 -11   93.68    2.41
   2  -7 -11   79.71    2.27
  -2   7  11   51.97    2.28
   2  -8  -1  250.58    2.58
  -2  -8   1  266.18    4.12
  -2   8   1  250.32    2.94
  -2  -8   1  216.05    2.53
   2   8  -1  238.58    2.94
  -2  -8   1  271.07    4.28
   2  -8  -2   13.88    2.00
  -2   8   2    9.32    1.98
  -2  -8   2   10.29    2.11
   2   8  -2   16.53    2.11
   2  -8  -2   14.29    2.26
  -2  -8   2    9.80    2.79
   2  -8  -3   10.58    2.00
  -2   8   3    8.83    2.00
   2   8  -3    9.52    1.59
   2  -8  -3    9.78    2.20
  -2  -8   3    7.07    2.81
  -2  -8   3    7.12    1.52
   2  -8  -4  535.22    4.35
   2  -8  -4  514.32    4.78
  -2  -8   4  515.45    4.64
   2   8  -4  476.14    4.01
  -2   8   4  517.17    4.03
  -2  -8   4  572.98    6.08
   2  -8  -5   44.74    2.33
   2   8  -5   44.69    2.46
   2  -8  -5   46.35    2.44
  -2   8   5   47.29    1.70
  -2  -8   5   45.69    2.31
  -2  -8   5   45.63    3.07
   2   8  -6   22.63    2.46
  -2  -8   6   19.21    2.32
   2  -8  -6   19.20    2.34
  -2   8   6   19.82    2.27
   2  -8  -6   18.83    1.75
  -2  -8   6   13.20    2.87
   2   8  -7    0.65    2.53
  -2  -8   7    2.28    2.30
   2  -8  -7    2.06    1.73
   2  -8  -7    2.96    2.41
  -2   8   7    1.02    1.69
  -2  -8   7    0.62    2.78
  -2  -8   8    5.36    2.84
   2   8  -8    7.31    2.70
   2  -8  -8    6.20    1.85
   2  -8  -8    5.14    1.77
  -2   8   8    6.27    1.78
  -2  -8   8    5.94    2.41
  -2  -8   9    0.46    2.92
   2   8  -9    0.59    2.89
  -2  -8   9    0.48    2.56
  -2   8   9    0.65    2.58
   2  -8  -9   -0.04    2.70
   2  -8  -9    3.24    2.60
   2  -8 -10    1.00    1.99
   2   8 -10   -0.38    1.86
   2  -9  -1  216.90    2.90
   2  -9  -1  210.56    3.31
  -2   9   1  210.21    2.45
   2   9  -1  209.35    2.52
   2  -9  -1  228.19    3.25
  -2  -9   1  221.20    3.58
  -2  -9   1  213.64    2.96
  -2  -9   1  228.87    4.25
  -2  -9   2  153.58    3.79
  -2  -9   2  154.93    3.64
   2  -9  -2  146.53    2.62
  -2   9   2  145.74    2.13
  -2  -9   2  152.10    2.28
   2  -9  -2  153.25    3.04
   2   9  -2  150.12    2.78
  -2  -9   3    1.44    3.08
   2  -9  -3    3.31    1.53
  -2   9   3    3.66    2.19
  -2  -9   3    2.36    1.56
   2   9  -3    2.62    2.28
   2  -9  -3    3.42    2.31
   2  -9  -4    1.82    2.26
  -2  -9   4    1.59    2.23
   2   9  -4    2.47    2.24
  -2   9   4   -0.88    1.60
   2  -9  -4    1.91    1.70
  -2  -9   4    2.57    3.05
   2   9  -5  204.39    3.28
   2  -9  -5  203.71    3.12
  -2  -9   5  187.11    2.67
   2  -9  -5  191.94    3.31
  -2   9   5  201.92    2.59
  -2  -9   5  105.78    3.12
   2   9  -6   12.25    1.87
  -2  -9   6   13.70    1.77
   2  -9  -6   15.52    2.52
   2  -9  -6   14.88    2.64
  -2   9   6   14.68    2.51
  -2  -9   6   16.66    3.17
  -2  -9   7    0.52    3.17
  -2   9   7   -0.81    2.56
   2  -9  -7    0.88    2.64
   2  -9  -7    1.06    2.65
   2   9  -7    2.76    2.63
  -2  -9   7    0.79    2.50
  -2  -9   8   21.48    2.72
  -2   9   8   24.77    2.78
   2  -9  -8   19.99    2.04
  -2  -9   8   25.34    3.36
   2   9  -8   20.15    2.94
   2  -9  -8   16.41    2.06
  -2  10   1   37.33    2.48
   2 -10  -1   34.41    1.99
   2 -10  -1   36.63    2.44
  -2 -10   1   39.17    2.83
   2 -10  -1   37.85    2.87
   2  10  -1   38.56    2.52
  -2 -10   1   33.99    1.82
  -2 -10   1   41.81    3.34
  -2 -10   2  351.33    4.50
  -2  10   2  313.58    3.07
   2 -10  -2  352.54    3.67
   2 -10  -2  349.06    4.23
  -2 -10   2  359.19    3.91
   2  10  -2  342.41    3.74
  -2 -10   2  417.21    6.14
  -2  10   3   84.24    2.62
   2 -10  -3   81.41    2.67
   2 -10  -3   77.31    2.94
  -2 -10   3   75.91    2.09
   2  10  -3   80.57    2.76
  -2 -10   3   38.40    2.71
  -2  10   4  140.58    2.96
   2  10  -4  138.13    3.15
   2 -10  -4  136.88    2.34
   2 -10  -4  135.18    3.27
  -2 -10   4  146.68    3.12
  -2 -10   4  166.59    4.45
   2  10  -5    2.28    2.60
  -2  10   5    1.41    2.52
   2 -10  -5    2.73    2.56
  -2 -10   5    0.89    1.71
   2 -10  -5    0.50    2.77
  -2 -10   5    2.43    3.57
   2  10  -6   64.87    2.99
  -2  10   6   38.42    2.04
  -2 -10   6   67.10    2.88
   2 -10  -6   62.72    2.89
   2 -10  -6   53.64    3.14
  -2 -10   6   66.17    4.12
   1   0  -1    0.36    2.33
  -1   0   1    0.11    2.27
   1   0  -1    0.47    3.04
   1   0  -1    0.41    2.19
  -1   0   2   33.83    1.95
   1   0  -2   37.58    2.44
  -1   0   3    0.44    2.75
  -1   0   3    0.34    1.92
   1   0  -3    0.73    1.36
   1   0  -3    0.45    2.78
   1   0  -4   88.70    4.22
  -1   0   4   95.52    2.47
  -1   0   4   86.82    4.15
   1   0  -4   85.81    2.08
   1   0  -5    0.22    1.96
  -1   0   5    0.47    2.34
  -1   0   5    0.46    1.64
   1   0  -5    0.43    1.63
   1   0  -6 5150.54   23.93
  -1   0   6 4472.44   21.48
  -1   0   7    0.26    2.13
  -1   0   7   -0.19    1.19
   1   0  -7    1.70    1.71
  -1   0   8  351.14    6.59
  -1   0   8  373.69    6.22
  -1   0   8  400.12    3.63
   1   0  -8  320.89    3.01
  -1   0   9    0.53    2.74
  -1   0   9    0.51    3.23
  -1   0   9    0.35    1.28
   1   0  -9    0.83    1.32
  -1   0  10  174.70    6.07
  -1   0  10  177.48    2.70
   1   0 -10  145.80    2.71
  -1   0  10  158.95    5.21
  -1   0  11    1.00    1.47
   1   0 -11   -1.19    2.10
  -1   0  11    0.30    4.50
  -1   0  11    0.15    4.94
  -1   0  12   12.87    1.71
   1   0 -12   21.80    1.76
   1   0 -13    1.07    1.79
  -1   0  13    1.31    2.33
   1   1  -1    8.38    2.57
   1   1  -1    8.16    1.53
  -1   1   1    8.51    1.61
  -1  -1   1    8.17    1.55
   1  -1  -1    8.34    2.11
  -1  -1   1    9.23    2.50
  -1   1   2 1394.07   13.39
   1  -1  -2 1330.92   13.23
  -1  -1   2 1366.06   14.93
  -1   1   2 1521.61   11.92
   1   1  -2 1521.99   13.42
   1  -1  -2 1506.02   12.01
  -1  -1   2 1517.57   13.31
   1   1  -2 1491.16   16.25
   1  -1  -3   91.60    2.63
   1  -1  -3   83.38    3.15
  -1   1   3   90.28    2.61
   1   1  -3   78.60    3.95
  -1  -1   3   85.48    2.75
   1   1  -3   76.99    2.32
  -1  -1   3   72.76    3.83
  -1   1   3   75.79    2.81
  -1   1   4   10.33    1.74
  -1   1   4    9.67    1.33
   1  -1  -4   10.72    2.08
  -1  -1   4   12.33    1.38
  -1  -1   4   10.24    2.73
   1  -1  -4   13.76    1.81
   1   1  -4   11.59    1.84
  -1   1   5  418.45    5.55
  -1  -1   5  382.59    7.59
   1  -1  -5  461.27    4.25
  -1  -1   5  384.71    3.84
  -1   1   5  451.73    4.18
   1   1  -5  445.38    4.32
   1  -1  -5  425.34    5.36
  -1  -1   5  433.08    7.93
  -1   1   6   79.19    2.65
  -1  -1   6   70.96    3.64
   1   1  -6   86.57    2.27
  -1   1   6   89.19    2.23
  -1  -1   6   80.04    3.75
  -1  -1   6   79.35    1.80
   1  -1  -6   85.22    2.19
   1  -1  -6   79.98    2.98
  -1  -1   7  516.66    4.24
  -1   1   7  487.86    6.01
  -1  -1   7  418.50    7.60
  -1   1   7  453.21    3.64
  -1  -1   7  467.08    7.47
   1  -1  -7  491.02    4.13
   1   1  -7  498.63    4.26
   1  -1  -7  506.77    6.31
   1  -1  -8  918.74    9.25
  -1   1   8  869.30    8.75
   1  -1  -8  763.54    4.97
  -1  -1   8  785.96   11.23
  -1  -1   8  841.61   10.30
  -1  -1   8  812.10    5.64
   1   1  -8  905.07    5.94
  -1   1   8  960.32    5.93
  -1   1   9  289.24    4.96
   1  -1  -9  281.30    5.27
  -1  -1   9  266.70    7.23
  -1   1   9  268.19    2.78
  -1  -1   9  279.13    6.87
   1  -1  -9  253.66    2.67
  -1  -1   9  261.21    2.79
   1   1  -9  279.49    2.91
   1  -1 -10   36.13    3.07
  -1   1  10   30.05    1.61
  -1  -1  10   30.33    2.10
   1  -1 -10   31.67    1.59
   1   1 -10   34.05    2.29
  -1   1  10   33.38    2.84
   1  -1 -11    6.79    2.13
  -1  -1  11    7.86    2.11
  -1   1  11    6.58    3.11
  -1   1  11    6.04    1.51
   1   1 -11    7.21    2.26
  -1   1  11    7.12    3.08
  -1   1  12  660.76   12.18
  -1   1  12  629.29    4.86
  -1  -1  12  587.44    4.89
  -1   1  12  613.99   11.91
   1  -1 -12  520.84    4.34
   1   1 -12  529.21    4.45
  -1   1  13    1.81    1.70
   1   1 -13    1.38    1.75
  -1  -1  13    2.64    2.44
   1  -1 -13    1.27    2.48
  -1  -2   1  108.70    3.61
   1   2  -1  115.25    2.68
  -1  -2   1  110.53    2.61
   1  -2  -1  115.32    2.97
  -1   2   1  112.80    2.90
   1   2  -2    9.96    2.09
   1  -2  -2   10.01    1.90
   1  -2  -2    9.62    1.95
  -1  -2   2    7.99    1.29
  -1   2   2    9.65    1.90
  -1  -2   2   11.34    2.06
  -1   2   2    7.72    1.39
   1   2  -2    8.80    1.37
  -1  -2   3  358.20    5.34
  -1  -2   3  399.19    4.95
  -1   2   3  369.56    4.75
   1  -2  -3  376.09    4.63
   1  -2  -3  408.38    4.44
  -1   2   3  405.70    4.44
   1   2  -3  370.09    5.26
   1   2  -3  417.08    5.28
  -1   2   4  351.03    4.54
  -1   2   4  421.95    4.18
   1  -2  -4  369.23    4.48
   1   2  -4  408.51    4.62
   1  -2  -4  398.16    4.10
  -1  -2   4  375.79    4.30
  -1  -2   4  364.43    5.73
   1   2  -4  355.97    5.39
  -1   2   5   86.02    2.51
  -1  -2   5   83.54    3.13
  -1   2   5   87.93    1.91
   1  -2  -5   75.39    1.83
   1  -2  -5   83.98    2.45
  -1  -2   5   85.76    2.25
   1   2  -5   93.54    3.49
   1   2  -5   89.35    2.32
  -1   2   6   16.22    1.87
  -1   2   6   16.31    1.84
   1  -2  -6   17.20    1.82
   1  -2  -6   14.60    1.84
  -1  -2   6   15.37    1.75
  -1  -2   6   13.51    2.28
   1   2  -6   15.57    1.82
  -1   2   7   58.76    2.32
  -1  -2   7   65.71    3.51
  -1  -2   7   56.39    2.96
  -1   2   7   58.31    1.66
   1  -2  -7   65.81    2.15
  -1  -2   7   54.87    1.60
   1  -2  -7   58.08    2.33
   1   2  -7   55.62    1.69
  -1   2   8  397.40    5.04
  -1  -2   8  386.22    3.66
   1  -2  -8  387.18    4.59
  -1   2   8  412.54    3.61
   1  -2  -8  328.06    2.96
  -1  -2   8  356.04    6.49
   1   2  -8  347.41    3.36
  -1  -2   8  384.90    6.24
  -1  -2   9  105.61    4.63
  -1   2   9  114.66    3.21
  -1  -2   9  107.54    4.50
  -1   2   9  116.08    2.41
   1   2  -9  106.92    2.54
  -1  -2   9  111.11    2.34
   1  -2  -9  102.95    2.42
   1  -2  -9  104.77    2.86
  -1   2  10   24.23    2.70
   1   2 -10   22.79    2.16
  -1   2  10   22.08    2.08
   1  -2 -10   24.48    2.38
  -1  -2  10   20.34    2.08
   1  -2 -10   20.22    1.51
   1  -2 -11   -0.04    2.74
  -1   2  11    1.14    2.12
  -1  -2  11    1.82    1.53
   1  -2 -11    0.55    1.49
  -1   2  11    0.30    2.68
   1   2 -11   -0.74    2.30
  -1   2  12    1.25    2.27
   1  -2 -12    1.88    3.07
   1   2 -12    2.06    2.37
  -1  -2  12    0.64    2.21
  -1   2  12    1.36    2.87
   1  -2 -12    0.64    1.59
   1   2 -13   10.28    1.95
  -1   2  13    9.72    4.03
  -1  -2  13    8.95    1.76
  -1   2  13    7.27    2.50
  -1   2  13    9.40    3.78
   1  -2 -13    9.68    1.82
  -1  -3   1   23.57    1.56
   1  -3  -1   26.73    1.52
  -1   3   1   27.40    1.55
  -1  -3   1  133.58    3.29
   1   3  -1  145.97    2.86
   1  -3  -2   33.96    1.55
   1  -3  -2   36.90    2.02
  -1  -3   2   36.36    2.01
  -1   3   2   35.63    1.53
   1   3  -2   38.26    2.09
  -1  -3   2   35.90    2.38
  -1  -3   3    5.19    1.71
   1  -3  -3    5.26    1.68
   1  -3  -3    4.36    1.19
   1   3  -3    4.42    1.42
   1   3  -3    4.27    1.34
  -1   3   3    4.79    1.17
  -1   3   3    5.12    1.21
  -1  -3   3    6.54    1.94
  -1  -3   4 1234.22   10.47
   1   3  -4 1530.80   10.71
  -1  -3   4 1443.97   10.44
   1   3  -4 1344.51   10.43
  -1   3   4 1427.40    8.89
   1  -3  -4 1476.00    9.74
   1  -3  -4 1448.83    8.94
  -1   3   4 1524.28   11.14
   1  -3  -5  196.67    2.80
  -1  -3   5  192.45    2.73
  -1   3   5  206.56    2.83
   1  -3  -5  198.09    3.03
   1   3  -5  207.87    3.24
  -1  -3   5  181.19    3.42
   1   3  -5  183.36    3.54
  -1   3   5  195.44    3.07
   1   3  -6   21.23    1.50
  -1  -3   6   26.83    1.43
  -1   3   6   21.74    1.39
   1  -3  -6   19.17    1.34
   1  -3  -6   21.32    1.40
  -1  -3   6   20.86    2.02
  -1   3   6   21.80    1.85
   1   3  -6   24.44    2.71
  -1  -3   7  558.03    4.79
  -1   3   7  581.97    5.52
  -1   3   7  622.13    4.52
   1  -3  -7  586.40    4.19
   1  -3  -7  603.05    5.09
   1   3  -7  593.19    7.01
   1   3  -7  534.04    4.39
  -1  -3   7  540.26    6.55
  -1  -3   8  218.72    4.51
  -1   3   8  242.88    3.61
  -1  -3   8  253.89    5.05
  -1   3   8  246.28    2.90
   1  -3  -8  230.60    3.26
   1  -3  -8  187.70    2.33
  -1  -3   8  189.39    2.62
   1   3  -8  236.80    3.14
  -1  -3   9   63.80    3.38
  -1  -3   9   60.23    3.15
  -1   3   9   64.64    2.20
   1  -3  -9   57.80    1.70
  -1   3   9   68.66    2.89
   1   3  -9   59.40    2.39
   1  -3  -9   64.51    2.42
  -1  -3   9   62.78    2.23
  -1  -3  10  298.35    6.85
   1  -3 -10  301.60    4.06
  -1   3  10  339.67    3.37
  -1  -3  10  239.67    2.98
  -1  -3  10  303.52    6.44
   1  -3 -10  311.67    3.37
  -1   3  10  306.88    4.46
   1   3 -10  258.00    3.45
  -1   3  11    3.66    2.16
  -1  -3  11    3.51    1.55
   1  -3 -11    6.30    1.53
  -1   3  11    5.67    2.31
   1   3 -11    5.14    1.62
   1  -3 -11    5.33    2.32
   1  -3 -12   31.91    3.19
  -1   3  12   28.67    1.82
   1  -3 -12   30.16    2.40
   1   3 -12   29.12    2.59
  -1   3  12   21.99    2.65
  -1  -3  12   26.65    1.79
   1   3 -13    2.10    2.72
   1  -3 -13    0.53    3.19
   1  -3 -13    2.18    2.51
  -1   3  13   -0.04    1.79
  -1  -3  13    1.94    1.76
  -1   3  13    1.35    3.33
   1  -4  -1  596.48    4.89
  -1  -4   1  586.10    5.00
  -1   4   1  558.97    4.85
   1   4  -1  575.98    4.98
   1  -4  -2   35.60    1.51
  -1  -4   2   32.35    2.25
  -1  -4   2   31.51    1.82
   1  -4  -2   33.61    1.89
  -1   4   2   32.22    1.92
   1   4  -2   35.47    1.91
  -1  -4   3  117.09    2.46
   1  -4  -3  122.86    2.42
   1  -4  -3  120.54    2.45
   1   4  -3  123.65    2.58
   1   4  -3  119.52    2.80
  -1   4   3  119.19    2.37
  -1  -4   3  123.84    2.97
  -1   4   4    1.52    1.68
  -1  -4   4    2.40    1.70
  -1  -4   4    1.93    1.87
  -1   4   4    1.16    1.24
   1  -4  -4    2.04    1.69
   1   4  -4    1.74    1.32
   1  -4  -4    2.74    1.71
   1   4  -4    3.02    1.96
  -1   4   5   26.62    1.38
   1   4  -5   27.34    2.11
  -1  -4   5   23.65    1.45
   1   4  -5   27.33    2.18
   1  -4  -5   24.52    1.43
   1  -4  -5   31.25    1.95
  -1  -4   5   25.98    1.55
  -1   4   5   28.18    1.90
  -1  -4   6  729.34    6.96
   1  -4  -6  689.44    5.22
   1  -4  -6  734.29    5.18
   1   4  -6  788.92    7.22
  -1  -4   6  693.47    5.97
  -1   4   6  735.83    5.13
  -1   4   6  820.12    6.39
   1   4  -6  735.06    5.96
   1   4  -7    5.66    2.08
  -1  -4   7    5.93    1.90
  -1   4   7    6.02    1.34
   1  -4  -7    4.99    1.34
   1  -4  -7    7.61    1.96
  -1   4   7    8.99    1.87
   1   4  -7    6.79    2.15
  -1  -4   7    5.36    1.87
  -1  -4   8   17.72    2.51
   1   4  -8   15.75    2.20
   1   4  -8   16.63    2.34
  -1   4   8   17.72    1.44
  -1   4   8   18.89    2.09
   1  -4  -8   17.34    2.00
   1  -4  -8   16.47    1.55
  -1  -4   8   17.03    2.06
  -1  -4   9  296.24    5.06
  -1  -4   9  386.75    5.98
  -1   4   9  295.83    3.05
   1  -4  -9  326.31    3.13
  -1  -4   9  367.23    3.96
   1  -4  -9  373.04    4.01
   1   4  -9  311.66    3.75
  -1   4   9  360.11    4.31
  -1  -4  10  112.19    3.85
  -1  -4  10   99.28    3.65
  -1  -4  10   90.37    2.03
  -1   4  10  111.28    2.61
   1  -4 -10  108.34    2.80
   1  -4 -10   93.86    2.03
   1   4 -10   96.53    2.68
  -1   4  10  114.75    2.92
  -1  -4  11  113.38    5.00
  -1   4  11   95.89    2.18
  -1  -4  11  110.20    2.79
  -1   4  11   91.06    3.01
   1  -4 -11   98.87    2.04
  -1  -4  11  111.64    4.67
   1   4 -11   97.00    2.79
   1  -4 -11  115.20    3.01
  -1   4  12    1.45    1.79
  -1   4  12    1.80    2.56
   1   4 -12    3.13    2.48
  -1  -4  12    1.59    1.76
   1  -4 -12    0.83    2.38
   1  -4 -12    3.05    2.56
   1  -4 -13  162.65    3.91
   1  -4 -13  132.95    3.20
   1   4 -13  135.59    3.40
  -1  -5   1   30.76    2.18
   1  -5  -1   28.75    1.91
  -1  -5   1   15.15    1.82
  -1   5   1   30.71    1.93
   1   5  -1   17.48    1.41
   1  -5  -2   82.53    2.16
  -1  -5   2   77.78    2.12
   1  -5  -2   80.84    2.27
  -1   5   2   77.92    2.12
   1   5  -2   81.48    2.23
  -1  -5   2   81.81    2.64
   1  -5  -3   54.85    2.08
   1   5  -3   56.12    2.13
  -1  -5   3   56.43    2.05
   1  -5  -3   52.67    1.58
  -1   5   3   56.20    1.59
  -1  -5   3   57.81    2.51
  -1  -5   4  798.91    6.45
   1   5  -4  748.97    6.03
   1  -5  -4  823.84    5.81
   1  -5  -4  812.03    5.98
  -1   5   4  742.71    5.34
  -1  -5   4  819.26    7.11
  -1  -5   5   33.56    1.75
  -1  -5   5   32.72    2.03
   1   5  -5   33.54    2.24
   1   5  -5   32.00    2.31
   1  -5  -5   34.18    2.07
   1  -5  -5   29.20    1.48
  -1   5   5   32.37    1.52
  -1  -5   6   37.85    1.65
  -1  -5   6   41.81    2.27
  -1   5   6   40.67    1.62
   1   5  -6   40.70    2.37
   1  -5  -6   41.87    1.63
   1  -5  -6   41.41    2.06
  -1   5   6   46.16    2.10
   1   5  -6   47.23    2.39
  -1  -5   7   32.65    2.15
  -1   5   7   28.59    2.10
   1  -5  -7   26.97    1.49
   1   5  -7   35.16    2.93
   1  -5  -7   34.64    2.17
   1   5  -7   29.07    1.78
  -1  -5   7   29.45    2.25
  -1   5   7   35.97    2.13
  -1  -5   8  242.52    3.91
  -1   5   8  257.91    3.15
   1  -5  -8  254.35    3.09
   1   5  -8  254.37    4.44
   1  -5  -8  250.88    3.28
  -1  -5   8  242.49    3.45
  -1   5   8  260.87    3.41
   1   5  -8  215.36    3.37
   1   5  -9   12.93    2.25
  -1  -5   9   15.36    2.32
  -1   5   9   13.07    1.57
   1   5  -9   15.01    2.43
   1  -5  -9   10.81    2.17
  -1  -5   9   14.45    2.28
   1  -5  -9   16.66    2.22
  -1   5   9   16.97    2.27
  -1  -5  10    5.39    2.89
  -1  -5  10    6.55    2.78
  -1   5  10    5.84    1.63
   1   5 -10    5.29    1.56
   1  -5 -10    5.92    2.18
  -1  -5  10    3.95    1.64
   1  -5 -10    6.44    2.29
  -1   5  10    6.23    2.36
  -1  -5  11   12.53    3.15
  -1   5  11   12.00    2.39
  -1  -5  11   11.34    3.18
   1  -5 -11   13.00    2.48
   1  -5 -11   11.89    1.71
  -1  -5  11   12.14    2.50
  -1   5  11   14.49    2.58
   1   5 -11    8.73    2.49
  -1  -5  12  418.80    5.04
  -1   5  12  359.31    3.63
  -1  -5  12  256.60    7.36
  -1   5  12  455.81    6.40
   1  -5 -12  400.80    4.30
   1  -5 -12  434.91    5.16
   1   5 -12  327.25    3.75
  -1  -5  12  264.60    6.65
  -1  -6   1  321.99    4.12
   1  -6  -1  313.51    3.20
  -1  -6   1  288.43    3.14
  -1   6   1  307.69    3.20
   1   6  -1  303.95    2.95
   1   6  -2    0.84    1.30
   1  -6  -2    1.49    1.81
  -1  -6   2    0.58    1.70
   1  -6  -2    1.12    1.41
  -1   6   2   -0.44    1.81
  -1  -6   2    0.10    2.14
  -1  -6   3  215.31    2.94
   1  -6  -3  223.54    2.83
   1  -6  -3  219.57    2.77
   1   6  -3  200.64    2.60
  -1   6   3  217.53    2.74
  -1  -6   3  232.51    3.61
  -1  -6   4    1.05    1.85
   1  -6  -4    1.78    1.85
   1   6  -4    2.72    1.96
  -1   6   4    0.93    1.28
  -1  -6   4    3.55    2.32
   1  -6  -4    1.02    1.97
  -1  -6   5  445.72    4.44
   1   6  -5  473.73    4.59
   1  -6  -5  432.50    3.94
   1  -6  -5  410.85    3.64
  -1  -6   5  456.81    5.04
  -1   6   5  444.83    3.97
   1   6  -6  205.83    3.03
  -1  -6   6  240.48    3.39
   1  -6  -6  246.77    3.18
   1  -6  -6  224.56    3.10
  -1   6   6  217.80    2.60
  -1  -6   6  228.02    3.63
   1   6  -6  234.26    3.51
   1  -6  -7   33.16    2.28
  -1  -6   7   30.72    2.24
  -1   6   7   31.13    2.27
   1  -6  -7   32.06    2.28
   1   6  -7   29.41    2.54
  -1  -6   7   20.34    1.80
  -1   6   7   29.47    1.64
   1   6  -7   25.38    2.41
   1   6  -8   17.78    2.58
  -1  -6   8   19.22    2.23
  -1   6   8   17.02    2.20
  -1  -6   8   18.75    2.43
   1  -6  -8   20.99    2.26
   1  -6  -8   17.92    2.21
  -1   6   8   23.54    2.28
   1   6  -8   18.13    2.40
  -1  -6   9  220.52    4.10
  -1   6   9  192.91    3.16
   1   6  -9  195.24    4.02
  -1   6   9  255.81    3.56
  -1  -6   9  157.92    2.93
   1   6  -9  175.62    2.85
   1  -6  -9  234.75    3.44
   1  -6  -9  190.76    2.67
  -1   6  10  117.89    2.81
  -1  -6  10  116.22    3.50
   1   6 -10   88.17    3.33
   1  -6 -10   94.42    2.19
   1  -6 -10  122.18    2.99
  -1   6  10  128.92    3.06
   1   6 -10   89.44    2.83
  -1  -6  10  102.04    3.13
  -1  -6  11    0.90    3.09
  -1   6  11    1.71    2.51
  -1  -6  11    0.52    3.20
   1  -6 -11    1.91    1.80
  -1  -6  11   -0.35    2.78
  -1   6  11    2.60    2.60
   1  -6 -11    1.91    2.51
   1   6 -11    1.86    1.82
   1  -7  -1  101.55    2.25
  -1  -7   1  102.85    2.26
  -1   7   1  100.25    1.81
   1   7  -1  102.42    1.89
  -1  -7   1  110.49    2.87
  -1  -7   2   47.07    2.61
   1  -7  -2   43.73    1.56
  -1  -7   2   41.22    2.01
   1  -7  -2   42.78    2.32
   1   7  -2   42.38    2.09
  -1   7   2   41.02    2.02
  -1  -7   3   36.61    1.58
   1  -7  -3   47.45    2.07
  -1   7   3   35.68    1.53
   1   7  -3   40.20    2.22
   1  -7  -3   37.93    2.29
  -1  -7   3   38.51    2.76
  -1  -7   4  246.44    2.84
   1  -7  -4  271.36    3.13
   1   7  -4  267.23    3.40
   1  -7  -4  258.44    3.40
  -1  -7   4  258.12    3.39
  -1   7   4  257.11    3.01
  -1  -7   5   43.84    2.79
   1   7  -5   44.41    2.46
  -1  -7   5   43.79    2.26
   1  -7  -5   43.13    2.19
   1  -7  -5   40.78    2.33
  -1   7   5   43.66    2.11
   1   7  -6   99.36    2.81
  -1  -7   6   95.51    2.55
   1  -7  -6   99.31    2.57
   1  -7  -6   82.01    2.05
  -1   7   6   94.81    1.96
  -1  -7   6   97.80    3.10
  -1  -7   7   51.85    2.44
   1  -7  -7   58.20    2.53
   1   7  -7   47.36    2.72
  -1   7   7   51.84    2.40
  -1  -7   7   55.16    2.81
   1  -7  -7   45.40    2.40
   1   7  -8   66.60    2.79
  -1  -7   8   76.78    2.73
   1   7  -8   73.56    3.03
   1  -7  -8   67.24    2.09
   1  -7  -8   83.95    2.74
  -1   7   8   81.36    2.11
  -1  -7   8   56.89    2.29
   1   7  -9    4.91    2.47
  -1  -7   9    7.63    2.53
   1  -7  -9    7.51    2.45
   1  -7  -9    7.20    2.53
  -1   7   9    6.59    2.46
  -1  -7   9    3.01    1.92
   1   7  -9    5.25    2.87
   1   7 -10  415.27    4.64
  -1   7  10  438.85    4.30
  -1  -7  10  589.34    9.51
   1  -7 -10  452.22    4.77
   1   7 -10  465.55    6.14
  -1   7  10  372.55    4.07
   1  -7 -10  570.28    5.40
  -1  -7  10  524.22    6.44
  -1   8   1  220.34    2.45
   1  -8  -1  225.49    2.47
   1  -8  -1  194.61    2.69
  -1  -8   1  227.70    2.95
  -1  -8   1  225.19    3.36
   1   8  -1  220.14    2.84
   1  -8  -2   30.15    2.05
   1  -8  -2   30.08    1.75
  -1  -8   2   31.46    2.11
  -1   8   2   32.15    1.51
   1   8  -2   27.70    1.58
  -1  -8   2   33.15    2.74
  -1  -8   3   89.10    2.41
   1  -8  -3   96.58    2.33
   1  -8  -3   88.81    2.56
   1   8  -3   97.08    2.50
  -1   8   3   90.78    2.28
  -1  -8   3   92.57    3.15
  -1  -8   4   36.74    2.96
  -1  -8   4   33.41    2.17
   1   8  -4   34.69    2.35
   1  -8  -4   32.62    2.18
   1  -8  -4   35.01    2.39
  -1   8   4   33.94    1.59
   1   8  -5  131.74    2.88
  -1  -8   5  125.44    2.71
   1  -8  -5  120.19    2.91
  -1   8   5  123.13    2.15
   1  -8  -5  125.94    2.64
  -1  -8   5  135.75    3.52
   1   8  -6   28.85    2.62
  -1  -8   6   28.28    2.40
   1  -8  -6   26.87    2.45
   1  -8  -6   29.77    1.74
  -1   8   6   28.21    2.35
  -1  -8   6   27.92    2.93
  -1  -8   7   20.38    2.37
   1  -8  -7   20.80    2.53
   1  -8  -7   18.43    1.85
  -1  -8   7   17.53    2.95
  -1   8   7   19.54    2.42
   1   8  -7   19.44    2.74
  -1  -8   8  217.72    3.87
   1  -8  -8  180.27    3.48
   1   8  -8  214.15    3.87
   1  -8  -8  223.43    2.96
  -1   8   8  227.04    3.39
  -1  -8   8  230.27    4.26
  -1  -8   9    8.19    3.08
  -1  -8   9   10.44    2.72
   1  -8  -9    8.90    2.72
  -1   8   9   12.20    2.67
   1   8  -9    9.05    3.07
   1  -8  -9    9.18    1.99
  -1  -9   1   15.59    2.68
  -1  -9   1   14.59    2.45
   1  -9  -1   11.38    1.71
   1  -9  -1   15.53    2.10
  -1  -9   1   16.88    2.30
  -1   9   1   14.77    2.12
   1   9  -1   15.25    2.24
  -1   9   2    6.50    2.09
   1  -9  -2    6.89    1.72
   1  -9  -2    7.26    1.49
  -1  -9   2    8.23    1.59
   1   9  -2    8.79    2.25
  -1  -9   2    9.30    2.78
   1  -9  -3   10.25    2.16
   1  -9  -3    9.79    1.74
   1   9  -3    9.86    2.33
  -1   9   3    7.30    1.54
  -1  -9   3    7.91    1.59
  -1  -9   3   19.29    3.11
   1   9  -4  425.53    4.19
  -1  -9   4  400.12    4.21
   1  -9  -4  407.73    4.45
   1  -9  -4  411.21    3.57
  -1   9   4  394.19    3.87
  -1  -9   4  260.56    3.83
   1   9  -5   62.68    2.73
  -1  -9   5   57.09    1.92
   1  -9  -5   60.13    2.81
   1  -9  -5   59.86    1.97
  -1   9   5   46.96    1.88
  -1  -9   5   66.20    3.47
  -1  -9   6   10.02    1.76
   1  -9  -6   12.22    2.65
   1  -9  -6   11.26    1.84
  -1   9   6   13.14    2.46
  -1  -9   6   11.50    3.24
   1   9  -6   11.20    2.69
  -1  -9   7  173.78    3.45
   1  -9  -7  149.16    3.41
   1  -9  -7  177.12    3.34
  -1   9   7  181.07    3.20
  -1  -9   7  178.02    4.31
   1   9  -7  154.30    3.51
  -1  -9   8    0.64    2.71
   1   9  -8    1.43    2.07
   1  -9  -8   -0.65    1.97
   1  -9  -8   -2.03    2.78
  -1  -9   8    2.46    3.33
  -1   9   8    1.54    2.70
  -1  10   1   80.10    2.57
   1 -10  -1   84.81    3.09
  -1 -10   1   78.75    2.26
   1 -10  -1   80.03    2.28
   1 -10  -1   80.14    2.53
  -1 -10   1   77.93    2.64
   1  10  -1   90.38    2.69
  -1 -10   1   95.09    3.44
  -1 -10   2    9.60    2.66
   1 -10  -2    9.24    2.65
   1 -10  -2   11.12    2.34
  -1 -10   2   10.00    2.42
  -1  10   2    9.77    2.37
   1  10  -2   10.59    1.76
  -1 -10   2   10.98    3.14
   1  10  -3   10.90    1.77
   1 -10  -3   14.33    2.69
  -1 -10   3   14.48    2.48
   1 -10  -3   11.93    2.43
  -1  10   3   13.56    2.42
  -1 -10   3   16.28    3.37
   1  10  -4   68.95    2.93
  -1 -10   4   60.08    2.05
   1 -10  -4   54.88    2.26
   1 -10  -4   58.26    1.99
  -1  10   4   56.68    2.65
  -1 -10   4   37.36    3.58
   1  10  -5    0.80    1.89
  -1 -10   5    0.95    2.44
   1 -10  -5   -0.94    2.84
   1 -10  -5    2.36    2.59
  -1  10   5    1.24    2.62
  -1 -10   5    0.07    3.57
  -1 -10   6  293.68    3.64
   1 -10  -6  287.11    4.30
   1 -10  -6  322.33    3.98
   1  10  -6  291.82    4.12
  -1 -11   1   30.23    1.97
  -1 -11   1   28.33    3.05
   1 -11  -1   32.51    2.94
   1 -11  -1   33.09    1.95
   0   0   1    1.29    2.27
   0   0   1    0.66    2.25
   0   0  -1    1.17    1.56
   0   0  -1    0.86    2.15
   0   0  -2 1415.82   15.69
   0   0   2 1630.56   12.47
   0   0  -2 1417.87   11.31
   0   0   2 1411.51   15.21
   0   0  -3    0.49    1.56
   0   0   3    0.50    1.83
   0   0  -3    1.57    1.31
   0   0   3   -0.07    2.11
   0   0  -5    0.40    1.64
   0   0   5    0.39    1.21
   0   0  -5    1.10    1.69
   0   0   5    1.18    1.73
   0   0  -6  431.40    6.30
   0   0   6  396.65    3.54
   0   0   6  418.86    5.48
   0   0  -6  432.61    3.95
   0   0   7   -0.15    1.74
   0   0   7    0.20    1.19
   0   0  -7    0.18    1.72
   0   0  -8 1093.02    6.56
   0   0   8 1131.71   11.51
   0   0   8 1148.85    9.44
   0   0   8 1053.99    6.40
   0   0   9    0.08    2.35
   0   0   9    0.23    1.33
   0   0   9    0.29    2.80
   0   0  -9    1.02    1.36
   0   0  10 1090.53   10.62
   0   0  10  915.18    6.29
   0   0  10 1191.78   13.47
   0   0 -10 1004.08    6.27
   0   0 -11    0.47    1.51
   0   0  11    0.11    2.70
   0   0  11    0.78    3.44
   0   0  11    2.23    2.12
   0   0  12   99.25    5.03
   0   0 -12   90.95    2.21
   0   0  12   86.51    2.64
   0   0  12  122.91    6.22
   0   0  13    1.22    1.75
   0   0 -13   -0.48    1.78
   0  -1   0    5.16    2.11
   0   1   0    5.84    1.56
   0   1   1   36.77    2.46
   0  -1   1   38.21    2.39
   0  -1  -1   34.04    2.04
   0   1   1   39.20    2.57
   0  -1  -1   37.04    2.15
   0   1  -1   40.12    2.75
   0   1  -1   38.06    2.90
   0  -1   1   37.25    2.72
   0  -1   2 1764.64   16.46
   0   1   2 2177.44   15.28
   0   1   2 1893.72   15.08
   0   1  -2 1950.91   17.84
   0  -1  -2 2059.68   14.54
   0  -1  -2 1921.02   14.92
   0   1  -2 2163.57   15.94
   0  -1   2 1963.61   14.70
   0   1   3  743.55    7.63
   0  -1   3  694.17    6.27
   0   1   3  702.44    6.00
   0  -1  -3  705.13    7.11
   0  -1   3  732.17    9.33
   0   1  -3  773.12    9.59
   0  -1  -3  720.50    6.13
   0   1  -3  816.03    7.16
   0  -1   4   17.29    1.98
   0  -1   4   14.47    2.47
   0   1   4   11.23    1.77
   0   1   4   12.68    1.80
   0  -1   4   12.39    1.83
   0  -1  -4   11.35    1.79
   0  -1  -4    9.49    1.32
   0   1  -4   12.77    1.36
   0  -1   5 1595.66   13.07
   0  -1  -5 1639.31    9.23
   0  -1   5 1473.50   13.50
   0   1   5 1576.06   11.68
   0   1   5 1593.55    9.01
   0  -1   5 1639.39    9.93
   0   1  -5 1629.08    9.67
   0  -1  -5 1697.31   12.21
   0  -1   6  805.88    8.95
   0   1   6  907.78    7.86
   0   1   6  804.88    5.33
   0  -1   6  959.93    6.29
   0  -1  -6  938.19    6.06
   0  -1   6  861.48    8.26
   0   1  -6  848.97    5.73
   0  -1  -6  817.71    7.46
   0   1   7    8.23    1.84
   0  -1   7    7.77    2.46
   0   1   7    7.90    1.88
   0  -1  -7    7.08    1.96
   0  -1   7    8.72    1.77
   0  -1   7    8.29    2.41
   0   1  -7   12.41    1.83
   0  -1  -7    8.28    1.83
   0  -1  -8  171.38    3.82
   0   1   8  172.21    3.25
   0   1   8  165.61    2.59
   0  -1   8  163.85    4.16
   0  -1   8  174.56    2.61
   0  -1  -8  170.19    2.66
   0  -1   8  170.47    3.82
   0   1  -8  166.30    2.71
   0  -1  -9  219.01    4.42
   0   1   9  202.91    3.55
   0   1   9  183.07    2.46
   0  -1   9  190.43    2.42
   0  -1   9  215.46    4.26
   0  -1  -9  201.87    2.51
   0  -1   9  222.85    4.94
   0   1  -9  217.22    2.96
   0   1  10   41.50    2.81
   0  -1 -10   40.92    3.10
   0  -1 -10   38.47    2.15
   0  -1  10   33.33    2.86
   0   1  10   39.02    2.13
   0   1 -10   36.17    1.68
   0  -1  10   35.85    2.13
   0  -1  10   44.11    3.96
   0   1  11   15.85    2.79
   0  -1  11   11.55    1.53
   0  -1 -11   14.27    1.60
   0  -1  11   16.61    4.13
   0  -1  11   15.78    3.29
   0   1  11   14.14    2.18
   0   1 -11   14.66    2.34
   0   1  11   15.26    3.28
   0   1  12  198.89    5.82
   0   1  12  203.65    3.08
   0  -1  12  197.88    3.06
   0   1  12  163.72    4.69
   0  -1 -12  162.51    3.03
   0   1 -12  171.02    2.58
   0   1 -13   11.63    2.66
   0   1  13    9.47    5.24
   0   1  13    7.28    1.80
   0  -1  13    7.64    1.81
   0   1  13    8.13    4.43
   0  -1 -13    8.49    2.60
   0  -2   1    3.43    2.12
   0  -2   1    3.22    1.96
   0   2   1    3.20    1.34
   0  -2  -1    6.84    1.43
   0  -2  -1    3.19    1.93
   0   2  -1    2.53    1.46
   0   2   2  276.16    3.72
   0   2  -2  261.20    4.05
   0   2   2  305.21    4.21
   0  -2  -2  302.99    4.11
   0  -2  -2  304.18    4.18
   0  -2   2  308.90    4.58
   0  -2   2  286.57    4.58
   0   2  -2  309.21    4.76
   0   2   3  663.08    5.97
   0   2   3  741.85    6.27
   0  -2  -3  668.52    6.07
   0  -2   3  629.55    6.91
   0   2  -3  647.65    7.00
   0  -2  -3  741.90    6.25
   0  -2   3  720.60    6.40
   0   2  -3  759.16    6.87
   0   2   4 2748.90   16.80
   0   2   4 3035.74   16.55
   0  -2   4 2869.51   21.13
   0  -2  -4 2943.39   15.85
   0  -2  -4 2835.28   16.14
   0  -2   4 2886.16   16.96
   0   2  -4 3143.20   17.98
   0   2  -4 2980.25   20.87
   0   2   5   52.66    1.76
   0  -2   5   52.87    2.64
   0   2   5   55.58    2.13
   0   2  -5   57.20    2.63
   0  -2  -5   54.76    2.12
   0  -2  -5   55.08    2.14
   0   2  -5   51.30    1.70
   0  -2   5   57.03    2.04
   0  -2   6  984.04    9.50
   0   2   6  907.80    7.05
   0  -2   6  754.06    7.92
   0   2   6  915.25    5.84
   0  -2  -6  877.50    5.76
   0  -2   6  877.44    6.10
   0  -2  -6  788.03    6.24
   0   2  -6  880.00    6.19
   0  -2   7   17.98    2.14
   0   2   7   17.75    1.90
   0  -2  -7   18.95    1.91
   0  -2   7   15.64    1.32
   0  -2   7   16.97    2.41
   0   2   7   17.38    1.90
   0   2  -7   17.78    1.93
   0  -2  -7   19.28    1.96
   0   2   8 1078.02    8.18
   0  -2   8  948.18   10.25
   0   2   8 1000.29    6.15
   0  -2  -8 1101.85    6.48
   0  -2   8 1044.23    6.64
   0  -2   8 1100.20    9.76
   0   2  -8  987.42    6.51
   0  -2  -8 1070.81    8.21
   0  -2  -9   61.10    2.49
   0  -2  -9   52.76    1.65
   0   2   9   63.13    2.79
   0   2   9   53.30    1.71
   0  -2   9   57.10    3.24
   0  -2   9   40.12    1.60
   0  -2   9   62.54    3.50
   0   2  -9   54.40    2.23
   0  -2 -10   98.73    2.94
   0   2  10   79.99    2.70
   0   2  10   75.68    1.97
   0  -2  10   96.62    4.00
   0  -2  10   78.90    1.92
   0  -2  10   97.97    3.92
   0  -2 -10   84.40    1.91
   0   2 -10   90.83    2.10
   0   2  11    0.40    2.25
   0  -2 -11    0.42    2.32
   0   2  11   -0.47    1.56
   0  -2  11    0.62    3.49
   0  -2  11    1.05    1.49
   0  -2 -11    0.21    2.15
   0  -2  11    0.52    4.20
   0   2 -11    0.81    1.69
   0  -2  12   62.84    2.61
   0  -2 -12   72.95    3.74
   0   2  12   58.17    1.97
   0   2  12   74.47    3.55
   0  -2 -12   64.22    2.56
   0   2 -12   61.47    2.11
   0   2  13    2.27    3.94
   0   2 -13    4.32    2.67
   0   2  13    3.18    2.61
   0   2  13    2.72    3.10
   0  -2  13    3.42    2.49
   0  -2 -13    1.42    1.80
   0  -3   0    0.23    1.71
   0   3   0    0.69    1.71
   0  -3   2    3.42    1.71
   0   3   2    1.85    1.74
   0  -3  -2    2.78    1.20
   0  -3  -2    3.11    1.70
   0   3  -2    1.83    1.76
   0  -3   2    2.71    1.98
   0   3   2    2.07    1.64
   0   3  -2    1.59    1.32
   0   3   3 2375.03   14.21
   0   3  -3 2015.23   13.74
   0   3  -3 2398.89   15.64
   0   3   3 2432.76   14.67
   0  -3  -3 2328.68   13.44
   0  -3  -3 2352.85   13.85
   0  -3   3 2412.74   16.34
   0  -3   3 2430.78   15.97
   0   3   4  646.56    5.33
   0   3   4  621.34    5.08
   0  -3  -4  591.29    4.71
   0  -3  -4  612.23    5.11
   0   3  -4  615.49    6.16
   0  -3   4  627.13    6.15
   0  -3   4  592.30    5.16
   0   3  -4  643.45    5.66
   0   3  -5  856.12    7.85
   0   3   5  869.88    6.45
   0   3   5  809.75    5.63
   0  -3  -5  734.51    5.51
   0  -3   5  789.46    7.23
   0   3  -5  829.90    6.30
   0  -3   5  753.41    5.92
   0  -3  -5  820.57    5.61
   0   3   6  328.03    3.66
   0   3   6  305.29    3.00
   0   3  -6  309.50    3.57
   0  -3  -6  287.36    2.90
   0  -3   6  296.54    4.37
   0  -3  -6  305.17    3.48
   0   3  -6  297.80    4.54
   0  -3   6  263.59    3.01
   0   3   7  577.73    5.07
   0  -3   7  680.95    7.15
   0   3   7  626.66    4.48
   0  -3   7  582.08    6.49
   0  -3  -7  612.56    4.97
   0  -3  -7  637.07    4.54
   0   3  -7  598.82    4.98
   0  -3   7  541.33    4.44
   0   3   8   49.91    2.25
   0  -3   8   48.37    2.54
   0  -3  -8   36.82    1.54
   0   3   8   42.92    2.07
   0  -3  -8   51.04    2.22
   0  -3   8   43.19    2.76
   0  -3   8   46.32    2.05
   0   3  -8   43.86    2.24
   0  -3   9  331.55    5.30
   0   3   9  350.42    4.46
   0  -3  -9  278.59    3.31
   0   3   9  340.27    3.34
   0  -3   9  316.62    3.45
   0  -3   9  331.63    5.59
   0   3  -9  328.10    3.61
   0  -3  -9  332.21    4.05
   0   3 -10   58.27    2.49
   0  -3  10   50.50    2.39
   0   3  10   56.44    2.34
   0  -3 -10   65.74    3.01
   0   3  10   66.76    2.65
   0  -3 -10   67.52    2.33
   0  -3  10   61.17    3.46
   0  -3  10   63.78    3.36
   0  -3 -11  188.28    2.52
   0  -3  11  178.37    2.64
   0   3 -11  191.49    2.72
   0  -3  11  197.79    5.86
   0  -3  11  203.36    5.17
   0   3  11  209.22    3.15
   0   3  11  220.54    3.92
   0  -3 -11  213.48    3.89
   0  -3 -12    6.13    2.60
   0  -3 -12    5.45    1.75
   0   3  12    4.02    1.72
   0   3  12    6.12    2.52
   0  -3  12    6.12    2.41
   0   3 -12    7.28    2.62
   0  -3 -13   78.16    3.94
   0   3  13   52.20    2.26
   0  -3  13   58.36    2.82
   0  -3 -13   67.39    2.89
   0   3 -13   65.04    3.04
   0  -4   0 6574.75   36.75
   0  -4   1  620.28    5.37
   0  -4  -1  611.59    4.94
   0  -4  -1  593.69    5.92
   0   4  -1  635.74    5.38
   0   4   1  607.28    5.03
   0  -4   1  590.62    6.27
   0  -4   2   69.96    1.79
   0  -4  -2   74.47    1.79
   0  -4  -2   69.53    2.17
   0   4   2   72.99    1.78
   0   4  -2   73.64    2.20
   0  -4   2   72.67    2.45
   0   4   3  175.42    2.65
   0   4  -3  154.88    2.61
   0   4   3  162.48    2.46
   0   4  -3  153.98    2.50
   0  -4  -3  182.25    2.70
   0  -4  -3  168.22    2.76
   0  -4   3  169.37    2.80
   0  -4   3  159.47    2.49
   0   4   4 1766.11   10.39
   0  -4  -4 1577.97    9.19
   0  -4  -4 1625.44    9.60
   0   4   4 1728.75   10.31
   0  -4   4 1689.14   11.59
   0  -4   4 1722.21   11.89
   0   4  -4 1685.52   11.20
   0   4  -4 1727.32   11.35
   0   4   5  486.49    4.31
   0   4   5  512.56    4.27
   0  -4   5  526.59    5.17
   0  -4  -5  516.45    4.29
   0  -4  -5  527.89    4.47
   0  -4   5  471.75    4.66
   0   4  -5  457.49    4.86
   0   4  -5  490.05    4.48
   0   4   6   75.75    2.30
   0   4  -6   68.30    2.61
   0   4  -6   57.37    1.92
   0  -4   6   69.59    2.30
   0   4   6   65.69    1.72
   0  -4   6   66.99    2.34
   0  -4  -6   64.45    2.13
   0  -4  -6   67.64    2.27
   0   4  -7   28.74    2.33
   0   4   7   28.85    2.05
   0   4   7   28.84    1.48
   0  -4  -7   26.27    2.00
   0   4  -7   27.47    1.67
   0  -4  -7   29.25    2.05
   0  -4   7   25.66    1.59
   0  -4   7   29.06    2.13
   0   4   8  143.17    2.79
   0   4   8  137.14    2.57
   0  -4  -8  148.64    2.55
   0  -4  -8  138.08    2.30
   0   4  -8  128.90    2.80
   0  -4   8  108.69    2.25
   0  -4   8  134.83    3.13
   0   4   9   68.07    2.49
   0  -4   9   59.95    2.75
   0   4   9   45.14    1.75
   0  -4  -9   62.24    2.26
   0  -4  -9   60.23    2.41
   0   4  -9   54.29    1.91
   0  -4   9   51.61    2.36
   0  -4   9   66.12    3.15
   0  -4  10  171.41    4.46
   0  -4  10  159.22    4.18
   0   4 -10  128.26    2.90
   0   4  10  162.15    2.87
   0  -4  10  132.18    2.38
   0  -4 -10  141.78    2.89
   0  -4 -10  159.14    3.06
   0   4  10  174.69    3.23
   0  -4  11  140.42    5.07
   0   4  11  127.95    2.87
   0  -4  11  107.21    2.93
   0  -4 -11  125.14    2.85
   0  -4  11  128.69    4.24
   0   4  11  134.24    3.19
   0  -4 -11  133.37    3.19
   0   4 -11  107.19    2.92
   0  -4 -12    3.78    2.54
   0  -4  12    1.74    4.29
   0   4  12    2.36    1.84
   0  -4  12    3.16    2.58
   0  -4 -12    1.97    1.80
   0   4  12    2.75    3.13
   0   4 -12    0.35    2.65
   0  -4  12    0.94    4.16
   0  -5   0    0.45    1.24
   0   5   0    0.79    1.23
   0  -5   1 1939.08   11.59
   0  -5  -1 1948.42   10.80
   0  -5  -1 2012.77   14.83
   0   5  -1 1964.40   11.05
   0  -5   1 1952.09   14.81
   0   5   1 1913.71   10.64
   0  -5   2 1153.18    7.77
   0  -5  -2 1133.63    6.97
   0  -5  -2 1173.00    8.64
   0   5  -2 1159.92    7.57
   0   5   2 1139.89    7.12
   0  -5   2 1148.68    8.30
   0  -5   3  314.39    3.54
   0   5  -3  328.35    3.69
   0  -5  -3  296.11    2.95
   0  -5  -3  303.89    3.29
   0  -5   3  325.56    4.05
   0   5   3  319.56    3.28
   0  -5   4  380.70    3.82
   0   5  -4  404.75    4.48
   0   5  -4  383.44    4.19
   0   5   4  404.89    3.49
   0  -5  -4  426.55    3.83
   0  -5  -4  399.80    3.95
   0  -5   4  400.31    4.48
   0   5   5 1512.14    9.18
   0  -5  -5 1557.22    9.42
   0  -5  -5 1615.45    9.42
   0   5  -5 1510.86   10.15
   0  -5   5 1576.95   11.04
   0   5  -5 1611.58   10.49
   0  -5   5 1431.23   10.29
   0   5   5 1470.65    8.71
   0   5   6  557.77    4.60
   0   5  -6  569.29    5.51
   0   5  -6  547.88    5.06
   0  -5   6  580.77    5.62
   0  -5  -6  500.95    4.05
   0  -5  -6  590.38    4.75
   0  -5   6  570.46    5.40
   0   5   6  560.65    4.63
   0   5   7  383.89    3.47
   0  -5  -7  349.24    3.36
   0  -5  -7  418.98    4.03
   0  -5   7  372.08    4.28
   0   5  -7  419.44    4.87
   0   5  -7  357.24    4.10
   0  -5   7  365.93    4.52
   0   5   7  367.64    3.48
   0  -5   8   28.80    2.30
   0   5  -8   29.54    2.48
   0   5   8   26.93    2.20
   0  -5  -8   27.09    2.13
   0  -5  -8   29.36    2.25
   0  -5   8   26.49    2.31
   0   5  -8   21.82    1.75
   0   5   8   30.48    2.22
   0  -5   9  290.98    4.81
   0   5   9  252.59    2.93
   0   5  -9  225.83    3.40
   0   5   9  285.59    3.65
   0  -5  -9  290.66    3.37
   0  -5   9  164.89    2.84
   0  -5  -9  293.07    3.55
   0  -5  10  107.68    3.45
   0  -5  10  107.32    3.24
   0   5  10  106.74    2.72
   0  -5 -10   88.13    2.68
   0  -5  10   81.67    2.24
   0  -5 -10  106.82    2.86
   0   5  10  114.92    2.91
   0   5 -10   83.84    2.80
   0  -5  11  171.62    4.37
   0   5 -11  140.50    3.15
   0  -5  11  198.17    5.38
   0   5  11  142.26    2.54
   0   5  11  186.42    3.59
   0  -5  11  106.97    2.54
   0  -5 -11  149.44    2.53
   0  -5 -11  182.77    3.40
   0  -5  12   87.58    4.60
   0  -5  12  105.65    4.79
   0   5  12  136.56    2.55
   0  -5 -12  139.87    3.25
   0  -5 -12  171.15    3.53
   0  -5  12  147.26    3.54
   0   5  12  184.08    3.92
   0   5 -12  130.02    3.24
   0  -6   0 1005.71    6.37
   0   6   0  968.47    6.01
   0  -6   1   14.25    1.77
   0  -6   1   16.88    2.08
   0  -6  -1   14.48    2.02
   0  -6  -1   14.90    1.82
   0   6  -1   14.07    1.89
   0   6   1   14.47    1.84
   0  -6   2  306.23    3.30
   0  -6  -2  297.91    3.12
   0  -6  -2  306.77    3.68
   0   6  -2  316.48    3.36
   0   6   2  313.69    2.90
   0  -6   2  305.79    3.75
   0  -6   3  831.79    6.15
   0   6  -3  910.62    6.37
   0  -6  -3  876.91    5.66
   0  -6  -3  850.06    6.46
   0  -6   3  863.84    6.10
   0   6   3  840.03    5.33
   0  -6   4  434.94    4.17
   0  -6   4  425.22    4.09
   0   6  -4  387.55    3.74
   0  -6  -4  442.51    3.62
   0  -6  -4  430.23    4.20
   0   6   4  423.67    3.70
   0  -6   5  103.38    2.49
   0  -6  -5   90.57    2.01
   0  -6  -5  106.72    2.44
   0  -6   5   97.33    2.81
   0   6   5   98.25    1.91
   0   6  -5   95.55    2.67
   0   6  -6  199.44    2.96
   0  -6   6  214.73    3.23
   0   6   6  191.65    2.62
   0   6   6  223.94    2.98
   0   6  -6  227.80    3.48
   0  -6  -6  203.26    3.07
   0  -6  -6  225.91    3.09
   0  -6   6  215.86    3.49
   0   6  -7   44.92    2.47
   0  -6   7   31.51    2.53
   0  -6   7   36.26    2.28
   0   6  -7   31.34    2.60
   0   6   7   30.06    1.70
   0   6   7   36.69    2.21
   0  -6  -7   34.89    2.21
   0  -6  -7   37.65    2.29
   0  -6   8   33.39    2.42
   0   6   8   28.53    2.31
   0  -6  -8   26.78    2.33
   0  -6  -8   32.54    1.74
   0   6   8   36.45    2.32
   0  -6   8   34.37    2.49
   0   6  -8   32.43    2.72
   0   6  -8   29.95    2.50
   0  -6   9   36.50    2.61
   0   6  -9   29.02    2.84
   0   6   9   29.82    1.81
   0  -6  -9   29.95    2.43
   0  -6   9   32.12    2.68
   0  -6  -9   34.02    1.84
   0   6   9   41.50    2.48
   0   6  -9   28.48    2.51
   0  -6  10    2.24    3.25
   0  -6  10    1.41    2.60
   0   6  10    1.89    1.66
   0  -6 -10    1.94    2.45
   0  -6  10   -0.68    2.65
   0  -6 -10    1.65    1.73
   0   6  10    2.47    2.49
   0   6 -10    1.34    1.73
   0  -6  11   16.87    2.79
   0  -6  11   23.86    3.71
   0   6  11   16.49    2.64
   0   6  11   20.30    2.74
   0  -6 -11   16.54    1.91
   0  -6  11   18.49    2.94
   0  -6 -11   21.84    2.62
   0   6 -11   15.65    1.95
   0  -7   0    0.98    1.79
   0   7   0   -0.10    1.27
   0  -7   1  201.61    2.73
   0  -7  -1  211.67    3.23
   0  -7  -1  199.24    2.30
   0   7  -1  199.79    2.38
   0  -7   1  211.33    3.41
   0   7   1  200.91    2.65
   0  -7   2   44.80    2.09
   0  -7  -2   50.68    1.81
   0  -7  -2   45.51    1.57
   0   7  -2   46.21    1.60
   0   7   2   48.64    1.56
   0  -7   2   47.48    2.53
   0  -7   3   37.03    1.59
   0   7  -3   37.91    1.73
   0  -7  -3   38.58    2.33
   0  -7  -3   38.32    1.56
   0   7   3   41.66    2.05
   0  -7   3   36.75    2.63
   0  -7   4  200.10    2.59
   0   7  -4  212.79    3.15
   0  -7  -4  203.90    3.16
   0  -7  -4  213.58    2.87
   0  -7   4  211.82    3.47
   0   7   4  202.10    2.37
   0  -7   5 1497.56   10.52
   0  -7  -5 1466.99    9.76
   0  -7  -5 1558.96    9.42
   0   7   5 1543.22    9.00
   0  -7   5 1473.59    8.87
   0   7  -5 1379.78    9.27
   0  -7   6    1.75    2.58
   0  -7   6    0.56    2.10
   0  -7  -6   -0.52    2.12
   0  -7  -6    0.77    1.55
   0   7  -6    0.33    1.76
   0   7   6    1.62    1.44
   0  -7   7  112.26    2.76
   0   7  -7  107.25    3.11
   0  -7  -7  113.27    2.25
   0  -7   7  107.01    3.21
   0   7   7  111.87    2.15
   0   7  -7   97.00    2.29
   0  -7  -7   95.07    2.18
   0   7  -8    3.60    2.42
   0  -7   8    4.90    2.35
   0   7   8    3.01    1.74
   0   7   8    3.82    2.33
   0  -7  -8    3.77    2.30
   0  -7  -8    4.10    2.43
   0  -7   8    3.51    2.69
   0   7  -8    3.62    2.73
   0   7  -9  224.63    3.61
   0   7  -9  239.38    4.41
   0  -7   9  302.83    5.03
   0   7   9  223.41    3.10
   0   7   9  301.76    3.78
   0  -7  -9  268.71    3.68
   0  -7  -9  260.30    3.12
   0  -7   9  263.92    4.28
   0   7 -10   28.57    2.70
   0   7 -10   25.25    2.98
   0  -7  10   37.93    3.00
   0   7  10   30.24    2.70
   0  -7 -10   23.94    2.83
   0  -7  10   34.17    3.11
   0  -7 -10   37.59    2.80
   0   7  10   37.50    2.79
   0  -8   0  477.34    4.71
   0  -8   0  574.20    4.22
   0   8   0  592.25    4.41
   0  -8   0  634.65    6.63
   0  -8   1  119.90    2.06
   0  -8  -1  120.80    2.82
   0  -8  -1  122.05    1.98
   0   8  -1  121.67    2.02
   0   8   1  115.29    1.96
   0  -8   1  126.08    3.00
   0  -8   2  382.74    3.76
   0  -8  -2  423.00    4.37
   0  -8  -2  385.25    3.48
   0   8  -2  412.39    3.82
   0   8   2  400.26    3.27
   0  -8   2  409.99    4.64
   0  -8   3    8.49    2.12
   0   8  -3    9.05    1.56
   0  -8  -3    9.05    2.29
   0  -8  -3   10.23    2.00
   0   8   3    7.08    2.02
   0  -8   3    7.87    1.90
   0   8  -4   -0.06    2.27
   0  -8   4    7.66    2.10
   0  -8  -4    2.17    2.25
   0  -8  -4    1.17    2.05
   0   8   4   -0.09    2.06
   0  -8   4    0.83    2.73
   0  -8   5  198.83    2.67
   0  -8   5  176.25    3.05
   0  -8  -5  199.64    3.29
   0  -8  -5  213.29    3.10
   0   8   5  202.97    2.92
   0   8  -5  186.35    2.76
   0   8   6   98.30    2.59
   0  -8   6   87.11    2.11
   0  -8  -6   85.19    2.79
   0  -8  -6  100.58    2.10
   0   8  -6   94.75    3.02
   0  -8   6   88.37    3.33
   0  -8   7  141.61    3.12
   0   8  -7  108.56    2.58
   0  -8  -7  111.21    3.02
   0  -8  -7  133.40    2.43
   0   8   7  154.34    2.99
   0  -8   7   65.78    2.59
   0   8  -8    1.38    2.04
   0  -8   8    1.05    2.51
   0  -8  -8    0.39    2.61
   0  -8  -8    0.61    2.65
   0   8   8    1.24    2.51
   0  -8   8    0.57    3.00
   0  -8   9   14.23    2.11
   0   8  -9   16.21    3.22
   0  -8  -9   17.04    2.79
   0  -8  -9   18.95    2.04
   0   8   9   21.62    2.73
   0  -8   9   12.31    2.35
   0  -9   0    1.05    2.48
   0  -9   0   -0.22    2.34
   0  -9   0    0.65    2.05
   0   9   0   -1.39    2.06
   0  -9   1  598.94    6.63
   0  -9   1  563.65    4.69
   0  -9  -1  598.12    5.50
   0  -9  -1  582.46    4.55
   0   9  -1  573.44    4.60
   0   9   1  552.91    4.37
   0  -9   2  111.69    2.57
   0   9  -2  119.63    2.69
   0  -9  -2  112.55    2.39
   0  -9  -2  109.21    2.47
   0   9   2  106.33    1.94
   0  -9   2   83.75    2.53
   0   9  -3  299.59    3.55
   0  -9   3  299.67    3.52
   0  -9  -3  303.07    3.91
   0  -9  -3  293.22    2.87
   0   9   3  294.59    3.29
   0  -9   3  194.12    3.22
   0   9  -4   61.00    2.76
   0  -9   4   58.06    2.44
   0  -9  -4   62.16    2.82
   0  -9  -4   62.75    2.51
   0   9   4   64.90    2.40
   0  -9   4   63.31    3.24
   0  -9   5  160.69    3.00
   0  -9  -5  154.84    3.30
   0  -9  -5  164.62    3.06
   0   9   5  168.05    2.98
   0  -9   5   91.42    2.84
   0   9  -5  166.49    3.24
   0  -9   6   14.81    2.48
   0  -9  -6   10.37    2.72
   0  -9  -6   15.33    2.61
   0   9   6   18.24    2.52
   0   9  -6   14.09    2.80
   0  -9   6   15.32    3.23
   0  -9   7   21.05    1.90
   0   9  -7   22.37    2.98
   0  -9  -7   19.49    2.11
   0  -9  -7   25.47    1.98
   0   9   7   23.94    2.62
   0  -9   7   22.40    3.39
   0 -10   0  357.56    5.38
   0 -10   0  353.47    4.37
   0 -10   0  322.39    3.18
   0  10   0  336.40    3.63
   0 -10   1    3.74    2.62
   0 -10  -1    5.15    2.62
   0 -10   1    5.30    2.38
   0  10  -1    5.71    2.38
   0 -10  -1    5.15    2.26
   0  10   1    5.69    2.31
   0 -10   1    8.83    2.97
   0 -10  -1    4.56    1.91
   0 -10   2   15.37    2.28
   0  10  -2   22.65    2.56
   0 -10   2   17.80    2.45
   0 -10  -2   17.90    2.00
   0 -10  -2   20.18    2.37
   0  10   2   20.80    2.38
   0  10  -3   38.51    2.72
   0 -10   3   36.43    2.54
   0 -10  -3   34.77    2.90
   0 -10  -3   33.74    2.55
   0  10   3   37.78    2.57
   0 -10   3   37.59    3.36
   0  10  -4    0.89    2.73
   0 -10   4    3.14    2.52
   0 -10  -4    1.20    2.73
   0 -10  -4    1.45    1.73
   0  10   4   -1.17    2.52
   0 -10   4    6.00    3.37
   0 -10   5   -0.19    2.54
   0 -10  -5   -2.45    2.75
   0 -10  -5   -0.68    2.65
   0  10   5    1.05    2.56
   0 -10   5    0.68    3.48
   0  10  -5   -0.64    2.80
   0 -11   0   -0.09    2.82
   0  11   0    1.33    2.65
   0 -11   0    1.47    2.65
   0 -11   1  180.87    3.55
   0 -11  -1  195.62    3.70
   0 -11   1  174.84    2.70
   0 -11  -1  182.58    2.65
   1   0   0    3.04    2.13
  -1   0   0    5.15    1.58
  -1   0   0    0.32    2.63
   1   0   0    0.89    2.56
   1   0   1    3.31    1.81
  -1   0  -1    3.36    1.77
   1   0   1    5.07    1.53
  -1   0  -1    4.69    2.04
  -1   0  -2  121.02    3.24
   1   0   2  137.61    3.18
  -1   0  -2  114.49    2.70
   1   0   2  122.05    3.26
  -1   0  -3    0.71    1.50
   1   0   3    1.04    1.73
  -1   0  -3    0.71    1.72
   1   0   3    0.04    1.59
  -1   0  -4 1066.14   10.08
  -1   0  -4 1097.61    7.42
   1   0   4 1150.36    7.78
   1   0   4 1066.35    8.89
  -1   0  -5    0.11    1.68
  -1   0  -5    0.79    1.76
   1   0   5    0.38    1.75
   1   0   5   -0.07    1.77
  -1   0  -6  595.45    6.79
   1   0   6  532.06    4.12
   1   0   6  644.20    6.05
  -1   0  -6  630.21    4.75
   1   0   7   -0.40    1.81
   1   0   7    0.46    1.82
  -1   0  -7    0.66    1.29
   1   0   8   62.42    2.71
  -1   0  -8   67.18    2.23
   1   0   8   66.25    1.75
   1   0   8   69.19    2.43
   1   0   9    1.68    1.93
   1   0   9    0.23    2.71
   1   0   9    0.34    1.89
  -1   0  -9    1.14    1.35
   1   0  10 1048.56   11.59
   1   0  10  925.52    8.09
   1   0  10 1098.55    6.75
  -1   0 -10  983.00    6.58
   1   0  11    0.89    2.65
   1   0  11    0.58    1.55
  -1   0 -11    1.61    2.20
   1   0  11   -0.41    3.49
   1   0  12  104.18    3.90
   1   0  12  184.79    5.84
   1   0  12  126.21    2.34
  -1   0 -12  135.98    2.44
   1   0  13    0.00    3.81
  -1   0 -13    0.16    1.84
   1   0  13    0.77    2.63
   1   0  13   -0.14    5.43
   1  -1   0    5.63    1.58
   1   1   0    5.77    2.20
  -1  -1   0    5.80    2.21
   1   1   0    6.32    2.00
  -1  -1   0    7.14    1.97
  -1   1   0    6.60    1.61
  -1   1  -1   54.93    2.93
  -1   1  -1   51.77    2.80
   1  -1   1   48.92    2.30
   1   1   1   52.48    2.67
  -1  -1  -1   52.68    2.73
   1  -1   1   53.70    2.89
   1   1   1   47.10    2.05
  -1  -1  -1   47.13    2.06
   1  -1   2   34.59    1.84
   1  -1   2   35.19    2.55
  -1   1  -2   37.25    2.56
   1   1   2   30.82    1.72
   1   1   2   35.11    2.24
  -1  -1  -2   36.31    2.26
  -1  -1  -2   35.40    2.22
  -1   1  -2   36.09    2.37
   1  -1   3  466.44    5.68
   1   1   3  433.49    4.33
   1   1   3  453.84    5.11
  -1  -1  -3  443.88    4.56
   1  -1   3  416.37    4.37
   1  -1   3  444.79    5.98
  -1   1  -3  378.64    4.18
  -1  -1  -3  448.97    5.14
   1  -1   4  146.89    3.22
   1   1   4  146.08    2.32
   1   1   4  156.52    3.06
   1  -1   4  148.86    3.56
  -1  -1  -4  145.12    2.64
   1  -1   4  142.56    2.70
  -1   1  -4  150.29    2.72
  -1  -1  -4  155.52    3.14
   1  -1   5   81.67    2.59
   1   1   5   79.70    2.30
   1   1   5   92.45    2.47
   1  -1   5   86.69    2.86
   1  -1   5   79.44    1.86
  -1  -1  -5   99.75    1.93
  -1   1  -5   78.03    1.93
  -1  -1  -5   86.63    2.50
  -1  -1  -6 1653.45   11.73
   1   1   6 1490.40    9.76
   1   1   6 1459.77    8.00
   1  -1   6 1484.81    8.32
  -1  -1  -6 1599.11    8.73
   1  -1   6 1540.58   12.87
  -1   1  -6 1563.64    8.77
   1  -1   6 1564.46   11.13
  -1  -1  -7   23.83    2.03
   1   1   7   20.66    1.94
   1   1   7   18.31    1.41
   1  -1   7   22.74    1.89
  -1  -1  -7   19.91    1.40
  -1   1  -7   24.41    1.96
   1  -1   7   21.24    2.16
   1  -1   7   21.07    2.27
  -1  -1  -8  232.54    3.86
   1  -1   8  227.05    4.27
   1   1   8  242.23    3.45
   1   1   8  235.03    2.88
   1  -1   8  208.12    2.91
  -1  -1  -8  225.74    2.58
   1  -1   8  262.32    4.24
  -1   1  -8  221.02    2.61
  -1  -1  -9  180.52    3.64
   1  -1   9  183.79    4.39
   1   1   9  174.81    3.17
   1   1   9  154.06    2.23
   1  -1   9  109.82    2.18
  -1  -1  -9  159.53    2.76
   1  -1   9  173.84    3.39
  -1   1  -9  163.24    2.28
  -1  -1 -10  204.98    4.07
   1   1  10  197.24    3.75
   1   1  10  151.55    2.43
   1  -1  10  193.28    2.87
   1  -1  10  191.47    3.93
   1  -1  10  219.86    5.10
  -1  -1 -10  167.07    2.90
  -1   1 -10  170.84    2.42
   1   1  11   66.05    3.19
   1   1  11   58.49    3.19
   1  -1  11   58.58    3.22
   1   1  11   54.34    2.45
   1  -1  11   64.34    2.44
  -1  -1 -11   60.83    2.45
   1  -1  11   73.50    4.29
  -1   1 -11   55.01    2.49
   1  -1  12  357.78    8.03
   1   1  12  326.93    5.65
   1  -1  12  300.47    5.99
   1   1  12  331.71    3.69
   1  -1  12  179.19    2.73
  -1  -1 -12  306.25    3.71
  -1   1 -12  319.41    3.86
   1   1  12  323.64    6.69
   1  -1  13   12.82    4.50
   1   1  13   29.19    4.02
   1  -1  13   31.84    6.75
   1   1  13   38.16    2.76
   1  -1  13   36.43    2.72
  -1  -1 -13   35.31    2.01
   1   1  13   34.06    4.64
  -1   1 -13   33.44    2.10
   1   2   0   15.18    1.94
  -1  -2   0   14.91    2.12
  -1   2   0   15.33    2.07
  -1  -2   0   15.77    1.95
   1  -2   0   15.64    1.59
  -1   2  -1  233.07    3.68
   1   2   1  217.82    3.49
   1   2   1  239.36    3.93
  -1   2  -1  219.59    3.98
   1  -2   1  227.13    3.65
  -1  -2  -1  228.72    3.83
  -1  -2  -1  234.79    3.58
   1  -2   1  216.18    3.66
   1  -2   2  959.85    8.51
   1   2   2  936.90    7.54
   1   2   2 1007.00    8.27
  -1  -2  -2  955.29    7.67
  -1  -2  -2 1025.29    7.90
  -1   2  -2  952.43    8.54
   1  -2   2  925.71    8.03
  -1   2  -2 1026.35    8.65
   1  -2   3   41.12    1.80
   1   2   3   43.87    1.67
   1   2   3   45.59    2.04
  -1  -2  -3   40.23    1.61
  -1  -2  -3   42.55    1.65
   1  -2   3   46.64    2.18
  -1   2  -3   48.04    2.39
  -1   2  -3   48.34    1.80
   1  -2   4   23.09    1.61
  -1   2  -4   27.63    2.24
   1   2   4   26.09    1.81
   1   2   4   24.56    1.86
  -1  -2  -4   25.64    1.83
  -1  -2  -4   25.58    1.84
   1  -2   4   28.63    1.55
  -1   2  -4   27.43    2.06
   1  -2   5   68.27    2.52
   1   2   5   55.17    2.09
   1   2   5   53.51    1.64
  -1  -2  -5   49.27    1.57
   1  -2   5   55.90    2.35
   1  -2   5   59.70    2.08
  -1  -2  -5   61.55    2.19
  -1   2  -5   62.31    2.21
   1  -2   6 1469.23   11.49
   1   2   6 1356.90    9.01
   1   2   6 1378.04    7.72
  -1  -2  -6 1357.43    7.71
   1  -2   6 1218.42    7.39
  -1   2  -6 1437.42    8.39
  -1  -2  -6 1471.10    9.51
   1  -2   6 1418.41   11.91
   1  -2   7   51.17    2.06
   1  -2   7   54.20    2.82
   1   2   7   48.14    2.13
   1   2   7   51.16    1.58
  -1  -2  -7   49.68    2.03
  -1   2  -7   51.81    2.11
   1  -2   7   50.64    2.74
  -1  -2  -7   53.08    2.25
  -1  -2  -8  238.62    3.57
   1  -2   8  210.86    3.92
   1   2   8  237.78    3.34
   1   2   8  239.14    2.90
   1  -2   8  238.03    2.93
  -1  -2  -8  227.72    2.91
  -1   2  -8  228.45    3.08
   1  -2   8  259.67    4.40
  -1  -2  -9   79.56    2.65
   1  -2   9   79.59    2.97
   1   2   9   73.60    2.46
   1   2   9   85.32    2.30
   1  -2   9   65.81    2.32
  -1  -2  -9   67.90    2.31
  -1   2  -9   71.41    2.41
   1  -2   9   80.76    3.28
  -1  -2 -10   74.67    2.79
   1  -2  10   75.53    3.31
   1   2  10   75.16    2.62
   1   2  10   82.75    2.39
   1  -2  10   63.04    1.81
  -1  -2 -10   65.49    1.83
   1  -2  10   76.14    3.30
  -1   2 -10   67.77    1.94
  -1  -2 -11    3.64    2.46
   1   2  11    4.29    2.23
   1  -2  11    1.90    3.60
   1   2  11    1.23    1.62
   1  -2  11    2.25    2.30
   1  -2  11    3.82    2.80
  -1  -2 -11    1.99    2.25
  -1   2 -11    3.20    2.35
   1   2  12   30.68    2.71
  -1  -2 -12   41.38    3.58
   1   2  12   30.50    2.60
   1  -2  12   31.50    3.75
   1  -2  12   31.86    1.90
   1  -2  12   36.34    4.98
  -1  -2 -12   33.36    1.88
  -1   2 -12   29.95    2.71
   1   3   0   10.72    1.30
  -1  -3   0   10.41    1.28
  -1   3   0   10.11    1.86
   1  -3   0   10.55    1.84
   1  -3   1    8.93    1.91
   1   3   1    6.52    1.70
  -1   3  -1    7.24    1.81
  -1  -3  -1    5.27    1.76
  -1  -3  -1    8.38    1.72
   1  -3   1    6.01    1.78
  -1   3  -2    9.19    1.34
   1   3   2   10.01    1.23
   1   3   2   12.13    1.35
  -1  -3  -2    9.94    1.78
  -1  -3  -2    9.08    1.24
   1  -3   2    9.77    1.75
  -1   3  -2   15.36    1.95
   1  -3   2   10.14    2.00
   1   3   3  250.55    2.94
   1   3   3  261.05    3.17
  -1  -3  -3  222.46    2.93
   1  -3   3  235.42    3.22
  -1  -3  -3  226.48    2.81
  -1   3  -3  263.39    3.75
   1  -3   3  260.20    3.56
  -1   3  -3  271.11    3.69
  -1   3  -4    6.47    1.97
   1   3   4    6.33    1.17
   1   3   4    6.47    1.72
   1  -3   4    7.23    1.77
  -1  -3  -4    8.18    1.71
  -1  -3  -4    7.26    1.66
   1  -3   4    7.38    1.84
  -1   3  -4    5.46    1.37
  -1   3  -5   31.45    2.19
   1   3   5   27.10    1.89
   1  -3   5   26.49    1.96
   1   3   5   28.66    1.91
  -1  -3  -5   25.27    1.40
  -1  -3  -5   30.09    1.93
   1  -3   5   30.40    2.00
  -1   3  -5   29.88    2.08
   1   3   6   12.60    1.89
  -1  -3  -6    8.83    1.81
   1  -3   6   10.96    1.85
   1   3   6    9.95    1.84
   1  -3   6   18.40    1.89
  -1  -3  -6   10.45    1.40
  -1   3  -6   10.23    2.38
  -1   3  -6   10.26    1.95
   1  -3   7    1.19    1.93
   1   3   7    1.02    1.88
   1  -3   7    0.86    1.88
   1   3   7    1.84    1.79
   1  -3   7    1.16    1.33
  -1   3  -7    1.72    1.94
  -1  -3  -7    2.01    1.85
  -1  -3  -7    1.16    1.89
   1  -3   8 1035.35    9.24
   1   3   8  902.34    6.47
   1  -3   8 1051.01   10.45
   1   3   8 1038.09    6.25
  -1  -3  -8 1064.47    6.44
   1  -3   8 1040.03    6.85
  -1   3  -8  996.63    6.64
  -1  -3  -8 1053.34    7.46
   1  -3   9   45.30    3.06
   1   3   9   45.11    2.32
   1   3   9   39.63    2.22
   1  -3   9   43.47    2.62
   1  -3   9   45.54    2.25
  -1  -3  -9   38.21    1.61
  -1  -3  -9   41.91    2.36
  -1   3  -9   39.61    1.80
  -1  -3 -10  117.63    2.97
   1   3  10   79.47    2.61
   1   3  10  112.89    2.74
   1  -3  10  120.99    3.75
   1  -3  10   95.10    2.07
  -1  -3 -10  100.06    2.01
  -1   3 -10  103.21    2.17
   1  -3  10  114.92    3.69
  -1  -3 -11  338.26    5.03
   1   3  11  327.85    4.48
   1   3  11  275.35    3.14
   1  -3  11  336.93    3.85
   1  -3  11  392.80    7.61
  -1  -3 -11  332.17    3.69
   1  -3  11  336.19    5.43
  -1   3 -11  272.68    3.74
   1   3  12  182.50    3.94
  -1  -3 -12  296.03    4.81
   1   3  12  237.55    3.04
   1  -3  12  215.09    3.59
   1  -3  12  202.75    5.30
  -1  -3 -12  239.13    3.50
   1  -3  12  256.89    7.36
  -1   3 -12  237.48    3.09
   1   4   0   40.20    1.94
  -1  -4   0   40.23    1.53
  -1   4   0   39.97    1.98
   1  -4   0   40.13    2.01
   1   4   1  550.28    4.56
  -1  -4  -1  523.32    5.25
  -1  -4  -1  546.49    4.54
  -1   4  -1  529.28    4.57
   1  -4   1  515.35    5.29
   1  -4   1  541.17    4.87
   1   4   2  127.63    2.12
  -1   4  -2  129.48    2.56
  -1  -4  -2  120.60    2.56
  -1  -4  -2  111.35    2.04
   1  -4   2  123.98    2.44
   1  -4   2  122.16    2.73
   1   4   3    5.98    1.17
   1   4   3    6.35    1.78
  -1  -4  -3    5.98    1.77
  -1  -4  -3    5.87    1.71
   1  -4   3    4.71    1.39
  -1   4  -3    5.79    1.87
   1  -4   3    4.75    1.20
  -1   4  -3    4.89    1.86
  -1   4  -4  153.79    2.90
   1   4   4  150.29    2.18
   1   4   4  148.27    2.65
  -1  -4  -4  130.84    2.20
  -1   4  -4  142.52    2.84
  -1  -4  -4  155.38    2.56
   1  -4   4  135.78    2.31
   1  -4   4  147.86    2.47
  -1   4  -5  981.41    7.74
   1   4   5 1051.19    6.79
   1   4   5  972.51    6.48
  -1  -4  -5 1003.47    6.37
  -1  -4  -5 1043.08    6.65
   1  -4   5  905.96    7.39
   1  -4   5 1019.84    7.22
  -1   4  -5  988.11    6.96
   1   4   6  777.45    5.60
  -1   4  -6  751.80    6.77
   1   4   6  742.78    5.16
  -1  -4  -6  740.86    5.16
   1  -4   6  761.48    6.74
   1  -4   6  604.40    5.00
  -1   4  -6  729.71    5.46
  -1  -4  -6  653.13    4.71
  -1   4  -7  104.78    2.96
   1   4   7  132.01    2.60
   1   4   7  124.58    2.51
  -1  -4  -7  102.40    1.92
   1  -4   7  113.09    2.77
   1  -4   7  123.23    2.60
  -1  -4  -7  120.59    2.15
  -1   4  -7  115.82    2.70
   1   4   8    0.25    2.03
   1  -4   8   -0.27    2.16
   1   4   8    1.52    2.02
  -1  -4  -8    0.86    2.02
   1  -4   8    1.86    2.13
   1  -4   8    2.53    2.14
  -1  -4  -8    0.93    2.04
  -1   4  -8    0.77    1.56
   1   4   9  402.60    4.20
   1  -4   9  350.83    4.88
  -1  -4  -9  317.73    3.61
   1   4   9  309.58    3.14
   1  -4   9  357.04    3.92
   1  -4   9  368.02    5.47
  -1  -4  -9  378.61    4.15
  -1   4  -9  300.81    3.18
   1  -4  10  302.94    4.92
   1   4  10  331.19    4.06
  -1  -4 -10  312.23    4.02
   1  -4  10  366.91    6.51
   1   4  10  285.06    3.41
   1  -4  10  316.16    3.82
  -1  -4 -10  263.54    3.49
  -1   4 -10  254.64    3.59
  -1  -4 -11   10.87    2.45
   1  -4  11   11.08    3.25
   1   4  11    9.48    2.46
   1   4  11   11.98    2.47
   1  -4  11    9.92    2.49
  -1  -4 -11   13.80    2.43
   1  -4  11   13.30    3.61
  -1   4 -11   10.92    1.86
   1  -4  12   13.02    4.60
  -1  -4 -12   14.69    2.71
   1   4  12   14.54    2.71
   1  -4  12   13.36    2.78
  -1  -4 -12   14.32    2.73
   1  -4  12   10.86    3.43
  -1   4 -12   11.60    2.81
   1   4  12   17.26    2.64
   1  -5   0   22.22    1.84
  -1  -5   0   22.54    1.85
  -1   5   0   22.42    1.86
   1   5   0   21.28    1.37
   1  -5   1   57.19    2.25
  -1  -5  -1   60.19    2.20
  -1  -5  -1   52.27    1.57
  -1   5  -1   59.87    2.10
   1  -5   1   58.65    2.04
   1   5   1   59.58    2.04
   1   5   2  287.17    3.08
   1  -5   2  273.15    3.28
  -1   5  -2  298.69    3.38
  -1  -5  -2  289.91    3.59
  -1  -5  -2  272.83    3.02
   1  -5   2  279.24    3.24
  -1   5  -3    3.82    1.93
   1   5   3    2.35    1.72
   1  -5   3    0.31    2.06
  -1  -5  -3    1.73    1.84
  -1  -5  -3    0.31    1.76
   1  -5   3    0.79    1.79
  -1   5  -4   15.89    2.12
   1   5   4   16.62    1.81
   1   5   4   14.74    2.02
  -1  -5  -4   13.96    1.45
  -1  -5  -4   14.54    1.35
  -1   5  -4   18.52    2.14
   1  -5   4   14.44    1.43
   1  -5   4   17.50    2.23
   1   5   5   72.79    1.71
   1   5   5   77.16    1.88
  -1   5  -5   73.19    2.55
  -1  -5  -5   63.81    1.79
  -1  -5  -5   78.41    2.25
   1  -5   5   72.88    2.53
   1  -5   5   77.21    2.32
  -1   5  -5   77.41    2.55
   1   5   6 1511.66    8.98
   1   5   6 1508.91    8.95
  -1  -5  -6 1293.72    7.70
  -1  -5  -6 1488.93    8.45
   1  -5   6 1459.79   10.03
   1  -5   6 1392.66   10.60
  -1   5  -6 1618.72   10.97
  -1   5  -6 1491.29    9.61
   1   5   7    2.44    2.01
  -1   5  -7    2.99    2.35
   1   5   7    2.96    2.07
  -1  -5  -7    3.66    2.06
  -1  -5  -7    2.42    2.04
   1  -5   7    2.00    1.60
   1  -5   7    1.48    2.07
  -1   5  -7    1.12    2.15
   1   5   8    8.59    2.11
  -1   5  -8    7.49    2.30
  -1  -5  -8    6.39    2.11
   1   5   8    6.70    2.12
   1  -5   8    3.91    1.69
  -1  -5  -8    6.04    2.11
   1  -5   8    7.15    2.21
  -1   5  -8    6.63    1.64
   1   5   9    4.89    2.24
   1  -5   9    4.64    2.39
   1   5   9    2.66    2.22
  -1  -5  -9    6.34    2.25
   1  -5   9    4.40    2.35
  -1  -5  -9    5.94    2.22
   1  -5   9    5.44    2.96
  -1   5  -9    3.29    2.29
   1   5  10  258.28    3.69
   1  -5  10  240.17    4.56
   1   5  10  197.87    2.75
   1  -5  10  271.66    5.24
   1  -5  10  230.40    3.64
  -1  -5 -10  229.49    3.47
  -1  -5 -10  249.47    3.65
  -1   5 -10  199.99    3.41
   1  -5  11  110.80    4.09
   1   5  11   89.81    2.25
   1  -5  11  117.24    3.24
  -1  -5 -11   97.10    2.28
  -1  -5 -11  119.83    3.11
   1   5  11   78.34    2.99
  -1   5 -11   90.33    2.41
   1  -5  11  108.66    3.96
   1  -6   0   18.53    1.86
   1   6   0   17.51    1.85
  -1  -6   0   13.85    2.03
  -1  -6   0   17.28    1.81
  -1   6   0   17.75    1.87
   1  -6   1  124.48    2.34
   1  -6   1  117.08    2.32
  -1  -6  -1  124.73    2.71
  -1  -6  -1  119.72    1.93
  -1   6  -1  124.05    2.40
   1   6   1  116.89    1.92
   1  -6   2  151.20    2.56
  -1   6  -2  139.23    2.22
  -1  -6  -2  158.26    2.53
  -1  -6  -2  156.62    2.48
   1   6   2  153.86    2.44
   1  -6   2  152.42    2.93
   1  -6   3  525.26    4.36
  -1   6  -3  574.07    4.82
  -1  -6  -3  562.05    4.92
  -1  -6  -3  525.23    3.89
   1  -6   3  530.34    4.37
   1   6   3  549.18    3.98
   1   6   4   73.15    1.73
  -1  -6  -4   75.60    2.41
  -1  -6  -4   78.11    2.22
   1  -6   4   64.17    2.00
  -1   6  -4   78.07    2.53
   1  -6   4   72.02    2.23
   1   6   5   54.20    2.19
  -1   6  -5   49.53    1.90
   1   6   5   49.16    1.77
  -1  -6  -5   46.49    2.27
  -1  -6  -5   52.75    2.16
  -1   6  -5   52.48    2.48
   1  -6   5   46.70    1.67
   1  -6   5   48.57    2.00
   1   6   6  367.63    3.61
  -1   6  -6  332.85    3.95
  -1   6  -6  341.27    4.19
   1   6   6  328.89    3.70
  -1  -6  -6  306.41    3.68
  -1  -6  -6  371.60    3.72
   1  -6   6  358.96    4.08
   1  -6   6  331.89    3.97
   1   6   7  494.40    4.36
  -1   6  -7  418.62    4.47
   1  -6   7  505.72    5.47
   1   6   7  434.52    4.35
  -1  -6  -7  392.40    3.65
  -1  -6  -7  470.60    3.96
  -1   6  -7  455.61    5.20
   1  -6   7  450.35    4.92
   1   6   8   24.15    1.73
  -1   6  -8   23.61    1.83
  -1  -6  -8   24.05    1.72
  -1  -6  -8   26.19    2.32
   1  -6   8   26.89    2.59
   1   6   8   28.09    2.23
  -1   6  -8   25.91    2.66
   1  -6   8   29.46    2.47
   1  -6   9   96.38    3.22
   1   6   9   74.21    2.66
  -1  -6  -9   78.51    2.10
   1  -6   9   75.43    2.34
  -1  -6  -9   89.27    2.80
  -1   6  -9   70.17    3.05
   1   6   9   94.17    2.72
  -1   6  -9   72.30    2.79
   1  -6  10   29.86    3.02
   1  -6  10   30.33    2.75
   1   6  10   23.82    1.84
  -1  -6 -10   24.59    2.61
   1   6  10   33.28    2.63
   1  -6  10   29.17    2.89
  -1  -6 -10   29.60    1.92
  -1   6 -10   23.90    1.92
  -1  -6 -11   13.03    1.98
  -1  -6 -11   18.22    1.90
  -1   6 -11   12.33    2.01
   1  -7   0    8.32    1.88
  -1  -7   0   14.87    2.20
  -1  -7   0    9.38    1.88
  -1   7   0    9.07    1.39
   1   7   0   10.32    1.36
   1  -7   0    7.59    1.57
   1  -7   1   57.92    2.38
   1  -7   1   56.29    2.06
  -1  -7  -1   58.05    1.93
  -1   7  -1   58.27    2.17
  -1  -7  -1   56.87    1.58
   1   7   1   54.98    2.03
   1  -7   2   25.85    1.93
  -1   7  -2   30.33    1.53
  -1  -7  -2   30.89    2.27
  -1  -7  -2   29.69    1.49
   1   7   2   27.27    1.99
   1  -7   2   32.45    2.39
   1  -7   3  114.23    2.48
  -1   7  -3  117.80    2.69
   1  -7   3  115.49    2.90
  -1  -7  -3  118.58    2.74
  -1  -7  -3  111.26    1.90
   1   7   3  110.36    1.87
   1  -7   4   10.63    2.06
  -1  -7  -4   10.60    1.62
  -1  -7  -4   15.33    2.06
   1  -7   4   14.21    2.55
  -1   7  -4   14.31    2.28
   1   7   4   11.25    1.42
   1  -7   5   86.21    2.43
  -1  -7  -5   83.21    2.54
  -1  -7  -5   97.05    2.50
  -1   7  -5   95.60    2.84
   1  -7   5   94.88    2.90
   1   7   5   95.18    2.37
   1  -7   6  262.20    3.58
  -1   7  -6  249.60    3.32
  -1  -7  -6  246.96    3.41
  -1  -7  -6  279.18    3.38
   1  -7   6  280.13    3.75
   1   7   6  291.11    3.28
  -1   7  -7    5.44    2.36
   1  -7   7    8.07    2.29
  -1   7  -7    6.24    2.65
   1   7   7    4.52    2.39
  -1  -7  -7    6.50    1.64
  -1  -7  -7    9.20    2.31
   1  -7   7    6.31    2.60
   1   7   7    8.56    2.27
   1  -7   8  259.63    4.12
  -1   7  -8  211.63    3.47
   1   7   8  218.54    3.48
  -1   7  -8  235.40    3.98
  -1  -7  -8  204.21    3.41
  -1  -7  -8  250.42    3.59
   1  -7   8  254.63    3.96
   1   7   8  269.80    3.51
  -1   7  -9   55.81    2.81
   1  -7   9   73.18    3.12
  -1   7  -9   61.37    3.17
   1   7   9   46.34    2.07
  -1  -7  -9   55.20    2.76
   1  -7   9   60.31    3.16
  -1  -7  -9   71.70    2.82
   1   7   9   77.18    2.78
  -1  -7 -10    3.61    2.66
  -1   7 -10    2.34    1.88
   1  -7  10    4.62    3.78
   1  -7  10    3.75    2.87
   1   7  10    1.90    2.62
  -1  -7 -10    2.31    1.90
   1  -7  10    3.14    3.07
   1   7  10    4.35    2.66
   1  -8   0    3.32    2.26
   1  -8   0    2.80    1.99
  -1  -8   0    2.18    2.20
  -1  -8   0    2.50    1.99
  -1   8   0    3.38    2.02
   1   8   0    3.52    1.39
   1  -8   1   75.96    2.20
   1  -8   1   76.14    1.86
  -1   8  -1   76.25    2.39
  -1  -8  -1   84.13    2.69
  -1  -8  -1   77.47    2.24
   1   8   1   77.51    1.75
   1  -8   2  190.61    3.41
   1  -8   2  186.90    2.84
  -1   8  -2  183.81    2.46
  -1  -8  -2  192.03    3.26
  -1  -8  -2  183.75    2.23
   1   8   2  188.14    2.28
  -1   8  -3   56.32    2.48
   1  -8   3   48.78    2.25
  -1  -8  -3   55.10    2.54
  -1  -8  -3   53.00    2.24
   1   8   3   50.87    1.67
   1  -8   3   53.19    2.76
   1  -8   4    4.55    2.07
  -1  -8  -4    2.41    2.39
  -1  -8  -4    3.93    2.14
   1  -8   4    5.09    2.67
  -1   8  -4    3.70    1.71
   1   8   4    5.21    1.53
   1  -8   5   59.67    1.89
  -1  -8  -5   59.03    2.64
  -1  -8  -5   61.90    2.46
   1  -8   5   66.48    2.93
  -1   8  -5   62.97    2.77
   1   8   5   67.43    2.39
   1  -8   6  167.58    2.64
  -1   8  -6  189.09    3.56
  -1  -8  -6  169.26    3.31
  -1  -8  -6  190.41    2.67
   1  -8   6  193.76    3.56
   1   8   6  196.59    3.03
   1  -8   7   41.13    2.68
  -1   8  -7   36.10    3.07
  -1  -8  -7   29.70    2.00
  -1  -8  -7   38.67    2.72
   1  -8   7   33.46    3.11
   1   8   7   44.85    2.55
   1  -8   8   10.42    2.66
  -1  -8  -8   10.48    1.91
  -1   8  -8    7.85    3.01
  -1  -8  -8    8.71    2.67
   1  -8   8    6.91    3.03
   1   8   8    9.53    1.85
  -1  -8  -9  115.91    3.27
   1  -9   0   38.69    2.63
  -1  -9   0   39.54    2.79
   1  -9   0   35.54    2.28
  -1  -9   0   36.87    2.59
  -1   9   0   36.37    2.29
  -1  -9   0   36.87    1.63
   1   9   0   32.06    1.71
   1  -9   1   39.48    1.69
  -1   9  -1   41.10    1.76
  -1  -9  -1   41.94    2.67
  -1  -9  -1   41.54    1.67
   1   9   1   41.20    1.66
   1  -9   1   43.73    2.77
  -1   9  -2  197.35    3.11
   1  -9   2  190.13    2.45
  -1  -9  -2  202.23    3.42
  -1  -9  -2  200.45    2.42
   1   9   2  196.41    2.82
   1  -9   2  196.03    3.68
  -1   9  -3   42.71    2.67
   1  -9   3   40.20    1.77
  -1  -9  -3   43.58    2.72
  -1  -9  -3   43.56    2.34
   1   9   3   45.11    2.34
   1  -9   3   46.42    2.96
   1  -9   4    2.95    2.19
  -1  -9  -4    2.07    2.52
  -1  -9  -4    2.27    1.62
   1   9   4    1.25    2.38
   1  -9   4    1.22    2.89
  -1   9  -4    3.67    2.49
   1  -9   5   -0.03    1.64
  -1  -9  -5    0.86    2.62
  -1  -9  -5    1.23    1.75
  -1   9  -5   -0.69    2.69
   1   9   5   -0.26    1.68
   1  -9   5    0.05    3.02
   1  -9   6  314.07    3.71
  -1   9  -6  322.57    4.45
  -1  -9  -6  268.37    4.13
  -1  -9  -6  333.59    3.59
   1   9   6  337.11    3.82
   1  -9   6  301.17    4.62
   1  -9   7   37.41    2.78
  -1   9  -7   39.09    3.29
   1   9   7   28.44    2.02
  -1  -9  -7   29.83    2.89
  -1  -9  -7   40.25    2.85
   1  -9   7   37.22    3.46
   1 -10   0    1.85    2.80
  -1 -10   0    0.97    1.95
   1 -10   0    2.65    2.55
  -1  10   0    1.56    2.39
   1 -10   0    2.31    2.24
  -1 -10   0    1.85    2.59
  -1 -10   0   -0.16    1.64
   1  10   0    0.71    1.71
   1 -10   1   45.69    3.09
  -1  10  -1   45.75    1.91
   1 -10   1   46.06    2.50
  -1 -10  -1   46.83    2.78
  -1 -10  -1   44.12    2.44
   1  10   1   43.66    2.46
  -1  10  -2    9.29    2.64
   1 -10   2    5.53    1.73
  -1 -10  -2    5.76    2.72
  -1 -10  -2    9.37    2.35
   1  10   2    7.59    2.33
   1 -10   2    7.49    3.06
  -1  10  -3   56.29    2.14
   1 -10   3   87.61    2.75
  -1 -10  -3   86.28    3.14
  -1 -10  -3   85.01    2.12
   1  10   3   85.88    2.76
   1 -10   3   98.64    3.59
   1 -10   4  253.08    3.58
  -1 -10  -4  234.82    3.88
  -1 -10  -4  258.15    3.44
   1  10   4  251.26    3.38
  -1  10  -4  252.63    3.85
   1 -10   4  253.35    4.52
   1 -10   5    2.80    2.54
  -1 -10  -5    1.02    2.85
  -1 -10  -5   -0.27    1.88
   1  10   5   -0.08    2.68
  -1  10  -5    1.37    2.95
   1 -10   5   -0.62    3.41
  -1 -11   0   -0.26    3.32
  -1  11   0    1.84    2.66
   1 -11   0    1.91    2.81
   1 -11   0    0.39    2.63
  -1 -11   0    0.93    2.80
  -1 -11   0   -0.63    1.90
   2   0   0  260.80    4.29
  -2   0   0  247.52    4.36
  -2   0   0  243.79    5.32
   2   0   0  290.47    5.72
   2   0   1    0.29    1.19
  -2   0  -1    0.29    1.70
   2   0   1    1.79    2.10
  -2   0  -1    0.27    1.45
  -2   0  -3    0.99    1.56
   2   0   3    0.96    1.80
   2   0   3    0.98    1.18
  -2   0  -3    0.80    1.25
  -2   0  -4 2791.76   20.23
  -2   0  -4 2913.86   15.68
   2   0   4 2843.79   17.09
   2   0   4 2529.09   13.63
  -2   0  -5    0.74    1.20
   2   0   5    0.47    1.28
  -2   0  -5    0.12    1.78
   2   0   5    0.67    1.73
  -2   0  -6  134.84    3.00
   2   0   6  125.08    2.08
  -2   0  -6  145.71    2.50
   2   0   6  150.41    2.90
   2   0   7    0.38    1.32
   2   0   7    0.13    1.90
  -2   0  -7    1.35    1.85
   2   0   8   23.59    2.29
   2   0   8   23.59    2.03
   2   0   8   30.88    2.21
  -2   0  -8   26.69    2.06
   2   0   9    0.20    2.32
   2   0   9    1.84    2.01
   2   0   9    1.16    2.03
  -2   0  -9   -0.79    2.00
   2   0  10   28.34    2.91
   2   0  10   28.16    2.35
   2   0  10   15.76    1.67
  -2   0 -10   29.76    1.67
   2   0  11    1.30    2.25
   2   0  11    0.94    2.29
   2   0  11    0.82    2.91
  -2   0 -11    0.40    2.32
   2   0  12  158.89    4.79
   2   0  12  147.37    4.02
   2   0  12  140.18    3.05
  -2   0 -12  127.48    2.42
   2  -1   0 3355.66   27.34
   2  -1   0 3177.60   21.64
  -2  -1   0 3408.30   21.07
  -2   1   0 3185.00   21.69
   2   1   0 3433.27   21.06
  -2   1  -1 1653.35   13.11
   2   1   1 1663.06   12.52
  -2  -1  -1 1618.23   12.99
   2   1   1 1717.71   11.93
  -2  -1  -1 1651.12   11.81
   2  -1   1 1679.75   13.09
   2  -1   1 1569.76   12.16
  -2   1  -1 1631.29   12.67
  -2   1  -2   65.94    2.05
   2  -1   2   74.83    2.63
  -2  -1  -2   74.45    2.43
   2  -1   2   72.02    2.30
   2   1   2   69.35    2.42
  -2  -1  -2   65.49    2.04
   2  -1   2   69.74    2.50
   2   1   2   72.57    2.09
   2  -1   3  234.38    3.70
   2  -1   3  225.89    3.57
  -2   1  -3  193.43    2.90
   2   1   3  217.26    2.95
  -2  -1  -3  196.58    2.85
   2   1   3  242.31    3.46
   2  -1   3  226.51    3.08
  -2  -1  -3  241.68    3.52
   2  -1   4   89.65    2.49
  -2   1  -4   90.73    2.45
   2   1   4   79.24    2.23
   2   1   4   93.99    2.38
  -2  -1  -4   83.96    1.92
   2  -1   4   82.33    2.37
   2  -1   4   82.49    2.70
  -2  -1  -4   90.97    2.41
  -2  -1  -5 1146.25    8.66
   2  -1   5 1164.54    9.85
   2   1   5 1135.43    6.92
   2   1   5 1108.34    7.30
   2  -1   5 1048.26    6.53
  -2  -1  -5 1166.47    7.15
  -2   1  -5 1160.79    7.24
   2  -1   5 1208.72    9.08
  -2  -1  -6  163.38    2.64
   2  -1   6  172.57    3.48
   2   1   6  192.88    2.68
   2  -1   6  195.58    2.75
   2   1   6  180.96    2.61
  -2  -1  -6  180.61    2.34
  -2   1  -6  194.11    2.78
   2  -1   6  188.83    3.22
  -2  -1  -7   24.13    2.04
   2  -1   7   20.36    2.18
   2  -1   7   21.74    2.70
   2   1   7   21.35    1.92
   2   1   7   18.80    2.00
   2  -1   7   21.22    1.96
  -2  -1  -7   18.10    1.40
  -2   1  -7   18.28    1.98
  -2  -1  -8   96.81    2.72
   2   1   8  107.68    2.59
   2   1   8   83.20    1.85
   2  -1   8   75.29    1.87
  -2  -1  -8  101.41    2.39
   2  -1   8   88.30    2.99
   2  -1   8  115.45    3.27
  -2   1  -8  104.81    2.42
   2  -1   9  127.78    3.59
  -2  -1  -9  130.63    3.16
   2   1   9  123.01    2.77
   2   1   9  103.11    2.04
   2  -1   9  108.71    2.09
   2  -1   9  127.44    3.03
  -2  -1  -9  105.44    2.52
  -2   1  -9  106.38    2.59
  -2  -1 -10   13.95    2.47
   2  -1  10   12.18    2.85
   2   1  10   12.95    2.23
   2   1  10    9.74    1.58
   2  -1  10   12.69    1.54
   2  -1  10   12.01    2.38
  -2  -1 -10    9.16    2.16
  -2   1 -10   14.19    2.22
   2   1  11    0.08    2.73
   2   1  11    3.66    2.30
   2   1  11    1.96    1.62
   2  -1  11    0.15    2.77
   2  -1  11   -0.07    1.61
   2  -1  11    0.17    2.97
  -2  -1 -11    0.77    1.62
  -2   1 -11    1.50    2.33
   2   1  12   53.84    2.92
   2  -1  12   67.33    3.59
   2   1  12   78.29    2.23
   2  -1  12   89.02    2.80
  -2  -1 -12   81.70    2.20
  -2   1 -12   81.49    2.91
   2   1  12   95.79    3.94
   2  -1  12  116.20    5.26
  -2   2   0 5789.97   34.46
   2  -2   1  191.44    3.49
  -2   2  -1  186.13    3.41
  -2   2  -1  198.23    3.30
   2   2   1  196.58    3.70
   2   2   1  191.30    2.88
  -2  -2  -1  186.79    3.53
  -2  -2  -1  191.24    2.89
   2  -2   1  163.58    2.92
   2  -2   2 1843.40   12.25
   2   2   2 1894.98   12.51
   2   2   2 1829.43   11.25
  -2  -2  -2 1671.31   10.74
  -2   2  -2 2003.14   13.97
  -2  -2  -2 1750.74   10.61
  -2   2  -2 2045.73   13.36
   2  -2   2 1855.61   12.91
  -2   2  -3   76.43    2.53
  -2  -2  -3   73.46    2.17
   2   2   3   74.15    1.86
   2   2   3   78.23    2.18
   2  -2   3   67.87    1.87
   2  -2   3   80.38    2.50
  -2  -2  -3   77.91    2.21
  -2   2  -3   77.30    2.39
   2   2   4  756.89    5.62
   2  -2   4  822.21    7.30
  -2  -2  -4  652.31    4.92
   2   2   4  781.35    5.64
   2  -2   4  712.86    5.34
  -2  -2  -4  817.71    6.15
  -2   2  -4  846.55    6.25
   2  -2   5   18.26    1.97
   2   2   5   18.77    1.78
   2   2   5   15.54    1.76
   2  -2   5   16.26    2.01
  -2  -2  -5   17.71    1.77
   2  -2   5   15.96    1.91
  -2   2  -5   19.96    1.98
  -2  -2  -5   18.35    1.86
   2  -2   6   87.61    2.52
   2   2   6   80.09    1.91
   2   2   6   76.88    1.74
   2  -2   6   90.51    2.66
  -2  -2  -6   76.70    2.14
   2  -2   6   80.76    1.86
  -2   2  -6   86.31    2.31
  -2  -2  -6   84.20    2.38
  -2  -2  -7    0.73    1.92
   2  -2   7    1.41    2.00
   2   2   7    1.25    1.85
   2   2   7    1.14    1.81
   2  -2   7    0.98    2.02
   2  -2   7    2.64    1.93
  -2  -2  -7   -0.18    1.30
  -2   2  -7    1.69    1.93
   2  -2   8    0.67    2.62
  -2  -2  -8    1.74    2.01
   2   2   8    0.99    1.95
   2   2   8    0.97    1.37
   2  -2   8    1.06    2.00
  -2  -2  -8    0.68    1.96
   2  -2   8    5.87    2.20
  -2   2  -8    9.10    2.09
  -2  -2  -9   10.52    2.20
   2   2   9   13.03    2.09
   2   2   9    9.16    1.46
   2  -2   9   12.85    2.05
  -2  -2  -9   12.64    2.04
  -2   2  -9    8.74    2.12
   2  -2   9   12.90    2.42
   2  -2   9   10.76    2.37
  -2  -2 -10   67.94    2.80
   2   2  10   59.34    2.52
   2   2  10   61.44    2.48
   2  -2  10   60.27    2.39
  -2  -2 -10   57.88    1.78
   2  -2  10   64.51    2.80
  -2   2 -10   64.52    2.58
   2  -2  10   70.12    3.88
   2  -2  11   14.60    3.79
  -2  -2 -11   14.16    2.56
   2   2  11   11.33    2.85
   2   2  11    9.93    1.73
   2  -2  11    5.53    1.75
   2  -2  11   12.40    3.03
  -2  -2 -11   10.17    1.78
  -2   2 -11   11.22    2.45
   2   2  12   29.81    2.70
  -2  -2 -12   34.74    3.03
   2  -2  12   35.58    4.72
   2   2  12   24.66    2.77
   2  -2  12   22.30    3.34
   2  -2  12   18.50    1.88
  -2  -2 -12   24.06    2.67
  -2   2 -12   23.66    2.05
  -2   3   0  604.73    5.35
   2   3   0  616.45    5.17
  -2  -3   0  616.89    7.06
  -2  -3   0  609.85    5.14
   2  -3   0  625.89    5.41
   2   3   1  135.28    3.07
   2   3   1  130.72    2.23
   2  -3   1  136.94    2.45
  -2  -3  -1  128.11    3.00
  -2  -3  -1  141.13    2.57
  -2   3  -1  136.65    2.80
   2  -3   1  122.79    2.70
  -2   3  -2 1188.93    8.73
   2  -3   2 1375.17    9.65
   2   3   2 1388.41    8.78
   2   3   2 1377.91    9.77
  -2   3  -2 1363.23    9.70
  -2  -3  -2 1319.21    8.96
  -2  -3  -2 1274.94    7.96
   2  -3   2 1263.97    9.06
  -2   3  -3  113.70    2.34
   2  -3   3  113.31    2.50
   2   3   3  115.51    2.41
   2   3   3  112.76    2.17
  -2  -3  -3  103.66    2.07
  -2  -3  -3  114.82    2.36
   2  -3   3  102.65    2.18
  -2   3  -3  110.65    2.37
   2  -3   4   38.24    2.07
  -2   3  -4   34.73    1.72
   2   3   4   40.25    1.96
   2   3   4   36.95    1.95
  -2  -3  -4   32.70    1.47
  -2  -3  -4   37.89    1.94
   2  -3   4   34.74    2.12
  -2   3  -4   38.56    2.15
   2  -3   5  633.13    6.01
   2   3   5  671.39    5.14
   2   3   5  661.10    4.95
  -2   3  -5  633.06    6.16
  -2  -3  -5  624.38    4.58
   2  -3   5  704.05    5.23
  -2  -3  -5  675.72    5.10
  -2   3  -5  706.28    5.38
   2  -3   6    6.44    1.97
   2  -3   6    7.56    1.48
   2   3   6    9.56    1.85
   2   3   6    4.89    1.29
  -2  -3  -6    7.48    1.79
   2  -3   6    7.81    1.95
  -2  -3  -6    6.32    1.34
  -2   3  -6    6.13    2.02
  -2  -3  -7   44.48    1.70
   2  -3   7   48.77    2.76
   2  -3   7   45.35    2.36
   2   3   7   50.57    2.14
   2   3   7   47.88    2.09
  -2  -3  -7   48.50    2.09
   2  -3   7   46.84    2.15
  -2   3  -7   44.15    1.71
   2  -3   8   52.65    2.51
   2  -3   8   46.46    2.53
   2   3   8   54.93    2.23
   2   3   8   41.52    1.73
   2  -3   8   43.91    1.74
  -2  -3  -8   50.95    2.22
  -2   3  -8   44.94    1.78
  -2  -3  -8   49.73    1.80
   2  -3   9    8.03    2.29
  -2  -3  -9    5.45    1.54
   2   3   9    5.64    2.09
   2  -3   9    6.67    2.42
   2   3   9    4.50    2.08
   2  -3   9    6.50    1.50
  -2  -3  -9    6.47    2.09
  -2   3  -9    5.95    2.21
  -2  -3 -10   10.70    2.34
   2   3  10   11.24    2.19
   2  -3  10   10.84    2.75
   2   3  10    9.77    2.23
   2  -3  10    3.78    1.61
  -2  -3 -10    8.68    1.58
  -2   3 -10   11.47    2.36
   2  -3  10   10.61    2.50
  -2  -3 -11   26.60    2.61
   2   3  11   18.03    2.39
   2   3  11   22.56    2.53
   2  -3  11   24.97    3.33
   2  -3  11   21.21    2.55
  -2  -3 -11   22.63    2.48
   2  -3  11   23.85    2.75
  -2   3 -11   22.56    2.58
   2   3  12   76.39    3.14
  -2  -3 -12  174.62    3.90
   2   3  12  164.31    3.30
   2  -3  12  152.23    3.31
   2  -3  12  155.98    5.91
   2  -3  12  120.91    4.17
  -2  -3 -12  142.17    2.53
  -2   3 -12  136.46    2.71
   2   4   0 3891.07   18.81
  -2   4   0 3496.73   17.96
  -2  -4   0 3853.40   19.26
   2  -4   0 3890.03   19.97
   2  -4   1  993.06    8.03
  -2   4  -1 1015.59    6.97
   2   4   1 1055.40    6.68
  -2  -4  -1 1036.29    8.20
  -2  -4  -1 1030.96    6.45
   2  -4   1 1063.93    7.33
  -2   4  -2  308.46    3.39
   2   4   2  303.87    3.01
   2   4   2  307.53    3.96
  -2  -4  -2  306.71    3.79
  -2  -4  -2  302.22    3.04
   2  -4   2  309.30    3.52
   2  -4   2  286.60    3.40
   2   4   3   20.18    1.33
   2   4   3   22.10    1.99
  -2   4  -3   20.67    2.05
   2  -4   3   23.23    1.88
  -2   4  -3   19.08    1.56
  -2  -4  -3   19.90    1.42
  -2  -4  -3   26.20    1.41
   2  -4   3   19.77    2.08
  -2   4  -4 1667.55   10.90
   2   4   4 1807.33    9.91
   2   4   4 1695.07   10.25
   2  -4   4 1725.30   11.90
  -2  -4  -4 1447.18    8.35
  -2  -4  -4 1762.44    9.41
   2  -4   4 1606.44    9.96
  -2   4  -4 1712.81   10.20
   2   4   5    8.32    1.83
   2   4   5    7.03    1.96
  -2   4  -5    8.94    2.09
   2  -4   5    7.65    1.86
  -2  -4  -5    6.31    1.91
  -2  -4  -5    7.41    1.37
   2  -4   5    8.50    1.95
  -2   4  -5   10.75    2.03
   2   4   6   62.34    2.16
   2   4   6   67.61    2.24
   2  -4   6   67.87    2.41
  -2  -4  -6   53.43    1.72
  -2  -4  -6   69.42    2.25
   2  -4   6   54.56    1.85
  -2   4  -6   61.00    2.60
  -2   4  -6   66.76    2.47
   2  -4   7   69.02    2.62
   2   4   7   56.09    1.70
   2   4   7   62.22    2.25
   2  -4   7   58.91    2.44
  -2  -4  -7   56.75    2.18
   2  -4   7   63.98    2.35
  -2  -4  -7   64.46    2.30
  -2   4  -7   61.78    2.40
  -2   4  -8  205.00    3.22
   2  -4   8  209.57    4.02
   2   4   8  223.44    3.11
   2   4   8  162.43    2.47
   2  -4   8  198.43    3.63
  -2  -4  -8  205.68    3.10
  -2  -4  -8  215.55    2.97
   2  -4   8  183.13    2.61
   2  -4   9   18.08    2.34
   2   4   9   20.52    2.22
   2   4   9   11.09    1.65
   2  -4   9   20.32    2.61
  -2  -4  -9   17.94    1.64
   2  -4   9   20.90    2.36
  -2  -4  -9   19.06    2.29
  -2   4  -9   15.99    2.30
   2  -4  10   74.93    2.97
   2   4  10   71.93    2.65
   2   4  10   62.16    2.61
   2  -4  10   84.99    3.50
   2  -4  10   72.03    2.75
  -2   4 -10   59.84    2.71
  -2  -4 -10   69.12    2.71
  -2  -4 -10   79.05    2.69
  -2  -4 -11   -0.47    2.52
   2   4  11    1.85    2.44
   2   4  11   -0.87    1.76
   2  -4  11    0.34    2.62
   2  -4  11    0.64    3.29
  -2  -4 -11    1.48    2.55
   2  -4  11    1.67    2.75
  -2   4 -11    0.70    1.89
   2   5   0 1148.83    6.73
   2  -5   0 1130.85    6.85
  -2   5   0 1088.86    6.62
  -2  -5   0 1185.00    9.46
  -2  -5   0 1037.90    6.44
   2   5   1   23.52    1.81
  -2   5  -1   23.50    1.94
  -2  -5  -1   25.90    2.01
  -2  -5  -1   21.98    1.37
   2  -5   1   23.62    1.98
   2  -5   1   23.44    1.41
   2   5   2   64.74    1.97
  -2  -5  -2   67.26    1.87
  -2  -5  -2   65.57    2.06
  -2   5  -2   62.92    2.21
   2  -5   2   67.09    2.09
   2  -5   2   62.32    2.29
   2   5   3   11.14    1.75
   2   5   3    9.58    2.02
  -2  -5  -3   11.54    1.95
  -2  -5  -3   10.71    1.34
  -2   5  -3   10.95    2.03
   2  -5   3   10.52    1.86
   2  -5   3   10.40    2.09
  -2   5  -4    0.58    1.50
   2   5   4    0.80    1.76
   2   5   4    2.34    1.41
  -2   5  -4    0.55    2.10
  -2  -5  -4    0.81    1.87
  -2  -5  -4    1.74    1.32
   2  -5   4    0.65    1.83
   2  -5   4    2.10    2.08
  -2   5  -5  122.76    2.77
   2   5   5  127.89    2.48
   2   5   5  120.98    2.66
  -2  -5  -5  113.51    2.53
   2  -5   5  122.39    2.61
   2  -5   5  117.00    2.66
  -2  -5  -5  118.07    2.06
  -2   5  -5  119.77    2.95
   2   5   6  207.01    2.89
  -2   5  -6  186.35    3.46
   2   5   6  191.75    2.96
  -2  -5  -6  171.63    2.43
   2  -5   6  210.79    3.23
  -2  -5  -6  209.24    3.03
   2  -5   6  203.24    3.06
  -2   5  -6  180.73    2.63
   2   5   7    4.68    2.02
   2   5   7    4.76    1.55
  -2  -5  -7    4.91    1.48
   2  -5   7    5.36    2.17
   2  -5   7    6.14    1.61
  -2  -5  -7    7.50    2.07
  -2   5  -7    7.08    2.33
  -2   5  -7    2.78    2.29
   2   5   8    0.68    2.16
   2  -5   8    0.68    2.34
   2   5   8    0.37    2.05
  -2  -5  -8    2.01    2.06
   2  -5   8    1.14    2.31
   2  -5   8    0.91    1.63
  -2  -5  -8    0.55    2.15
  -2   5  -8    1.68    2.31
   2   5   9   27.65    2.35
   2  -5   9   23.17    2.97
   2   5   9   20.90    2.30
  -2  -5  -9   26.88    2.42
   2  -5   9   25.17    2.52
   2  -5   9   25.63    2.70
  -2  -5  -9   25.37    2.36
  -2   5  -9   20.30    1.82
   2   5  10    0.29    2.41
   2  -5  10   -0.84    2.49
   2   5  10   -1.07    1.66
   2  -5  10   -0.58    2.53
  -2  -5 -10   -0.92    1.70
   2  -5  10    0.06    2.92
  -2  -5 -10    1.24    2.37
  -2   5 -10    1.67    1.74
   2  -5  11    2.05    3.30
   2   5  11    2.22    2.53
   2  -5  11    2.79    2.82
   2   5  11    0.93    1.84
  -2  -5 -11    2.28    1.94
   2  -5  11    0.43    3.33
  -2   5 -11    1.53    2.66
  -2  -5 -11    3.40    2.61
   2  -6   0 1534.32    8.35
   2  -6   0 1535.64   11.48
  -2   6   0 1434.96    7.89
  -2  -6   0 1666.62   11.68
  -2  -6   0 1523.79    8.40
   2   6   0 1541.02    8.05
   2  -6   1 1072.67    8.21
   2   6   1 1065.84    6.17
  -2   6  -1 1036.62    6.51
  -2  -6  -1 1130.49    8.24
  -2  -6  -1 1051.28    6.02
   2  -6   1 1095.19    6.85
  -2   6  -2  283.20    3.05
   2   6   2  290.47    2.75
  -2  -6  -2  295.25    3.72
  -2  -6  -2  290.42    2.77
   2  -6   2  250.97    3.10
   2  -6   2  293.87    3.28
   2   6   3   92.92    2.20
  -2  -6  -3   96.49    2.51
  -2  -6  -3  106.29    2.31
  -2   6  -3   99.74    2.58
   2  -6   3   92.22    2.34
   2  -6   3   91.74    2.64
   2   6   4  311.32    2.92
   2   6   4  297.20    3.77
  -2  -6  -4  301.71    3.61
  -2   6  -4  300.58    3.35
  -2  -6  -4  298.69    2.88
   2  -6   4  300.42    3.54
   2  -6   4  316.60    3.70
   2   6   5   13.09    1.96
  -2   6  -5   12.02    2.32
   2   6   5   13.81    2.13
   2  -6   5    8.80    1.76
  -2  -6  -5    8.82    2.10
  -2  -6  -5   12.00    2.05
  -2   6  -5   11.65    2.28
   2  -6   5   10.20    1.41
  -2   6  -6   97.97    2.16
   2   6   6  113.24    2.48
   2   6   6  103.18    2.72
  -2  -6  -6   93.10    2.11
  -2  -6  -6  114.36    2.65
  -2   6  -6  112.93    3.00
   2  -6   6  102.28    2.30
   2  -6   6   99.58    2.13
  -2   6  -7    8.05    1.70
  -2   6  -7    8.19    2.58
   2   6   7   10.28    2.14
   2   6   7    7.19    1.61
  -2  -6  -7    9.36    2.25
  -2  -6  -7    8.60    2.20
   2  -6   7    8.62    2.25
   2  -6   7    8.10    2.45
   2   6   8   44.13    2.40
   2   6   8   35.31    2.41
  -2   6  -8   32.93    2.73
  -2  -6  -8   38.88    1.85
   2  -6   8   43.00    2.77
  -2  -6  -8   38.73    2.47
   2  -6   8   44.55    2.67
  -2   6  -8   38.27    2.61
   2   6   9   29.11    2.49
   2  -6   9   29.78    2.73
   2   6   9   23.58    2.51
  -2  -6  -9   22.36    2.57
   2  -6   9   25.10    2.79
  -2  -6  -9   28.16    1.86
   2  -6   9   32.01    2.84
  -2   6  -9   23.12    1.90
   2  -6  10   91.61    3.21
  -2  -6 -10   92.91    2.85
   2   6  10   68.27    2.12
   2   6  10   99.78    2.95
  -2  -6 -10   86.55    3.03
   2  -6  10   93.13    3.25
   2  -6  10  107.23    3.84
  -2   6 -10   74.54    2.23
   2  -7   0  886.31    7.30
   2  -7   0  844.80    5.28
  -2   7   0  823.89    5.13
  -2  -7   0  890.59    7.12
  -2  -7   0  816.34    5.29
   2   7   0  849.41    5.29
  -2   7  -1   52.29    2.20
  -2  -7  -1   52.77    2.49
  -2  -7  -1   49.11    1.59
   2  -7   1   50.31    1.62
   2   7   1   49.71    2.07
   2  -7   1   53.33    2.41
   2  -7   2  474.28    4.21
  -2  -7  -2  487.15    4.83
  -2  -7  -2  462.62    3.76
   2   7   2  456.57    3.74
  -2   7  -2  478.04    4.32
   2  -7   2  408.08    3.97
  -2  -7  -3    1.67    2.16
  -2  -7  -3    2.41    1.89
  -2   7  -3    3.59    2.16
   2  -7   3    1.73    2.27
   2  -7   3   -0.10    1.38
   2   7   3    1.45    1.89
   2   7   4    0.17    1.90
  -2  -7  -4    1.33    2.13
  -2  -7  -4    1.38    1.43
  -2   7  -4    0.64    2.30
   2  -7   4    2.76    1.68
   2  -7   4    0.53    1.39
   2   7   5   65.57    2.32
  -2   7  -5   63.80    2.75
  -2  -7  -5   57.00    2.50
  -2  -7  -5   64.58    2.43
   2  -7   5   66.06    2.78
   2  -7   5   59.94    2.35
   2   7   6   24.63    2.26
  -2   7  -6   23.26    2.75
   2   7   6   21.24    2.45
  -2  -7  -6   19.16    1.76
  -2  -7  -6   23.71    2.39
   2  -7   6   21.98    2.66
   2  -7   6   23.28    2.30
  -2   7  -7   88.74    2.85
   2   7   7   78.23    2.24
  -2   7  -7   89.26    3.21
   2   7   7   98.91    2.60
  -2  -7  -7   81.87    2.81
  -2  -7  -7  100.08    2.80
   2  -7   7   88.75    3.04
   2  -7   7  101.13    2.89
  -2   7  -8    2.53    1.76
   2   7   8    2.81    1.77
  -2  -7  -8    3.02    1.77
  -2   7  -8    2.87    2.83
  -2  -7  -8    3.72    2.51
   2  -7   8    3.40    2.60
   2   7   8    5.31    2.41
   2  -7   8    2.77    1.94
   2  -7   9   50.50    3.14
  -2   7  -9   37.48    2.77
   2   7   9   37.12    2.71
   2  -7   9   49.20    3.21
  -2  -7  -9   40.71    2.84
  -2   7  -9   37.84    3.01
  -2  -7  -9   47.52    2.77
   2   7   9   44.95    2.71
   2  -8   0  725.73    6.62
   2   8   0  723.46    4.81
   2  -8   0  707.92    4.68
  -2   8   0  701.66    4.61
  -2  -8   0  763.09    6.43
  -2  -8   0  681.70    4.78
   2  -8   1   28.22    1.52
  -2   8  -1   28.55    1.59
  -2  -8  -1   30.88    2.44
  -2  -8  -1   29.94    2.06
   2   8   1   31.92    2.05
   2  -8   1   29.73    2.51
  -2   8  -2  296.96    3.49
   2  -8   2  279.24    3.24
  -2  -8  -2  296.77    3.90
  -2  -8  -2  287.37    2.76
   2   8   2  275.97    3.05
   2  -8   2  294.00    3.82
   2  -8   3   17.12    2.14
   2   8   3   18.91    2.11
  -2  -8  -3   16.25    2.42
  -2  -8  -3   17.74    2.11
   2  -8   3   17.78    2.56
  -2   8  -3   23.74    2.38
   2  -8   4    0.33    1.48
  -2  -8  -4    2.24    2.34
  -2  -8  -4   -0.11    2.22
  -2   8  -4    2.62    2.46
   2  -8   4    3.07    2.51
   2   8   4    0.46    1.58
   2  -8   5    6.87    2.25
   2   8   5    7.94    2.22
  -2   8  -5    5.77    1.86
  -2  -8  -5    6.11    2.43
  -2  -8  -5    7.85    2.31
   2  -8   5    5.87    2.71
   2  -8   6    4.68    2.32
  -2   8  -6    2.98    1.97
  -2  -8  -6    3.20    1.77
  -2  -8  -6    3.51    1.79
   2  -8   6    2.65    2.87
   2   8   6    4.64    2.37
   2  -8   7   26.02    2.62
  -2  -8  -7   20.60    1.97
  -2  -8  -7   26.88    2.63
  -2   8  -7   21.85    3.00
   2  -8   7   26.12    3.07
   2   8   7   16.12    1.79
   2  -8   8    7.30    2.82
  -2   8  -8    6.25    2.20
  -2  -8  -8    6.69    1.98
  -2  -8  -8    6.73    1.98
   2  -8   8    7.92    3.14
   2   8   8    9.11    2.59
   2  -9   0   63.29    2.77
   2  -9   0   57.67    2.35
  -2   9   0   60.16    2.44
  -2  -9   0   64.20    2.73
  -2  -9   0   57.52    1.80
   2   9   0   56.69    2.35
  -2  -9   0   65.21    2.94
  -2   9  -1  699.05    4.90
   2  -9   1  672.97    4.88
  -2  -9  -1  711.34    6.15
  -2  -9  -1  681.96    4.81
   2   9   1  708.66    4.64
   2  -9   1  721.29    7.05
  -2   9  -2   56.93    1.99
   2  -9   2   55.33    2.40
  -2  -9  -2   58.12    2.78
  -2  -9  -2   56.12    1.76
   2   9   2   59.03    2.35
   2  -9   2   56.05    2.90
   2  -9   3  227.52    3.23
  -2  -9  -3  223.30    3.70
  -2  -9  -3  233.57    3.18
  -2   9  -3  245.79    3.56
   2   9   3  242.38    3.12
   2  -9   3  198.70    3.08
   2  -9   4    6.68    1.62
  -2  -9  -4    7.01    2.56
  -2  -9  -4    7.06    1.71
  -2   9  -4    8.90    2.62
   2   9   4    8.52    2.33
   2  -9   4    5.40    2.03
   2  -9   5  668.00    6.21
  -2   9  -5  683.22    6.16
  -2  -9  -5  573.86    5.86
  -2  -9  -5  706.82    5.65
   2  -9   5  723.94    5.73
   2   9   5  746.83    5.56
   2  -9   6   51.00    2.02
  -2   9  -6   49.72    2.42
  -2  -9  -6   43.62    2.92
  -2  -9  -6   52.93    2.91
   2  -9   6   47.01    3.19
   2   9   6   54.76    2.81
  -2  -9  -7   50.66    2.23
   2 -10   0   53.93    2.25
  -2 -10   0   79.61    3.41
  -2  10   0   63.55    1.98
   2 -10   0   78.54    2.59
  -2 -10   0   81.85    3.01
  -2 -10   0   74.00    2.59
   2  10   0   76.87    2.03
  -2  10  -1  167.67    3.13
   2 -10   1  166.80    2.95
  -2 -10  -1  167.72    3.47
  -2 -10  -1  167.03    2.39
   2  10   1  166.90    2.88
   2 -10   1  177.35    3.74
   2 -10   2   86.24    2.79
  -2 -10  -2   81.10    3.11
  -2 -10  -2   86.69    2.07
   2  10   2   86.16    2.08
   2 -10   2   84.40    3.40
  -2  10  -2   87.50    3.03
   2 -10   3    4.58    2.42
  -2 -10  -3    1.89    2.75
  -2 -10  -3    3.84    1.71
   2  10   3    3.17    1.68
  -2  10  -3    5.82    2.73
   2 -10   3    4.98    3.17
   2 -10   4  168.43    2.73
  -2 -10  -4  142.27    3.02
  -2 -10  -4  176.73    3.19
  -2  10  -4  115.01    2.61
   2  10   4  188.76    3.25
   2 -10   4   61.20    2.77
   3   0   0   10.55    1.78
  -3   0   0   11.50    2.23
  -3   0   0   10.93    1.36
   3   0   0   11.93    2.34
   3   0   1   -0.03    1.68
  -3   0  -1    0.34    1.12
   3   0   1    0.44    2.05
  -3   0  -1    0.42    1.38
  -3   0  -3    0.26    1.07
   3   0   3    6.03    1.29
  -3   0  -3   -0.34    1.68
   3   0   3   -0.02    1.52
  -3   0  -4 1723.62   12.72
   3   0   4 1572.59    9.06
  -3   0  -4 1843.20   10.58
   3   0   4 1743.98   10.83
   3   0   5    0.98    1.81
  -3   0  -5    0.42    1.69
  -3   0  -5   -0.57    1.78
   3   0   5    0.74    1.76
  -3   0  -6  573.65    4.63
  -3   0  -6  610.48    6.22
   3   0   6  552.88    4.21
   3   0   6  608.01    5.29
   3   0   7    0.88    1.38
   3   0   7   -0.17    2.06
  -3   0  -7    0.32    1.87
   3   0   8   32.31    2.46
   3   0   8   30.79    1.63
   3   0   8   40.97    2.31
  -3   0  -8   40.39    2.17
   3   0   9   -0.83    2.41
   3   0   9   -0.32    2.09
   3   0   9    0.44    2.17
  -3   0  -9    1.09    2.07
   3   0  10  337.02    5.20
   3   0  10  367.37    3.69
   3   0  10  354.84    4.34
  -3   0 -10  305.09    3.59
   3   0  11    1.41    2.88
   3   0  11    0.58    1.69
   3   0  11    0.40    2.92
  -3   0 -11    0.58    2.39
   3   0  12  175.67    5.48
   3   0  12   78.48    3.21
   3   0  12  167.18    3.31
  -3   0 -12  135.04    2.58
  -3   1   0    1.93    1.44
  -3   1   0    1.52    2.13
   3  -1   0    1.98    1.51
   3   1   0    1.45    2.21
   3   1   0    1.64    1.77
  -3  -1   0    1.26    1.82
  -3  -1   0    0.89    1.75
   3  -1   0    1.69    2.02
  -3  -1  -1  378.30    4.19
   3  -1   1  400.00    4.92
   3  -1   1  364.33    4.35
  -3  -1  -1  345.60    4.68
   3   1   1  370.36    4.82
   3   1   1  369.36    4.08
   3  -1   1  350.29    4.34
  -3   1  -1  346.25    4.54
  -3   1  -2    7.23    1.41
   3  -1   2    8.73    1.87
   3   1   2    8.86    1.86
  -3  -1  -2    7.15    1.84
   3   1   2   11.90    1.78
   3  -1   2    7.98    2.00
   3  -1   2    8.63    1.46
  -3  -1  -2    9.04    1.73
  -3  -1  -3  211.82    2.91
   3  -1   3  218.37    3.25
   3   1   3  203.37    2.75
   3  -1   3  209.57    3.36
  -3  -1  -3  214.68    3.11
   3  -1   3  222.43    3.20
   3   1   3  230.41    3.17
  -3   1  -3  205.79    2.81
  -3  -1  -4 1040.76    7.60
   3  -1   4 1044.08    8.06
   3   1   4 1029.52    6.78
   3  -1   4 1033.13    8.41
   3  -1   4 1042.45    6.69
   3   1   4 1091.51    7.33
  -3  -1  -4  984.50    6.54
  -3   1  -4 1094.87    7.11
   3  -1   5  561.07    5.17
  -3  -1  -5  527.96    5.02
   3   1   5  529.96    4.30
   3  -1   5  543.94    4.41
   3   1   5  536.01    4.73
  -3  -1  -5  540.73    4.41
  -3   1  -5  550.68    4.49
   3  -1   5  526.65    5.46
  -3  -1  -6  109.32    2.21
   3  -1   6  112.18    2.89
   3   1   6  107.98    2.37
   3  -1   6   89.71    1.95
   3   1   6  121.58    2.60
  -3  -1  -6  114.46    2.45
  -3   1  -6  115.24    2.45
   3  -1   6  118.01    2.33
  -3  -1  -7  512.48    5.31
   3  -1   7  534.44    5.80
   3   1   7  474.97    3.89
   3   1   7  593.93    4.91
   3  -1   7  478.01    4.10
  -3  -1  -7  526.87    4.23
  -3   1  -7  478.84    3.84
   3  -1   7  509.49    5.24
  -3  -1  -8  650.48    6.25
   3   1   8  519.97    4.06
   3   1   8  614.57    5.12
   3  -1   8  580.45    6.42
   3  -1   8  660.73    4.73
  -3  -1  -8  539.19    4.00
   3  -1   8  648.21    5.98
  -3   1  -8  563.10    4.56
  -3  -1  -9   87.42    2.82
   3   1   9   71.15    2.47
   3   1   9   77.95    2.43
   3  -1   9   67.90    2.45
   3  -1   9   80.11    2.85
  -3  -1  -9   68.68    2.37
   3  -1   9   81.74    3.16
  -3   1  -9   76.47    2.49
   3  -1  10  229.76    4.51
   3   1  10  231.25    3.50
   3   1  10  241.20    3.17
   3  -1  10  177.70    3.11
   3  -1  10  233.13    3.78
  -3  -1 -10  197.74    2.53
  -3   1 -10  197.05    3.15
   3   1  11    9.78    2.40
   3  -1  11   15.71    3.21
   3   1  11   11.96    2.81
   3   1  11   10.76    2.53
   3  -1  11    9.84    2.49
   3  -1  11   12.64    3.11
  -3  -1 -11   13.50    2.47
  -3   1 -11   14.07    2.46
   3   1  12  348.15    4.81
   3   1  12  199.70    3.04
   3  -1  12  365.32    5.46
   3  -1  12  384.48    4.17
   3  -1  12  438.52    7.87
  -3  -1 -12  329.88    4.02
  -3   1 -12  319.88    4.07
   3   1  12  377.60    6.87
  -3   2   0    1.81    1.38
   3   2   0    3.94    1.74
   3   2   0    1.62    1.69
  -3  -2   0    1.59    1.66
  -3  -2   0    1.43    1.71
   3  -2   0    3.46    1.97
   3  -2   0    0.93    1.79
  -3   2  -1  112.25    2.35
  -3   2  -1  123.52    2.59
   3   2   1  114.99    2.83
   3   2   1  126.59    2.61
   3  -2   1  128.11    2.55
  -3  -2  -1  118.13    2.91
  -3  -2  -1  122.75    2.27
   3  -2   1  108.27    2.28
  -3   2  -2 4250.07   25.24
   3  -2   2 4448.69   25.09
   3   2   2 4547.40   22.23
  -3  -2  -2 4024.93   22.51
  -3  -2  -2 4576.88   22.73
   3  -2   2 4337.62   23.66
  -3   2  -2 4596.15   25.51
  -3   2  -3  153.65    2.48
   3  -2   3  166.34    2.76
   3   2   3  153.79    2.38
   3   2   3  174.55    2.73
  -3  -2  -3  169.17    2.77
   3  -2   3  157.10    2.82
  -3  -2  -3  156.85    2.41
   3  -2   4    6.10    1.85
   3  -2   4    4.49    1.94
   3   2   4    6.68    1.70
   3   2   4    4.89    1.74
  -3  -2  -4    5.61    1.70
   3  -2   4    4.28    1.89
  -3   2  -4    4.00    1.93
  -3  -2  -4    4.44    1.71
   3  -2   5    9.84    1.81
   3  -2   5    8.97    2.02
   3   2   5    8.40    1.30
   3   2   5    8.49    1.31
  -3  -2  -5    8.82    1.74
   3  -2   5   10.48    1.91
  -3   2  -5   11.18    1.96
  -3  -2  -5    9.92    1.79
  -3  -2  -6 2853.96   16.18
   3  -2   6 2791.07   17.98
   3  -2   6 2725.04   18.37
   3   2   6 2712.80   13.50
   3   2   6 3275.24   15.85
   3  -2   6 2894.06   13.98
  -3  -2  -6 2642.90   12.90
  -3   2  -6 2473.22   12.23
   3  -2   7  452.68    4.89
  -3  -2  -7  392.35    3.87
   3  -2   7  411.41    5.08
   3   2   7  420.10    4.03
   3   2   7  434.26    3.80
  -3  -2  -7  365.06    3.23
   3  -2   7  431.15    3.84
  -3   2  -7  445.98    3.91
  -3  -2  -8  615.01    5.68
  -3   2  -8  542.57    4.29
   3   2   8  617.62    5.07
   3   2   8  524.47    4.50
   3  -2   8  564.87    6.39
   3  -2   8  619.81    4.64
  -3  -2  -8  509.00    3.86
   3  -2   8  587.47    5.74
  -3  -2  -9   51.77    2.50
   3   2   9   48.39    2.33
   3   2   9   45.43    2.37
   3  -2   9   43.57    1.82
   3  -2   9   51.53    2.89
  -3  -2  -9   43.74    1.74
  -3   2  -9   45.13    1.79
   3  -2   9   51.29    2.70
  -3  -2 -10  401.12    4.95
   3   2  10  386.27    4.27
   3   2  10  303.66    3.33
   3  -2  10  380.98    3.83
  -3  -2 -10  384.11    3.84
  -3   2 -10  318.45    3.82
   3  -2  10  367.55    4.81
   3  -2  10  382.04    5.95
   3  -2  11   67.50    3.69
  -3  -2 -11   65.83    3.06
   3   2  11   56.73    2.71
   3   2  11   50.99    2.78
   3  -2  11   31.86    1.96
  -3   2 -11   53.65    2.09
   3  -2  11   60.49    3.05
  -3  -2 -11   50.50    2.70
  -3  -2 -12   76.28    2.97
  -3   2 -12   67.67    3.14
   3  -3   0    2.88    1.79
   3   3   0    2.67    2.15
   3  -3   0    3.93    1.87
   3   3   0    2.64    1.14
  -3  -3   0    4.45    2.07
  -3   3   0    2.52    1.84
  -3  -3   0    2.48    1.20
   3  -3   1  686.74    5.73
  -3   3  -1  693.97    5.87
   3   3   1  714.63    7.00
   3   3   1  695.56    5.32
  -3  -3  -1  680.34    6.29
  -3  -3  -1  730.75    5.42
   3  -3   1  628.72    5.66
   3  -3   2  498.91    4.75
   3   3   2  493.90    4.91
   3   3   2  491.52    4.25
  -3  -3  -2  483.32    4.66
  -3  -3  -2  515.07    4.20
  -3   3  -2  503.76    4.90
  -3   3  -2  512.05    4.81
   3  -3   2  478.66    4.58
   3  -3   3  162.55    2.91
  -3   3  -3  164.65    2.97
  -3   3  -3  159.58    2.47
   3   3   3  159.20    2.52
   3   3   3  176.16    2.63
  -3  -3  -3  161.77    2.71
  -3  -3  -3  148.67    2.20
   3  -3   3  158.89    2.79
   3   3   4   81.19    2.18
   3   3   4   74.66    2.23
  -3  -3  -4   68.54    1.76
   3  -3   4   76.20    2.31
  -3  -3  -4   68.31    1.73
  -3   3  -4   72.59    2.43
  -3   3  -4   75.15    1.89
   3  -3   4   80.28    2.47
   3   3   5  119.08    2.44
   3   3   5  100.03    2.01
  -3  -3  -5   91.12    1.84
   3  -3   5   99.98    2.04
  -3  -3  -5  105.48    2.01
  -3   3  -5  108.89    2.56
   3  -3   5  105.15    2.22
  -3  -3  -6  397.68    3.62
   3  -3   6  408.92    4.60
   3   3   6  378.55    3.67
   3   3   6  374.19    3.65
  -3  -3  -6  377.85    3.59
   3  -3   6  398.98    3.71
  -3   3  -6  365.99    3.42
   3  -3   6  412.98    4.64
   3  -3   7   13.40    2.20
   3  -3   7   11.45    2.14
   3   3   7   13.78    1.99
   3   3   7   10.87    1.45
  -3  -3  -7   11.14    1.41
   3  -3   7   12.15    2.15
  -3   3  -7   12.90    2.13
  -3  -3  -7   12.78    2.06
   3  -3   8  787.14    7.09
   3   3   8  750.18    5.61
   3   3   8  781.89    5.43
   3  -3   8  687.62    5.05
   3  -3   8  745.81    7.68
  -3  -3  -8  683.13    5.20
  -3   3  -8  704.39    5.44
  -3  -3  -8  772.74    6.17
  -3  -3  -9   18.01    2.28
   3  -3   9   18.71    2.62
   3   3   9   16.72    2.18
   3   3   9   15.70    2.28
   3  -3   9   16.68    1.75
  -3  -3  -9   17.95    2.21
  -3   3  -9   15.82    1.76
   3  -3   9   17.10    2.41
  -3  -3 -10    7.86    2.34
   3  -3  10    8.34    2.86
   3   3  10    8.54    2.30
   3   3  10    7.48    2.46
   3  -3  10    5.44    1.68
  -3  -3 -10    5.31    1.66
  -3   3 -10    6.93    2.42
   3  -3  10    8.75    3.10
  -3  -3 -11   57.99    2.28
   3   3  11   22.10    2.54
   3  -3  11   73.26    4.52
   3   3  11   32.80    2.05
   3  -3  11   47.61    2.75
  -3  -3 -11   46.96    2.71
   3  -3  11   56.42    3.05
  -3   3 -11   45.88    2.10
   3  -4   0   14.69    1.96
   3   4   0   15.31    1.75
  -3  -4   0   16.32    2.36
  -3  -4   0   14.90    1.75
   3  -4   0   17.77    1.40
  -3   4   0   15.19    1.49
   3  -4   1   77.88    1.86
   3   4   1   84.99    2.59
   3   4   1   83.27    1.78
   3  -4   1   80.63    2.29
  -3  -4  -1   81.07    2.48
  -3  -4  -1   80.57    2.13
  -3   4  -1   82.59    1.91
   3   4   2 1018.06    7.98
   3   4   2  992.38    6.23
  -3   4  -2  975.73    7.01
   3  -4   2 1047.45    7.09
  -3  -4  -2  990.98    7.07
  -3  -4  -2 1049.77    6.34
   3  -4   2  929.26    6.89
  -3   4  -3  868.79    6.13
   3  -4   3  955.67    7.10
   3   4   3  966.46    5.93
   3   4   3  941.46    6.98
  -3  -4  -3  875.97    6.08
  -3  -4  -3  822.17    5.23
   3  -4   3  906.42    6.46
  -3   4  -3  893.28    6.83
  -3   4  -4  276.99    3.04
   3  -4   4  296.44    3.37
   3   4   4  308.18    3.25
  -3   4  -4  309.38    3.84
   3   4   4  300.45    3.60
  -3  -4  -4  257.99    2.90
  -3  -4  -4  314.21    3.33
   3  -4   4  285.70    3.06
   3  -4   5  274.10    3.30
   3  -4   5  278.44    3.58
  -3  -4  -5  273.00    3.23
   3   4   5  262.56    2.77
   3   4   5  268.44    3.22
  -3   4  -5  244.35    3.35
  -3  -4  -5  257.56    3.16
  -3   4  -5  253.16    2.91
  -3  -4  -6  395.58    3.87
   3  -4   6  369.62    4.43
   3   4   6  378.38    3.33
   3   4   6  356.89    3.70
  -3  -4  -6  319.31    3.10
   3  -4   6  389.99    3.84
  -3   4  -6  365.43    3.53
   3  -4   7   29.31    2.35
   3   4   7   31.79    2.13
   3  -4   7   30.26    2.33
   3   4   7   26.76    2.11
  -3  -4  -7   30.94    2.16
   3  -4   7   25.52    2.25
  -3  -4  -7   26.42    1.59
  -3   4  -7   23.73    1.70
  -3  -4  -8    1.79    2.09
   3  -4   8    8.04    2.20
   3   4   8    2.70    2.09
   3  -4   8    2.54    2.21
   3   4   8    0.84    2.04
  -3  -4  -8    4.52    2.12
   3  -4   8    2.29    2.27
  -3   4  -8    2.81    2.21
   3  -4   9    2.03    2.83
   3   4   9    0.92    2.18
   3  -4   9    0.40    2.55
   3   4   9    0.49    1.61
   3  -4   9    0.59    2.36
  -3  -4  -9    1.24    2.18
  -3   4  -9    1.11    2.36
  -3  -4  -9    2.05    2.21
   3  -4  10  114.86    3.21
  -3  -4 -10  114.50    2.96
   3   4  10   53.05    1.97
   3   4  10  105.78    2.86
   3  -4  10  133.25    3.91
   3  -4  10   92.66    2.95
  -3  -4 -10   98.26    2.20
  -3   4 -10   95.12    2.34
  -3  -4 -11  154.11    3.41
   3   4  11  145.72    3.25
   3   4  11  127.81    3.21
   3  -4  11  179.61    4.97
   3  -4  11  155.24    3.30
  -3  -4 -11  134.08    3.17
   3  -4  11  144.78    3.80
  -3   4 -11  121.36    2.57
   3  -5   0   23.00    1.95
   3   5   0   23.30    1.80
  -3  -5   0   26.60    2.11
  -3  -5   0   22.88    1.81
  -3   5   0   25.06    1.47
   3  -5   0   24.63    1.44
   3   5   1  792.00    5.13
  -3  -5  -1  754.02    6.33
  -3  -5  -1  770.94    5.06
   3  -5   1  807.17    5.57
  -3   5  -1  792.91    5.62
   3  -5   1  722.95    5.87
   3   5   2   66.30    2.05
   3   5   2   61.45    2.37
  -3  -5  -2   62.87    2.28
  -3   5  -2   63.29    2.29
  -3  -5  -2   63.28    2.07
   3  -5   2   63.44    2.14
   3  -5   2   60.47    2.26
   3   5   3  485.19    3.65
   3   5   3  465.22    4.66
  -3   5  -3  471.72    4.48
  -3  -5  -3  466.27    4.36
   3  -5   3  467.11    4.34
  -3  -5  -3  453.54    3.55
   3  -5   3  459.22    4.30
  -3   5  -4   12.91    1.55
   3   5   4   15.20    1.92
   3   5   4   14.26    1.52
   3  -5   4   13.65    1.91
  -3  -5  -4   13.91    1.95
  -3  -5  -4   13.84    1.93
   3  -5   4   11.66    1.53
  -3   5  -4   15.38    1.58
  -3   5  -5   16.67    1.62
   3   5   5   15.54    1.98
   3   5   5   15.99    2.11
  -3   5  -5   14.60    1.70
   3  -5   5   15.76    1.44
  -3  -5  -5   17.07    2.04
  -3  -5  -5   19.53    2.06
   3  -5   5   15.64    2.17
  -3   5  -6  174.16    2.53
   3   5   6  221.56    2.91
  -3  -5  -6  206.78    2.58
   3   5   6  196.58    2.99
  -3   5  -6  175.23    2.95
   3  -5   6  184.88    2.73
  -3  -5  -6  175.38    2.46
   3  -5   6  198.57    3.09
   3   5   7  575.95    4.58
   3   5   7  456.66    4.38
   3  -5   7  497.30    5.55
  -3  -5  -7  442.19    4.28
   3  -5   7  544.58    4.88
  -3  -5  -7  510.07    4.17
  -3   5  -7  463.04    4.55
   3  -5   8   11.97    2.36
   3   5   8    8.37    2.16
   3   5   8    9.40    2.09
   3  -5   8    8.21    2.48
  -3  -5  -8    9.04    2.22
   3  -5   8   11.80    2.48
  -3  -5  -8    9.71    2.21
  -3   5  -8   10.03    2.50
   3  -5   9    5.21    2.43
   3   5   9    7.06    2.31
   3   5   9    6.55    2.31
   3  -5   9    6.49    2.76
  -3  -5  -9    3.63    2.38
   3  -5   9    3.02    1.86
  -3  -5  -9    4.30    2.32
  -3   5  -9    5.94    2.50
   3  -5  10  237.30    4.11
   3   5  10  253.00    3.62
   3   5  10  244.83    3.42
   3  -5  10  226.43    3.23
   3  -5  10  271.05    5.36
  -3  -5 -10  222.72    2.99
  -3   5 -10  219.06    3.64
  -3  -5 -10  252.18    3.21
   3  -6   0    2.24    1.86
  -3   6   0    0.47    1.85
   3   6   0    0.13    1.77
  -3  -6   0    0.83    1.96
  -3  -6   0    0.76    1.20
   3  -6   0    0.83    1.30
   3   6   1    9.49    1.83
  -3  -6  -1   11.51    2.09
  -3  -6  -1    9.78    1.83
   3  -6   1   10.49    1.89
  -3   6  -1    9.33    1.98
   3  -6   1   12.55    2.09
   3   6   2  165.19    2.49
  -3  -6  -2  165.83    2.95
  -3  -6  -2  165.20    2.51
  -3   6  -2  161.49    2.84
   3  -6   2  160.54    2.64
   3  -6   2  154.57    2.80
   3   6   3   30.02    1.46
  -3   6  -3   32.84    2.34
  -3  -6  -3   32.01    2.12
  -3  -6  -3   31.12    1.98
   3  -6   3   31.34    2.12
   3  -6   3   30.80    1.70
   3   6   4  123.60    2.36
  -3   6  -4  116.24    2.84
   3   6   4  117.00    2.77
  -3  -6  -4  109.44    2.54
  -3  -6  -4  110.32    1.95
   3  -6   4  117.77    2.51
   3  -6   4   78.25    2.04
  -3   6  -5    2.40    2.29
   3   6   5    2.23    1.98
   3   6   5    1.02    2.18
  -3  -6  -5    2.75    2.04
  -3  -6  -5    1.61    2.01
   3  -6   5    0.57    1.40
  -3   6  -5   -0.21    2.28
   3  -6   5    0.02    1.61
  -3   6  -6  220.18    3.39
   3   6   6  237.23    3.10
  -3   6  -6  216.93    3.69
   3   6   6  214.09    3.31
  -3  -6  -6  197.39    2.72
   3  -6   6  246.47    3.55
  -3  -6  -6  231.57    2.70
   3  -6   6  181.67    2.75
  -3   6  -7  299.64    3.82
   3   6   7  353.27    3.65
   3   6   7  271.13    3.67
  -3  -6  -7  286.36    3.65
   3  -6   7  314.38    4.32
   3  -6   7  305.60    3.98
  -3  -6  -7  329.77    3.74
  -3   6  -7  268.02    4.13
   3   6   8    7.89    2.32
  -3   6  -8    9.15    2.44
   3   6   8    8.80    2.35
  -3  -6  -8    6.83    1.70
   3  -6   8    9.19    2.71
   3  -6   8   10.37    2.60
  -3  -6  -8   11.79    2.34
  -3   6  -9  134.37    2.57
   3   6   9  182.07    3.22
   3  -6   9  167.11    3.55
   3   6   9  125.86    3.05
  -3  -6  -9  138.43    2.58
   3  -6   9  145.25    3.43
   3  -6   9  185.70    4.13
  -3  -6  -9  167.96    3.18
   3   6  10  109.19    3.09
  -3  -6 -10  113.97    2.54
   3  -6  10  158.24    4.43
  -3  -6 -10  132.34    2.60
  -3   6 -10  104.16    2.51
   3  -7   0    7.06    1.56
  -3   7   0    9.14    1.45
  -3  -7   0    9.98    2.17
  -3  -7   0   10.00    1.86
   3  -7   0    8.66    1.41
   3   7   0    8.34    1.92
   3   7   1  401.07    3.52
  -3  -7  -1  405.74    4.50
   3  -7   1  407.60    4.33
  -3  -7  -1  393.64    3.24
   3  -7   1  398.71    3.44
  -3   7  -1  395.51    3.79
   3   7   2  279.60    2.70
   3  -7   2  277.88    3.28
  -3  -7  -2  264.81    3.66
  -3  -7  -2  271.77    3.08
  -3   7  -2  273.46    3.44
   3  -7   2  271.56    3.56
   3   7   3  138.83    2.05
  -3  -7  -3  131.13    2.88
  -3   7  -3  132.74    2.82
  -3  -7  -3  137.32    2.58
   3  -7   3  132.55    2.17
   3  -7   3  133.92    2.83
   3   7   4   18.94    2.04
  -3   7  -4   17.23    1.79
  -3  -7  -4   16.44    2.21
  -3  -7  -4   18.61    2.10
   3  -7   4   17.09    2.09
   3  -7   4   21.72    2.45
  -3   7  -5  182.14    2.90
   3   7   5  213.91    2.96
  -3  -7  -5  163.19    2.64
  -3  -7  -5  198.78    3.09
   3  -7   5  191.47    3.24
   3  -7   5  191.52    2.73
   3   7   6  547.68    4.60
   3   7   6  464.25    5.05
  -3   7  -6  474.53    5.16
  -3  -7  -6  424.23    4.01
  -3  -7  -6  508.09    4.10
   3  -7   6  508.50    4.70
   3  -7   6  543.20    5.53
  -3   7  -7  374.44    4.38
   3   7   7  458.07    4.28
   3   7   7  336.32    4.25
  -3  -7  -7  346.99    4.22
  -3  -7  -7  415.93    4.32
   3  -7   7  423.42    4.44
  -3   7  -7  364.20    4.81
   3  -7   7  386.22    4.94
  -3   7  -8  150.90    3.30
  -3   7  -8  144.45    3.60
   3   7   8  202.86    3.21
   3   7   8  139.32    2.62
  -3  -7  -8  157.25    2.72
   3  -7   8  194.37    3.64
   3  -7   8  181.24    3.82
  -3  -7  -8  186.51    2.77
  -3   7  -9   10.48    1.99
   3  -7   9   14.62    2.89
   3   7   9   12.46    1.93
  -3  -7  -9   15.09    2.82
   3   7   9   18.41    2.67
   3  -7   9   12.74    3.08
  -3  -7  -9   17.63    1.97
   3  -7   9   19.06    3.15
   3  -8   0   69.37    1.98
   3  -8   0   70.39    2.26
  -3   8   0   67.00    2.30
  -3  -8   0   75.63    2.73
  -3  -8   0   63.36    1.68
   3   8   0   66.44    2.19
   3  -8   1  175.82    2.73
  -3  -8  -1  177.55    3.34
  -3  -8  -1  168.73    2.27
   3   8   1  165.90    2.23
  -3   8  -1  181.27    2.91
   3  -8   1  179.48    3.19
   3  -8   2    5.71    2.11
  -3  -8  -2    6.00    2.30
  -3  -8  -2    4.76    2.02
  -3   8  -2    5.09    1.67
   3  -8   2    7.20    1.69
   3   8   2    6.21    2.02
  -3  -8  -3  318.83    4.21
  -3  -8  -3  312.64    2.96
  -3   8  -3  353.39    4.03
   3  -8   3  359.23    4.15
   3  -8   3  353.31    3.87
   3   8   3  356.59    3.49
   3   8   4    1.66    1.52
   3  -8   4    3.94    2.17
  -3   8  -4    5.13    2.56
  -3  -8  -4    2.38    2.38
  -3  -8  -4    3.60    2.26
   3  -8   4    4.55    2.57
   3   8   5   15.35    1.73
  -3   8  -5   14.38    2.75
  -3  -8  -5   14.61    2.44
  -3  -8  -5   20.10    2.43
   3  -8   5   16.67    2.01
   3  -8   5   16.96    2.33
   3   8   6  236.50    2.89
  -3  -8  -6  191.94    3.54
  -3  -8  -6  230.56    3.46
  -3   8  -6  215.01    3.27
   3  -8   6  239.99    3.70
   3  -8   6  239.64    3.70
  -3   8  -7   15.26    2.96
  -3  -8  -7   13.13    2.68
   3  -8   7   12.14    3.03
  -3  -8  -7   16.77    1.93
   3  -8   7   19.05    2.68
   3   8   7   17.18    2.53
  -3  -8  -8    7.64    2.77
   3  -9   0   14.31    1.83
  -3   9   0   12.36    1.63
   3  -9   0   14.58    2.20
  -3  -9   0   14.57    2.51
  -3  -9   0   15.95    2.14
   3   9   0   12.16    2.17
   3  -9   1  144.46    2.76
  -3  -9  -1  148.18    3.32
  -3  -9  -1  139.30    2.67
   3  -9   1  146.21    2.67
   3   9   1  146.57    2.19
  -3   9  -1  143.83    2.36
   3  -9   2    4.11    2.16
  -3  -9  -2    1.50    2.42
  -3  -9  -2    3.13    2.23
  -3   9  -2    2.92    1.82
   3   9   2    3.63    2.24
   3  -9   2    3.14    1.85
   3  -9   3   26.26    2.39
  -3  -9  -3   20.80    1.95
  -3  -9  -3   28.84    1.71
  -3   9  -3   31.06    2.73
   3   9   3   21.23    1.67
   3  -9   3   15.36    2.03
   3  -9   4   15.38    2.46
  -3   9  -4   17.38    2.86
  -3  -9  -4   15.65    2.53
  -3  -9  -4   18.65    2.41
   3  -9   4   18.55    2.93
   3   9   4   18.38    2.42
   3  -9   5   22.72    1.82
  -3   9  -5   20.55    3.02
  -3  -9  -5   16.83    1.95
  -3  -9  -5   20.37    1.92
   3  -9   5   16.54    2.20
   3   9   5   22.72    1.84
   3  -9   6   17.75    2.64
  -3  -9  -6   16.30    2.04
  -3  -9  -6   19.76    2.04
   3  -9   6   16.44    3.23
  -3   9  -6   17.90    3.18
   3   9   6   20.41    2.63
  -3  10   0   31.79    2.64
  -3 -10   0   36.46    3.31
   3 -10   0   27.80    1.87
  -3 -10   0   29.87    2.85
  -3 -10   0   28.44    2.41
   3  10   0   30.03    2.53
   3 -10   0   26.79    2.86
   3 -10   1    1.61    2.46
  -3 -10  -1    0.84    2.60
  -3 -10  -1    2.46    2.40
   3  10   1    0.65    1.67
  -3  10  -1   -0.15    1.86
   3 -10   1   -0.60    2.04
   3 -10   2    9.40    2.50
   3  10   2   11.92    2.38
  -3 -10  -2    7.94    2.73
  -3 -10  -2   13.14    2.37
  -3  10  -2    9.22    2.77
   3 -10   2   12.29    2.97
   3 -10   3    1.61    1.73
  -3 -10  -3    1.92    2.69
  -3 -10  -3    2.20    2.52
  -3  10  -3    1.56    1.99
   3  10   3    0.99    1.82
   3 -10   3    1.22    2.17
   3 -10   4   90.16    2.91
  -3  10  -4   87.53    3.39
  -3 -10  -4   74.18    2.53
  -3 -10  -4   89.89    3.01
   3  10   4   90.81    2.93
   3 -10   4   86.28    3.53
   4   0   1    0.27    1.58
  -4   0  -1    0.33    1.10
   4   0   1    0.81    1.94
  -4   0  -1    0.45    1.80
   4   0   2  416.24    4.08
  -4   0  -2  422.40    4.30
   4   0   2  436.21    4.52
  -4   0  -2  357.67    3.87
  -4   0  -3    0.27    1.09
   4   0   3   -0.32    1.32
  -4   0  -3    0.77    1.32
   4   0   3    0.14    1.53
  -4   0  -4 3489.75   22.28
   4   0   4 4007.01   19.29
  -4   0  -4 3795.58   19.09
   4   0   4 3797.03   20.18
  -4   0  -5    1.09    1.82
   4   0   5    0.49    1.85
  -4   0  -5    2.13    1.83
   4   0   5    0.59    1.85
  -4   0  -6  839.36    7.20
   4   0   6  861.02    5.62
  -4   0  -6  865.74    5.72
   4   0   6  847.31    6.40
   4   0   7   -0.52    2.01
   4   0   7   -0.06    2.09
  -4   0  -7   -0.51    1.99
   4   0   8  181.19    3.53
   4   0   8  172.70    2.91
   4   0   8  217.83    3.52
  -4   0  -8  183.00    2.45
   4   0   9    0.17    2.47
   4   0   9   -0.51    2.21
   4   0   9    0.29    2.28
  -4   0  -9    0.98    1.56
   4   0  10  256.55    4.54
   4   0  10  230.24    3.38
   4   0  10  264.57    3.82
  -4   0 -10  228.22    2.72
   4   0  11   -0.34    2.49
   4   0  11    0.38    1.78
   4   0  11   -0.49    3.03
  -4   0 -11    0.19    1.86
   4  -1   0  104.74    2.42
  -4  -1   0  132.25    2.63
  -4   1   0  112.49    2.51
   4  -1   0  134.20    2.58
   4  -1   0  149.94    2.69
   4   1   0  139.33    3.38
   4   1   0  123.56    2.53
  -4  -1   0  125.58    3.23
   4   1   1 2289.40   13.77
   4  -1   1 2584.49   16.64
  -4  -1  -1 2479.09   16.86
  -4  -1  -1 2383.97   14.46
   4  -1   1 2180.73   14.29
   4   1   1 2555.09   16.03
   4  -1   1 2442.48   15.84
  -4   1  -1 2321.11   15.35
  -4  -1  -2  245.24    3.01
   4  -1   2  257.82    3.45
   4  -1   2  241.04    3.42
   4   1   2  261.90    3.50
  -4  -1  -2  260.65    3.53
   4  -1   2  254.69    3.50
   4   1   2  256.25    3.24
  -4   1  -2  245.18    3.39
  -4  -1  -3    3.76    1.11
   4  -1   3    3.42    1.63
   4  -1   3    2.76    1.24
   4   1   3    4.73    1.71
   4  -1   3    3.22    1.99
  -4  -1  -3    3.64    1.69
   4   1   3    3.95    1.61
  -4   1  -3    3.49    1.35
   4  -1   4   93.21    2.37
  -4  -1  -4   92.68    2.32
   4  -1   4   88.00    2.52
   4   1   4   91.73    1.94
   4  -1   4   80.88    1.93
   4   1   4   94.43    1.94
  -4  -1  -4   87.38    2.31
  -4   1  -4   93.12    2.43
   4  -1   5  216.07    3.27
  -4  -1  -5  221.76    3.33
   4   1   5  209.84    2.60
   4  -1   5  227.08    3.51
   4  -1   5  217.21    2.65
   4   1   5  220.38    3.12
  -4  -1  -5  205.59    2.51
  -4   1  -5  222.71    3.06
   4  -1   6  103.89    2.86
  -4  -1  -6  118.83    2.66
   4   1   6  119.26    2.19
   4   1   6  112.87    2.44
   4  -1   6  118.71    2.50
  -4  -1  -6  113.22    2.47
  -4   1  -6  112.60    2.10
   4  -1   6  114.21    2.71
  -4  -1  -7   81.26    2.52
   4  -1   7   81.64    2.81
  -4   1  -7   81.81    2.39
   4   1   7   79.38    2.34
   4  -1   7   77.80    2.37
   4   1   7   87.06    2.56
  -4  -1  -7   72.68    1.79
   4  -1   7   76.12    2.64
  -4  -1  -8  148.80    3.15
   4   1   8  129.26    2.69
   4  -1   8  127.01    2.78
   4   1   8  160.53    3.00
   4  -1   8  140.41    2.67
  -4  -1  -8  125.37    2.11
   4  -1   8  142.03    3.11
  -4   1  -8  118.91    2.67
  -4  -1  -9  113.45    2.53
   4   1   9   91.88    2.25
   4   1   9  100.77    2.72
   4  -1   9   85.68    2.62
   4  -1   9  108.42    3.03
  -4  -1  -9   88.14    2.57
  -4   1  -9   94.03    2.01
   4  -1   9  112.48    3.31
   4   1  10   40.11    2.89
   4  -1  10   43.88    3.06
   4   1  10   43.57    2.63
   4   1  10   43.00    2.64
   4  -1  10   29.56    1.87
   4  -1  10   42.89    2.76
  -4   1 -10   35.55    2.49
  -4  -1 -10   36.35    2.46
   4  -1  11    0.53    3.09
   4   1  11    1.74    3.04
   4   1  11    0.48    2.66
   4  -1  11    1.84    1.81
   4  -1  11    0.42    2.65
  -4  -1 -11    1.70    1.79
  -4   1 -11    1.07    1.82
   4   1  11   -0.36    2.89
  -4   2   0 6329.97   33.74
   4  -2   0 6646.23   34.49
  -4   2  -1  962.85    7.53
  -4   2  -1  992.04    7.61
   4  -2   1 1048.99    7.62
   4   2   1  933.97    7.50
   4   2   1  965.73    6.58
  -4  -2  -1  871.40    7.56
  -4  -2  -1 1030.92    6.96
   4  -2   1  945.13    7.28
   4  -2   2 2951.08   17.14
   4   2   2 2666.61   14.51
   4   2   2 3087.34   15.52
  -4  -2  -2 2866.45   17.07
   4  -2   2 2784.52   15.67
  -4  -2  -2 2947.48   15.44
  -4   2  -2 2962.56   16.75
   4  -2   3   43.26    2.22
   4  -2   3   52.31    1.75
   4   2   3   41.33    2.00
   4   2   3   48.24    1.61
  -4  -2  -3   40.68    1.58
   4  -2   3   43.45    1.70
  -4   2  -3   43.17    2.22
  -4  -2  -3   45.99    1.96
  -4   2  -4  776.00    5.61
   4  -2   4  767.52    6.38
   4  -2   4  778.75    6.38
   4   2   4  728.15    5.36
   4   2   4  828.20    5.67
  -4  -2  -4  768.86    5.65
   4  -2   4  742.31    5.17
  -4  -2  -4  736.54    5.65
  -4  -2  -5   86.61    1.90
   4  -2   5   96.00    2.50
   4  -2   5   95.88    2.68
   4   2   5   80.33    1.90
   4   2   5  102.89    2.39
  -4  -2  -5   87.90    2.31
   4  -2   5   68.33    1.84
  -4   2  -5   97.78    2.42
  -4  -2  -6  215.07    3.17
   4  -2   6  208.79    2.97
   4  -2   6  232.80    3.66
   4   2   6  201.64    2.88
   4   2   6  221.32    3.11
   4  -2   6  197.75    2.55
  -4  -2  -6  211.05    2.92
  -4   2  -6  235.12    3.03
   4  -2   7   39.13    2.36
  -4  -2  -7   39.45    1.70
   4  -2   7   36.62    1.93
   4   2   7   32.59    2.20
   4   2   7   44.55    2.20
   4  -2   7   38.81    2.25
  -4  -2  -7   32.67    1.58
  -4   2  -7   37.61    2.29
  -4  -2  -8   76.19    2.01
   4  -2   8   85.75    2.92
   4   2   8   92.00    2.54
   4   2   8   67.44    1.91
   4  -2   8   81.39    2.46
  -4   2  -8   70.43    1.93
  -4  -2  -8   66.94    2.44
   4  -2   8   81.13    2.77
  -4   2  -9    2.45    1.58
  -4  -2  -9    4.32    2.26
   4   2   9    3.47    2.19
   4   2   9    2.81    2.14
   4  -2   9    3.58    2.57
   4  -2   9    4.44    2.22
  -4  -2  -9    3.88    1.63
   4  -2   9    3.97    2.44
  -4  -2 -10  126.52    3.23
   4   2  10  106.50    2.89
   4   2  10   93.77    2.91
   4  -2  10   62.88    2.10
   4  -2  10  118.49    3.66
  -4  -2 -10   97.15    2.80
   4  -2  10  120.83    3.37
  -4   2 -10   92.56    2.22
  -4  -2 -11   14.37    2.85
   4   2  11    8.15    2.54
   4   2  11   10.02    2.74
   4  -2  11    9.17    1.90
   4  -2  11   12.58    2.81
  -4  -2 -11    9.31    2.62
   4  -2  11   12.96    3.36
  -4   2 -11   10.33    2.67
   4  -3   0   44.69    1.66
   4  -3   0   50.04    2.21
  -4   3   0   44.52    2.22
   4   3   0   47.53    2.49
   4   3   0   48.86    1.62
  -4  -3   0   45.40    2.34
  -4  -3   0   49.72    1.66
   4   3   1   66.17    2.43
   4   3   1   61.85    2.15
  -4  -3  -1   58.23    2.30
  -4   3  -1   70.74    2.33
  -4  -3  -1   63.94    2.11
   4  -3   1   59.59    2.20
   4  -3   1   68.05    2.42
  -4   3  -2  391.77    3.95
   4   3   2  396.04    4.38
   4   3   2  391.94    3.43
  -4   3  -2  377.60    3.67
  -4  -3  -2  394.08    4.29
  -4  -3  -2  391.55    3.70
   4  -3   2  394.95    3.87
   4  -3   2  333.74    3.41
   4   3   3  258.97    3.33
   4   3   3  289.69    3.15
  -4  -3  -3  269.75    3.36
   4  -3   3  272.58    3.60
  -4   3  -3  249.04    3.52
   4  -3   3  282.02    3.33
  -4  -3  -3  240.88    2.66
  -4   3  -3  274.35    3.40
   4   3   4  209.54    2.96
   4   3   4  226.51    2.55
  -4  -3  -4  217.68    3.05
   4  -3   4  216.23    2.99
   4  -3   4  221.86    3.02
  -4  -3  -4  225.30    2.68
  -4   3  -4  194.97    2.54
   4  -3   5  234.33    3.10
   4  -3   5  253.17    3.49
  -4   3  -5  252.40    3.16
   4   3   5  221.38    2.96
   4   3   5  262.98    3.09
  -4  -3  -5  212.65    3.07
   4  -3   5  233.47    3.12
  -4  -3  -5  241.91    3.11
   4  -3   6  274.29    3.69
   4   3   6  273.15    2.92
   4   3   6  250.94    2.85
  -4  -3  -6  246.14    3.19
   4  -3   6  245.93    2.79
  -4  -3  -6  269.92    3.33
   4  -3   6  254.83    3.75
  -4   3  -6  257.79    3.34
  -4  -3  -7  351.28    3.51
   4  -3   7  348.80    4.28
   4   3   7  341.50    3.30
   4   3   7  305.35    3.48
   4  -3   7  326.24    3.28
  -4  -3  -7  323.83    3.54
   4  -3   7  322.83    4.37
  -4   3  -7  376.81    3.79
   4  -3   8   53.61    2.55
  -4  -3  -8   53.92    1.89
   4   3   8   60.03    2.42
   4   3   8   48.89    2.33
   4  -3   8   61.26    2.43
  -4  -3  -8   44.80    1.76
  -4   3  -8   54.88    2.46
   4  -3   8   53.77    2.74
   4  -3   9   88.54    3.17
  -4  -3  -9   94.53    2.75
   4   3   9  100.75    2.72
   4   3   9   72.42    2.04
   4  -3   9   94.63    2.67
  -4  -3  -9   84.42    2.07
  -4   3  -9   78.34    2.71
   4  -3   9   95.14    2.98
   4  -3  10    3.63    2.91
  -4  -3 -10    5.46    2.45
   4   3  10    3.02    2.42
   4   3  10    0.01    2.44
   4  -3  10    3.56    2.53
  -4  -3 -10    5.42    1.72
   4  -3  10    3.95    2.67
  -4   3 -10    2.64    1.81
  -4  -3 -11   11.99    2.80
   4  -3  11   13.61    3.50
   4   3  11   12.94    2.64
   4   3  11    8.15    2.75
   4  -3  11    5.90    1.99
  -4  -3 -11   10.04    1.93
   4  -3  11   14.76    2.93
  -4   3 -11    9.95    2.75
   4  -4   0  701.68    6.08
   4  -4   0  763.90    5.51
   4   4   0  708.61    5.00
  -4   4   0  706.58    5.38
  -4  -4   0  669.98    6.64
  -4  -4   0  706.01    4.92
  -4   4  -1    6.81    1.34
   4  -4   1    8.04    1.86
   4   4   1    7.22    1.91
   4   4   1    8.69    1.27
  -4  -4  -1    6.55    2.16
  -4  -4  -1    9.40    1.73
   4  -4   1    6.31    1.31
   4  -4   2   11.35    1.88
   4   4   2    9.52    1.90
   4   4   2   10.76    1.77
  -4  -4  -2    9.75    1.74
  -4  -4  -2   11.24    1.75
  -4   4  -2    9.51    1.42
   4  -4   2    9.37    1.98
  -4   4  -3 1010.36    6.80
   4  -4   3  968.02    6.89
  -4   4  -3  950.85    7.07
   4   4   3  985.50    7.21
   4   4   3 1028.24    6.06
  -4  -4  -3  966.52    6.63
  -4  -4  -3  982.64    6.08
   4  -4   3  987.60    6.53
   4  -4   4  312.86    3.68
  -4   4  -4  277.99    3.73
   4   4   4  317.36    3.24
   4   4   4  286.97    3.50
  -4  -4  -4  296.25    3.40
  -4  -4  -4  294.88    2.94
   4  -4   4  298.61    3.36
  -4   4  -4  267.63    2.93
   4  -4   5   99.67    2.15
   4   4   5  103.28    1.97
   4   4   5   94.52    2.48
  -4   4  -5   87.40    2.67
  -4  -4  -5   93.41    2.45
   4  -4   5  100.21    2.45
  -4  -4  -5  104.69    2.49
  -4   4  -5  104.26    2.57
   4  -4   6  148.63    2.92
   4  -4   6  150.40    2.98
   4   4   6  160.64    2.64
   4   4   6  137.47    2.56
  -4  -4  -6  151.34    2.62
   4  -4   6  143.69    2.70
  -4  -4  -6  143.21    2.25
  -4   4  -6  153.48    2.77
   4  -4   7   11.80    2.20
   4  -4   7   11.85    2.27
   4   4   7   12.81    2.06
   4   4   7   13.10    2.11
  -4  -4  -7   11.32    2.09
   4  -4   7   12.48    2.21
  -4  -4  -7   13.06    1.48
  -4   4  -7   11.06    1.61
   4  -4   8    9.53    2.24
   4  -4   8   12.06    2.48
   4   4   8    7.78    2.18
   4   4   8    6.49    2.11
   4  -4   8    6.90    1.72
  -4  -4  -8    5.55    2.17
  -4   4  -8   10.55    2.36
  -4  -4  -8    7.18    1.52
   4  -4   9   17.71    2.51
  -4  -4  -9   17.09    1.73
   4  -4   9   17.94    2.81
   4   4   9   12.35    1.72
   4   4   9   12.77    2.35
   4  -4   9   17.38    2.56
  -4  -4  -9   13.96    2.35
  -4   4  -9   15.66    2.57
  -4  -4 -10   70.21    2.82
   4   4  10   70.08    2.77
   4  -4  10   81.90    3.71
   4   4  10   55.86    2.01
   4  -4  10   60.30    2.95
  -4  -4 -10   57.93    2.04
  -4   4 -10   54.66    2.16
   4  -4  10   67.03    3.06
   4  -5   0  491.00    4.43
   4   5   0  483.30    3.80
  -4  -5   0  500.40    5.27
   4  -5   0  532.97    4.28
  -4  -5   0  517.39    3.85
  -4   5   0  520.43    4.26
   4   5   1 1168.11    6.38
  -4   5  -1 1082.00    6.95
   4  -5   1 1138.95    6.84
  -4  -5  -1 1102.26    7.77
  -4  -5  -1 1127.30    6.48
   4  -5   1 1098.01    7.86
  -4   5  -2  477.74    4.14
   4   5   2  522.46    5.43
   4   5   2  487.94    3.64
   4  -5   2  485.70    4.06
  -4  -5  -2  459.55    4.41
  -4  -5  -2  501.21    4.03
   4  -5   2  463.68    4.33
   4   5   3  220.28    2.76
   4   5   3  219.01    3.39
   4  -5   3  207.88    3.00
  -4  -5  -3  184.95    3.01
  -4  -5  -3  210.78    2.90
  -4   5  -3  206.34    2.81
   4  -5   3  161.97    2.41
  -4   5  -4  198.55    3.00
   4   5   4  200.19    2.70
   4   5   4  194.61    3.16
  -4   5  -4  176.84    2.82
   4  -5   4  186.79    3.02
  -4  -5  -4  184.34    2.89
  -4  -5  -4  192.52    2.82
   4  -5   4  176.57    2.84
  -4   5  -5  368.66    3.84
   4   5   5  345.34    3.46
   4   5   5  318.69    3.81
  -4   5  -5  305.15    4.02
   4  -5   5  349.85    4.03
  -4  -5  -5  288.50    3.14
  -4  -5  -5  329.76    3.08
   4  -5   5  321.34    3.65
  -4   5  -6   12.73    1.65
   4   5   6   15.23    2.06
   4   5   6   13.05    1.57
  -4   5  -6   12.03    1.69
   4  -5   6   13.55    2.20
  -4  -5  -6   10.99    1.54
   4  -5   6   16.38    2.27
  -4  -5  -6   13.38    2.09
   4  -5   7  117.55    3.01
   4   5   7  102.46    2.56
   4   5   7   91.27    2.13
   4  -5   7  109.03    2.95
  -4  -5  -7  117.35    2.67
   4  -5   7  109.98    2.85
  -4  -5  -7  109.38    2.19
  -4   5  -7  113.67    2.82
   4  -5   8   29.59    2.50
   4   5   8   30.54    2.39
   4   5   8   22.55    2.30
   4  -5   8   26.89    2.68
  -4  -5  -8   25.01    2.40
   4  -5   8   28.11    2.58
  -4  -5  -8   28.49    1.71
  -4   5  -8   25.38    1.85
   4  -5   9   68.93    2.25
   4   5   9   82.30    2.72
   4   5   9   61.46    2.67
   4  -5   9   84.08    3.37
   4  -5   9   76.56    2.95
  -4  -5  -9   70.11    2.12
  -4  -5  -9   76.17    2.09
  -4   5  -9   68.89    2.23
  -4  -5 -10   81.11    2.91
   4  -5  10   82.45    3.10
   4   5  10   78.89    2.93
   4   5  10   60.01    2.14
   4  -5  10   77.15    3.80
   4  -5  10    7.16    2.23
  -4  -5 -10   71.23    2.93
  -4   5 -10   66.49    3.00
   4  -6   0  202.29    2.95
   4   6   0  202.71    2.33
  -4  -6   0  202.20    3.45
  -4  -6   0  197.28    2.66
   4  -6   0  199.87    2.77
  -4   6   0  198.96    2.84
   4   6   1  637.30    4.38
  -4  -6  -1  612.15    5.48
  -4   6  -1  619.75    4.62
  -4  -6  -1  636.72    4.26
   4  -6   1  617.45    4.68
   4  -6   1  602.42    4.98
   4   6   2   52.71    2.03
  -4   6  -2   52.67    1.88
  -4  -6  -2   46.93    2.34
  -4  -6  -2   50.38    2.04
   4  -6   2   54.94    1.70
   4  -6   2   48.46    2.31
  -4   6  -3  258.42    3.61
   4   6   3  271.18    2.98
   4   6   3  265.63    3.82
  -4  -6  -3  236.13    3.32
   4  -6   3  263.35    3.35
  -4  -6  -3  272.85    3.10
   4  -6   3  276.52    3.43
   4   6   4  138.44    2.43
   4   6   4  135.06    2.94
   4  -6   4  130.94    2.24
  -4  -6  -4  109.40    2.67
  -4  -6  -4  133.77    2.61
  -4   6  -4  126.63    2.48
   4  -6   4  138.51    2.83
  -4   6  -5  108.49    2.75
  -4   6  -5   89.19    2.90
   4   6   5  101.84    2.44
   4   6   5   95.97    2.74
   4  -6   5   94.10    2.57
  -4  -6  -5   98.65    2.56
  -4  -6  -5  102.36    2.53
   4  -6   5  100.26    2.72
  -4   6  -6    3.31    1.64
  -4   6  -6    2.79    2.48
   4   6   6    3.19    2.13
   4   6   6    1.71    1.57
   4  -6   6    1.90    1.60
  -4  -6  -6    1.12    1.55
   4  -6   6    2.66    2.48
  -4  -6  -6    0.79    1.56
  -4   6  -7  113.03    2.97
   4   6   7  139.59    2.84
   4   6   7  103.00    2.83
   4  -6   7  119.00    3.07
  -4  -6  -7  101.62    2.19
  -4   6  -7   99.83    2.51
   4  -6   7  117.85    3.12
  -4  -6  -7  121.85    2.82
  -4   6  -8   24.26    2.62
   4   6   8   29.66    2.52
   4  -6   8   31.29    2.71
   4   6   8   23.80    2.49
   4  -6   8   30.94    2.77
  -4  -6  -8   25.46    1.85
   4  -6   8   25.35    2.01
  -4  -6  -8   27.16    2.50
  -4   6  -9   11.55    2.72
   4   6   9   11.17    2.54
   4  -6   9   15.91    2.70
  -4  -6  -9   12.05    1.85
   4   6   9    7.91    1.81
   4  -6   9   13.72    3.08
  -4  -6  -9   11.35    2.69
   4  -6   9   12.76    2.88
   4  -7   0   13.88    2.17
   4   7   0   11.69    1.96
  -4  -7   0   10.21    2.14
  -4  -7   0   11.04    1.91
  -4   7   0   10.48    1.53
   4  -7   0   11.37    1.42
   4  -7   1 1025.80    7.78
   4   7   1 1010.96    5.89
  -4  -7  -1  983.08    7.48
  -4  -7  -1  986.84    6.00
  -4   7  -1  989.97    6.75
   4  -7   1 1057.76    6.96
   4   7   2  286.87    2.75
  -4   7  -2  316.00    3.40
  -4  -7  -2  278.63    3.84
  -4  -7  -2  315.50    2.95
   4  -7   2  316.36    3.26
   4  -7   2  295.86    3.26
   4   7   3   15.39    1.48
  -4   7  -3   13.64    1.71
  -4  -7  -3   12.38    2.16
  -4  -7  -3   14.07    2.02
   4  -7   3   15.14    2.38
   4  -7   3   12.21    1.58
   4   7   4  335.11    3.17
  -4  -7  -4  339.03    4.07
  -4  -7  -4  390.18    3.80
   4  -7   4  398.27    4.26
   4  -7   4  391.33    4.11
  -4   7  -4  370.46    4.26
   4   7   5  147.73    2.32
   4   7   5  132.35    3.18
  -4   7  -5  138.33    2.77
  -4  -7  -5  125.54    2.97
  -4  -7  -5  150.32    2.92
   4  -7   5  143.29    2.47
   4  -7   5  147.86    3.23
  -4   7  -6   30.25    2.08
   4   7   6   37.45    2.44
   4   7   6   30.73    2.67
  -4  -7  -6   28.29    1.81
   4  -7   6   33.75    2.50
  -4  -7  -6   33.62    2.54
   4  -7   6   34.66    2.77
  -4   7  -7    4.31    1.84
   4   7   7    4.70    2.45
   4   7   7    2.73    2.51
  -4   7  -7    3.31    2.68
  -4  -7  -7    4.31    1.71
   4  -7   7    2.07    1.91
   4  -7   7    5.03    1.78
  -4  -7  -7    5.22    1.76
  -4   7  -8   35.60    2.89
   4   7   8   43.17    2.71
   4   7   8   31.53    2.73
  -4  -7  -8   46.16    2.10
   4  -7   8   44.68    3.05
   4  -7   8   45.84    3.04
  -4  -7  -8   45.16    2.71
   4  -8   0   86.62    2.07
  -4  -8   0   83.22    3.28
  -4  -8   0   78.57    1.81
  -4   8   0   82.27    2.48
   4  -8   0   85.78    1.90
   4   8   0   87.38    2.29
   4   8   1   14.26    1.49
  -4  -8  -1   11.95    2.27
  -4  -8  -1   21.32    1.50
  -4   8  -1    9.03    1.67
   4  -8   1   13.73    2.11
   4  -8   1   14.71    2.33
  -4  -8  -2   12.39    2.30
  -4   8  -2   13.64    1.74
  -4  -8  -2   14.46    2.14
   4   8   2   15.48    2.13
   4  -8   2   14.15    2.18
   4  -8   2   13.94    2.54
   4   8   3  167.44    2.34
  -4   8  -3  155.57    3.20
  -4  -8  -3  144.16    3.17
  -4  -8  -3  162.67    2.78
   4  -8   3  158.24    2.92
   4  -8   3  165.10    3.24
   4   8   4   34.62    2.33
  -4   8  -4   29.08    2.74
  -4  -8  -4   26.77    1.82
  -4  -8  -4   33.50    2.43
   4  -8   4   33.33    2.78
   4  -8   4   29.77    2.35
   4   8   5   50.95    2.55
  -4  -8  -5   37.86    2.63
  -4  -8  -5   49.14    1.94
  -4   8  -5   47.75    2.22
   4  -8   5   49.56    2.90
   4  -8   5   44.05    2.55
   4   8   6   32.04    1.91
   4  -8   6   28.96    2.00
  -4   8  -6   32.94    3.16
  -4  -8  -6   26.43    2.67
  -4  -8  -6   36.12    1.98
   4  -8   6   19.15    2.18
   4   8   7    2.03    2.56
   4   8   7    2.08    1.98
  -4   8  -7    1.64    3.00
  -4  -8  -7    1.83    2.63
   4  -8   7    1.57    2.08
  -4  -8  -7    0.81    2.61
   4  -8   7   -0.62    2.76
   4  -9   0   63.13    2.48
  -4  -9   0   63.35    2.84
  -4  -9   0   57.55    2.39
  -4   9   0   64.26    2.04
   4   9   0   58.02    2.37
   4  -9   0   62.41    2.11
   4  -9   1    0.63    1.59
  -4  -9  -1    1.34    2.39
  -4  -9  -1    1.17    1.54
  -4   9  -1    1.47    2.45
   4   9   1    2.52    2.19
   4  -9   1    4.17    2.58
   4  -9   2    3.42    1.68
  -4  -9  -2    1.20    2.46
  -4   9  -2    1.88    1.86
  -4  -9  -2    3.13    1.58
   4  -9   2    5.21    2.70
   4   9   2    4.64    2.22
   4  -9   3    4.76    2.39
  -4   9  -3   12.10    2.80
  -4  -9  -3    6.20    2.54
  -4  -9  -3    7.12    2.41
   4  -9   3    3.24    1.99
   4   9   3   11.43    2.38
  -4   9  -4    7.93    2.14
  -4  -9  -4    7.07    2.53
  -4  -9  -4   11.59    1.83
   4  -9   4   12.06    2.89
   4  -9   4    8.65    2.52
   4   9   4    9.28    1.72
  -4  -9  -5   49.09    2.88
  -4  -9  -5   62.15    2.86
   4  -9   5   73.68    3.27
  -4   9  -5   60.30    2.48
   4  -9   5   56.20    2.79
   4   9   5   63.69    2.14
  -4 -10   0  459.21    7.90
   4 -10   0  414.18    4.17
  -4 -10   0  404.41    5.03
  -4 -10   0  405.64    3.72
   4  10   0  404.22    3.49
  -4  10   0  398.83    4.18
   4 -10   0  446.03    5.39
   4 -10   1   13.98    2.53
  -4 -10  -1   11.94    2.75
  -4 -10  -1   16.42    2.40
  -4  10  -1   16.73    2.73
   4  10   1   15.85    2.49
   4 -10   1   16.80    3.02
   4 -10   2  246.31    3.66
  -4 -10  -2  172.15    3.19
  -4  10  -2  230.51    3.24
  -4 -10  -2  233.55    3.31
   4  10   2  242.81    3.37
   4 -10   2  261.64    4.31
   4 -10   3   37.29    2.72
  -4  10  -3   38.83    2.33
  -4 -10  -3   29.44    2.92
  -4 -10  -3   36.55    2.73
   4  10   3   36.09    2.68
   4 -10   3   22.28    2.32
   5   0   0   42.73    1.53
  -5   0   0   46.02    1.92
  -5   0   0   36.61    1.75
   5   0   0   42.70    2.30
   5   0   1    0.24    1.55
  -5   0  -1    0.13    1.09
   5   0   1    0.62    1.80
  -5   0  -1    0.52    1.70
  -5   0  -2 2990.63   18.40
   5   0   2 3072.16   18.05
   5   0   2 3182.01   17.50
  -5   0  -2 3360.00   19.65
   5   0   3    0.36    1.17
  -5   0  -3   -0.17    1.16
   5   0   3    0.32    1.35
  -5   0  -3    1.90    1.81
  -5   0  -4  242.51    3.30
   5   0   4  230.44    2.77
  -5   0  -4  216.96    2.66
   5   0   4  235.01    3.10
  -5   0  -5   -0.33    1.87
   5   0   5    0.19    1.91
  -5   0  -5    0.72    1.85
   5   0   5    1.45    1.90
   5   0   6  811.01    5.56
   5   0   6  800.53    5.88
  -5   0  -6  673.82    4.71
   5   0   7    0.42    2.24
  -5   0  -7    0.79    2.06
   5   0   7    1.22    2.13
   5   0   7    0.12    1.56
   5   0   8   12.84    2.48
   5   0   8   10.16    2.35
  -5   0  -8   12.57    1.58
   5   0   8   16.14    2.40
   5   0   9   -0.16    1.67
   5   0   9   -0.41    2.57
   5   0   9   -0.93    2.41
  -5   0  -9    1.52    2.26
   5   0  10    4.39    2.92
   5   0  10    1.75    2.63
   5   0  10    5.18    2.65
  -5   0 -10    4.64    1.82
   5   0  11    0.22    2.83
   5   0  11    0.60    2.64
   5   0  11    0.15    3.18
  -5   0 -11    1.08    1.93
   5  -1   0   13.74    1.41
  -5  -1   0   17.83    1.72
   5  -1   0   19.35    1.42
   5   1   0   20.75    2.15
  -5   1   0   14.67    1.94
   5  -1   0   16.52    1.36
   5   1   0   14.95    1.68
  -5  -1   0   14.77    2.04
  -5  -1  -1   25.59    1.39
   5  -1   1   28.09    1.50
   5  -1   1   26.52    1.94
  -5  -1  -1   21.24    1.46
   5   1   1   27.35    2.02
  -5   1  -1   23.58    2.02
   5  -1   1   26.24    2.01
   5   1   1   24.43    1.40
  -5  -1  -2  183.69    2.83
   5  -1   2  201.74    2.69
   5  -1   2  164.59    2.77
   5   1   2  185.42    2.75
   5  -1   2  175.72    2.61
   5   1   2  189.28    2.71
  -5   1  -2  177.44    2.87
  -5  -1  -2  186.97    2.96
   5  -1   3   14.27    1.34
  -5  -1  -3   13.69    1.28
   5  -1   3   10.14    1.98
   5   1   3   13.32    1.98
   5  -1   3   11.50    2.04
  -5  -1  -3   12.70    1.88
   5   1   3   13.00    1.33
  -5   1  -3   15.94    1.96
[truncated: 112,879 more chars]
