# Supplementary material for: Crystal structure of N-(2,2,2-tri­chloro-1-hy­droxy­eth­yl)formamide
Source: Acta Crystallogr E Crystallogr Commun. 2015 Nov 14;71(Pt 12):1501–4. doi: 10.1107/S2056989015020459 (PMC4719823; doi:10.1107/S2056989015020459)
Supplement: Supplementary file 2 [file e-71-01501-Isup2.hkl]

data_I                                                                          
_shelx_title ' MMM15  IPDS2  -100DEGC'                                          
_shelx_refln_list_code          4                                               
_shelx_F_calc_maximum      195.25                                               
_exptl_crystal_F_000       768.00                                               
_reflns_d_resolution_high  0.8193                                               
                                                                                
loop_                                                                           
 _space_group_symop_operation_xyz                                               
 'x, y, z'                                                                      
 '-x, y+1/2, -z+1/2'                                                            
 '-x, -y, -z'                                                                   
 'x, -y-1/2, z-1/2'                                                             
                                                                                
_cell_length_a    13.7964                                                       
_cell_length_b     9.0798                                                       
_cell_length_c    12.2453                                                       
_cell_angle_alpha  90.000                                                       
_cell_angle_beta  114.413                                                       
_cell_angle_gamma  90.000                                                       
                                                                                
_shelx_F_squared_multiplier     1.000                                           
                                                                                
loop_                                                                           
 _refln_index_h                                                                 
 _refln_index_k                                                                 
 _refln_index_l                                                                 
 _refln_F_squared_calc                                                          
 _refln_F_squared_meas                                                          
 _refln_F_squared_sigma                                                         
 _refln_observed_status                                                         
   1   0   0          0.14         11.41         4.22 o                         
   2   0   0       1036.91       1065.41        35.53 o                         
   3   0   0         49.72         44.90         3.64 o                         
   5   0   0        211.17        170.52         6.23 o                         
   6   0   0       3210.28       3092.35       111.37 o                         
   7   0   0          0.31          5.36         3.62 o                         
   8   0   0       4799.17       5021.43       173.08 o                         
   9   0   0        129.09        128.72         4.97 o                         
  10   0   0       1267.08       1141.16        77.12 o                         
  11   0   0          0.28         -2.19         4.09 o                         
  12   0   0        923.33        901.48        35.78 o                         
  13   0   0         10.85         10.62         4.85 o                         
  14   0   0       5698.61       6339.20       337.14 o                         
  15   0   0          9.39         18.64         5.00 o                         
   1   1   0          3.44         25.28         3.10 o                         
   2   1   0      15096.91      15587.50       244.30 o                         
   3   1   0          2.01          6.34         2.54 o                         
   4   1   0        584.84        519.68        17.15 o                         
   5   1   0         66.05         67.95         3.22 o                         
   6   1   0         96.38         90.13         2.41 o                         
   7   1   0        103.06         91.31         2.80 o                         
   8   1   0        549.93        563.36        14.64 o                         
   9   1   0        117.81        114.79         4.44 o                         
  10   1   0        312.35        316.86        11.25 o                         
  11   1   0          8.24          9.43         2.98 o                         
  12   1   0         23.41         23.50         4.04 o                         
  13   1   0         49.49         49.51         3.71 o                         
  14   1   0         13.42         20.98         3.41 o                         
  15   1   0          9.69          7.90         3.89 o                         
   1   2   0         61.88         62.40         3.45 o                         
   2   2   0      30546.25      28752.16       171.12 o                         
   3   2   0          6.29          8.40         2.57 o                         
   4   2   0      31707.88      30736.67       749.08 o                         
   5   2   0          5.58          8.56         2.59 o                         
   6   2   0       6950.90       7034.53        27.68 o                         
   7   2   0         41.42         39.76         2.66 o                         
   8   2   0       4033.27       3769.68       118.05 o                         
   9   2   0         95.49         92.89         3.92 o                         
  10   2   0       1490.73       1363.79        54.69 o                         
  11   2   0          3.75          5.97         2.74 o                         
  12   2   0        998.52        986.96        35.02 o                         
  13   2   0         64.59         68.51         3.20 o                         
  14   2   0        527.72        566.89        30.35 o                         
  15   2   0         16.98         12.63         5.57 o                         
   1   3   0         32.52         42.46         3.03 o                         
   2   3   0       2394.01       2522.96        12.36 o                         
   3   3   0         11.93         12.11         2.42 o                         
   4   3   0        197.95        192.46         3.31 o                         
   5   3   0          9.89         11.44         2.52 o                         
   6   3   0       2574.71       2528.70        52.52 o                         
   7   3   0          4.68          4.21         2.61 o                         
   8   3   0         52.40         60.62         2.64 o                         
   9   3   0         66.53         64.99         2.62 o                         
  10   3   0       1335.86       1223.93        41.87 o                         
  11   3   0        130.52        128.11         4.53 o                         
  12   3   0        300.14        298.05        17.05 o                         
  13   3   0         40.24         42.60         3.39 o                         
  14   3   0         14.90         16.01         3.69 o                         
   0   4   0      32414.53      30725.54       171.74 o                         
   1   4   0        165.89        162.58         3.70 o                         
   2   4   0      16294.13      16458.15       363.53 o                         
   3   4   0         61.44         64.46         2.82 o                         
   4   4   0       2901.15       2917.75        36.93 o                         
   5   4   0        264.34        251.13         5.37 o                         
   6   4   0          9.40         10.17         2.68 o                         
   7   4   0          0.90          3.53         2.59 o                         
   8   4   0         60.07         55.86         2.93 o                         
   9   4   0         40.59         38.32         3.24 o                         
  10   4   0        122.37        124.61         5.25 o                         
  11   4   0          3.82          3.22         2.92 o                         
  12   4   0       1521.94       1612.14        77.85 o                         
  13   4   0         33.48         40.05         3.30 o                         
  14   4   0        912.51        896.96        66.32 o                         
   1   5   0         85.84         88.99         3.41 o                         
   2   5   0       4327.16       4573.71        93.25 o                         
   3   5   0         95.56         98.48         2.83 o                         
   4   5   0       1879.79       2069.90        29.18 o                         
   5   5   0          8.20          9.44         2.94 o                         
   6   5   0       2661.62       2682.46        52.54 o                         
   7   5   0         55.19         49.07         2.84 o                         
   8   5   0       1844.40       1752.88        39.82 o                         
   9   5   0         18.55         15.61         2.68 o                         
  10   5   0        190.84        193.67         3.71 o                         
  11   5   0          4.14          7.73         3.13 o                         
  12   5   0         54.58         57.28         3.42 o                         
  13   5   0          6.85          5.27         3.89 o                         
   0   6   0       3985.48       4046.08        76.38 o                         
   1   6   0         68.99         69.72         3.40 o                         
   2   6   0       5937.74       6305.88        80.88 o                         
   3   6   0          0.62          3.48         2.59 o                         
   4   6   0        845.78        813.65         4.60 o                         
   5   6   0        440.89        441.03        10.93 o                         
   6   6   0        152.75        167.27         4.27 o                         
   7   6   0        121.31        116.19         3.16 o                         
   8   6   0         60.49         50.29         3.31 o                         
   9   6   0        239.90        233.62         4.73 o                         
  10   6   0        164.49        182.29         4.39 o                         
  11   6   0          0.42          1.31         4.00 o                         
  12   6   0        395.85        432.09        17.46 o                         
   1   7   0         41.32         40.35         3.25 o                         
   2   7   0       3354.13       3455.96        43.03 o                         
   3   7   0         35.40         35.77         2.75 o                         
   4   7   0         34.96         46.16         2.94 o                         
   5   7   0         59.86         64.92         3.03 o                         
   6   7   0        535.73        521.62        14.06 o                         
   7   7   0         40.22         46.32         3.30 o                         
   8   7   0          5.13         10.65         3.22 o                         
   9   7   0         16.46         16.31         4.02 o                         
  10   7   0        332.82        323.03         8.83 o                         
  11   7   0        112.29        104.30         4.36 o                         
   0   8   0       2408.46       2310.92       110.96 o                         
   1   8   0          6.65         12.11         3.13 o                         
   2   8   0       2703.77       2905.17        36.75 o                         
   3   8   0        244.00        275.14         5.61 o                         
   4   8   0        310.52        339.84         4.74 o                         
   5   8   0         78.65         88.63         3.46 o                         
   6   8   0        511.17        476.54        18.85 o                         
   7   8   0        191.40        209.66         4.31 o                         
   8   8   0        761.04        749.18        19.04 o                         
   9   8   0        249.26        250.30         9.37 o                         
  10   8   0        307.21        325.36         7.22 o                         
   1   9   0        142.25        146.16         3.28 o                         
   2   9   0        240.83        243.01         4.95 o                         
   3   9   0         56.98         56.41         3.34 o                         
   4   9   0        249.40        249.63         4.30 o                         
   5   9   0          3.59          6.32         3.13 o                         
   6   9   0        904.13        874.00        23.28 o                         
   7   9   0          1.26          3.53         3.45 o                         
   8   9   0         53.73         56.53         4.00 o                         
   0  10   0       1265.47       1370.93        30.59 o                         
   1  10   0          1.32          5.36         3.03 o                         
   2  10   0        246.51        291.53        13.54 o                         
   3  10   0         99.16        120.62         3.87 o                         
   4  10   0       1714.24       1674.63        28.11 o                         
   5  10   0        296.43        305.38        16.59 o                         
   6  10   0        226.26        220.20         6.13 o                         
   1  11   0          2.78          2.54         4.25 o                         
 -15   1   1          2.32          3.47         4.01 o                         
 -14   1   1          2.15          2.74         3.44 o                         
 -13   1   1        466.86        478.00        20.72 o                         
 -12   1   1        448.11        461.95        15.29 o                         
 -11   1   1         27.74         54.50         3.02 o                         
 -10   1   1        870.79        825.26        19.40 o                         
  -9   1   1         11.99         19.21         2.87 o                         
  -8   1   1       1584.90       1468.52        54.77 o                         
  -7   1   1        253.35        257.02         5.66 o                         
  -6   1   1         93.30        115.74         4.56 o                         
  -5   1   1       2644.00       2768.45        58.99 o                         
  -4   1   1      18390.93      18532.15       253.79 o                         
  -3   1   1         16.53         92.21        15.08 o                         
  -2   1   1        495.05        555.40        12.20 o                         
  -1   1   1         42.36         33.96         3.05 o                         
   0   1   1        156.00        151.58         3.51 o                         
   1   1   1        209.76        204.69         4.12 o                         
   2   1   1       6792.01       7086.72        50.14 o                         
   3   1   1       1333.35       1495.08        21.53 o                         
   4   1   1      10619.13      10290.79       179.72 o                         
   5   1   1         80.15        102.73         2.64 o                         
   6   1   1       1966.96       1878.78        34.43 o                         
   7   1   1        280.14        280.86         6.54 o                         
   8   1   1         46.30         43.26         2.40 o                         
   9   1   1          0.53         13.17         2.28 o                         
  10   1   1       1842.74       1847.34        47.22 o                         
  11   1   1        108.49        113.18         3.01 o                         
  12   1   1        131.42        144.75         6.44 o                         
  13   1   1          2.01          6.24         3.48 o                         
  14   1   1         34.16         38.24         4.42 o                         
 -15   2   1         13.79         15.98         4.43 o                         
 -14   2   1         10.01          7.31         3.26 o                         
 -13   2   1         39.10         42.10         3.12 o                         
 -12   2   1          9.20          9.57         3.35 o                         
 -11   2   1         68.12         77.55         3.50 o                         
 -10   2   1        647.15        604.00        19.79 o                         
  -9   2   1        369.36        383.33        11.73 o                         
  -8   2   1        543.07        577.61        12.83 o                         
  -7   2   1         93.58         87.35         3.01 o                         
  -6   2   1       3033.55       2985.88        70.00 o                         
  -5   2   1         22.43         86.37         7.66 o                         
  -4   2   1        557.48        516.90        12.07 o                         
  -3   2   1       1892.10       1939.44        34.99 o                         
  -2   2   1        494.42        475.47         5.84 o                         
  -1   2   1        572.60        458.94         5.27 o                         
   0   2   1          1.68         16.66         2.69 o                         
   1   2   1       1079.94        927.76        10.65 o                         
   2   2   1        673.13        764.36        10.82 o                         
   3   2   1        465.60        484.58         9.07 o                         
   4   2   1       3909.73       4015.24        65.85 o                         
   5   2   1         96.70        159.52         4.26 o                         
   6   2   1        411.51        373.52         7.97 o                         
   7   2   1         29.88         26.72         2.36 o                         
   8   2   1       1158.52       1105.51        25.70 o                         
   9   2   1         35.49         48.37         2.68 o                         
  10   2   1         46.08         46.28         2.56 o                         
  11   2   1          0.37          0.83         3.03 o                         
  12   2   1         19.39         16.96         3.44 o                         
  13   2   1          4.83          6.86         3.09 o                         
  14   2   1         38.07         48.11         4.13 o                         
 -15   3   1        121.31        127.59         6.57 o                         
 -14   3   1       1043.23       1113.02        56.15 o                         
 -13   3   1         15.07         16.90         3.07 o                         
 -12   3   1        292.94        273.26        13.34 o                         
 -11   3   1        273.46        265.32         8.07 o                         
 -10   3   1         75.39         73.90         3.24 o                         
  -9   3   1       1543.91       1465.51        49.12 o                         
  -8   3   1        834.94        863.26        13.16 o                         
  -7   3   1        518.70        511.35         8.76 o                         
  -6   3   1         46.77         65.07         2.60 o                         
  -5   3   1       1535.70       1661.31        44.19 o                         
  -4   3   1        265.16        332.26         9.34 o                         
  -3   3   1        718.26        707.96         6.57 o                         
  -2   3   1        870.29        857.08         6.14 o                         
  -1   3   1         54.46        328.69       114.57 o                         
   1   3   1          6.47         29.31         2.93 o                         
   2   3   1        537.55        541.58         8.27 o                         
   3   3   1       2970.15       2838.88        35.47 o                         
   4   3   1        250.89        259.80         6.02 o                         
   5   3   1        290.43        280.28         5.38 o                         
   6   3   1          5.89         15.44         2.45 o                         
   7   3   1       1076.24        983.03        10.96 o                         
   8   3   1        985.63        901.39        21.51 o                         
   9   3   1        631.33        592.60        13.92 o                         
  10   3   1         96.34         91.65         3.94 o                         
  11   3   1         28.81         37.90         3.22 o                         
  12   3   1          7.06         12.42         3.12 o                         
  13   3   1         53.01         64.65         3.69 o                         
  14   3   1        745.61        857.07        47.28 o                         
 -14   4   1        252.35        263.83        12.05 o                         
 -13   4   1        131.63        145.91         5.04 o                         
 -12   4   1        433.24        409.70        15.90 o                         
 -11   4   1         91.11         86.72         4.01 o                         
 -10   4   1        416.25        401.84        14.17 o                         
  -9   4   1        246.32        276.76         8.79 o                         
  -8   4   1          1.09          3.54         2.92 o                         
  -7   4   1        656.15        597.07        14.05 o                         
  -6   4   1        751.29        711.67        10.02 o                         
  -5   4   1        336.68        343.91         4.68 o                         
  -4   4   1        130.66        135.94         3.26 o                         
  -3   4   1        828.57        966.32        16.20 o                         
  -2   4   1       9983.46      10767.95       124.62 o                         
  -1   4   1       2075.04       2369.54        28.11 o                         
   0   4   1       2257.64       2502.50        23.19 o                         
   1   4   1       1864.49       2187.98        21.30 o                         
   2   4   1       4043.83       4263.21        35.64 o                         
   3   4   1        297.76        330.14         3.20 o                         
   4   4   1         42.34         31.24         2.39 o                         
   5   4   1         35.59         53.54         2.62 o                         
   6   4   1       1071.04       1059.18        19.92 o                         
   7   4   1          2.59          6.08         2.64 o                         
   8   4   1        424.33        417.31         9.23 o                         
   9   4   1        105.25        122.80         4.03 o                         
  10   4   1        121.18        126.62         5.80 o                         
  11   4   1          0.37          6.72         3.15 o                         
  12   4   1       1330.45       1373.89        54.40 o                         
  13   4   1          1.74          5.09         3.11 o                         
 -14   5   1        612.98        636.92        21.53 o                         
 -13   5   1        112.48        116.17         4.05 o                         
 -12   5   1        164.67        163.06         5.89 o                         
 -11   5   1       1137.52       1135.07        40.04 o                         
 -10   5   1        426.13        402.79        13.47 o                         
  -9   5   1        862.18        778.45        20.58 o                         
  -8   5   1          0.91         17.03         2.67 o                         
  -7   5   1        407.18        411.00        10.14 o                         
  -6   5   1         46.74         56.88         2.59 o                         
  -5   5   1       1432.38       1500.89        30.05 o                         
  -4   5   1       5143.67       5144.25        60.50 o                         
  -3   5   1         59.55         57.64         2.94 o                         
  -2   5   1         52.02         35.99         3.39 o                         
  -1   5   1         11.41        101.47        13.16 o                         
   0   5   1       7957.66       8144.68        39.86 o                         
   1   5   1        250.62        232.76         4.19 o                         
   2   5   1        102.86         94.94         2.79 o                         
   3   5   1       3029.65       3175.83        43.96 o                         
   4   5   1       4719.39       4619.78        46.62 o                         
   5   5   1        588.59        582.43         9.49 o                         
   6   5   1        585.62        579.64         7.21 o                         
   7   5   1       1019.05        974.25        19.82 o                         
   8   5   1        266.02        247.67         3.61 o                         
   9   5   1        618.51        596.09        12.97 o                         
  10   5   1         67.87         81.95         3.42 o                         
  11   5   1         96.35         89.55         3.40 o                         
  12   5   1          4.50          4.01         3.19 o                         
  13   5   1        258.20        237.26        13.57 o                         
 -13   6   1        305.96        315.27        14.79 o                         
 -12   6   1        114.99        102.67         5.82 o                         
 -11   6   1         14.83         13.93         3.51 o                         
 -10   6   1        445.87        403.59         8.59 o                         
  -9   6   1       1733.03       1505.88        83.67 o                         
  -8   6   1        355.70        304.90        13.59 o                         
  -7   6   1        449.48        446.51         8.34 o                         
  -6   6   1       3513.51       3412.51        74.47 o                         
  -5   6   1        579.01        626.68        10.30 o                         
  -4   6   1         28.47         25.36         3.18 o                         
  -3   6   1          9.84         57.19         7.50 o                         
  -2   6   1       1885.65       1891.01        17.30 o                         
  -1   6   1       1171.55       1243.08        18.21 o                         
   0   6   1         45.45         60.00         3.13 o                         
   1   6   1        448.82        488.99         5.91 o                         
   2   6   1       4526.81       4399.03        44.26 o                         
   3   6   1         34.97         42.68         3.21 o                         
   4   6   1       2540.40       2540.04        20.69 o                         
   5   6   1       1043.71       1077.68        17.98 o                         
   6   6   1        554.83        517.90        14.25 o                         
   7   6   1        144.60        146.82         3.49 o                         
   8   6   1       1248.88       1188.88        26.72 o                         
   9   6   1        366.70        341.36         8.79 o                         
  10   6   1         12.00         10.89         3.34 o                         
  11   6   1        231.13        250.45         8.30 o                         
  12   6   1          3.20          4.76         3.68 o                         
 -12   7   1        303.69        329.76         5.08 o                         
 -11   7   1        312.71        294.18         9.15 o                         
 -10   7   1        554.63        499.29        39.49 o                         
  -9   7   1        763.83        745.40        11.82 o                         
  -8   7   1         60.65         88.43         3.49 o                         
  -7   7   1        419.90        406.47         9.34 o                         
  -6   7   1         65.46         60.49         2.97 o                         
  -5   7   1       1220.88       1186.15        34.46 o                         
  -4   7   1       4404.50       4244.80        74.55 o                         
  -3   7   1        118.28        103.88         3.22 o                         
  -2   7   1       1052.96       1049.78        16.18 o                         
  -1   7   1        360.88        416.04         4.79 o                         
   0   7   1        764.19        822.65         8.21 o                         
   1   7   1        186.09        230.86         3.27 o                         
   2   7   1        179.58        205.72         3.25 o                         
   3   7   1       1499.41       1623.22         8.04 o                         
   4   7   1       4114.72       4126.51        41.06 o                         
   5   7   1        227.30        246.60         5.84 o                         
   6   7   1       1055.31        959.33        52.18 o                         
   7   7   1       1919.39       1829.14        20.53 o                         
   8   7   1        213.33        233.33         3.84 o                         
   9   7   1         83.99         77.34         3.59 o                         
  10   7   1        136.99        106.08         4.10 o                         
  11   7   1        366.45        336.70        11.39 o                         
 -11   8   1         65.34         57.71        11.45 o                         
 -10   8   1        535.40        546.02        16.96 o                         
  -9   8   1         43.31         52.22         3.95 o                         
  -8   8   1          9.28         15.35         3.84 o                         
  -7   8   1       1177.71       1130.63        44.35 o                         
  -6   8   1        485.96        537.76        23.12 o                         
  -5   8   1          2.70         11.64         3.19 o                         
  -4   8   1        231.97        206.31         3.16 o                         
  -3   8   1        766.10        783.19        16.86 o                         
  -2   8   1       1024.72        992.14        28.56 o                         
  -1   8   1        850.68        888.47        14.48 o                         
   0   8   1        522.39        488.04         4.38 o                         
   1   8   1        299.94        314.06         3.50 o                         
   2   8   1         81.09        119.67         3.17 o                         
   3   8   1        743.32        702.82         9.90 o                         
   4   8   1         37.72         64.27         6.38 o                         
   5   8   1        230.17        256.24         7.07 o                         
   6   8   1        554.45        538.35        15.37 o                         
   7   8   1        543.62        466.49         9.91 o                         
   8   8   1        435.41        407.45        12.72 o                         
   9   8   1          8.71         26.61         3.61 o                         
  10   8   1        427.99        448.60         8.69 o                         
  -9   9   1        647.94        575.90        51.88 o                         
  -8   9   1        634.39        537.43        35.21 o                         
  -7   9   1        720.73        661.15        23.07 o                         
  -6   9   1          0.15          6.85         3.29 o                         
  -5   9   1          1.37          5.28         3.43 o                         
  -4   9   1        159.53        211.85         4.28 o                         
  -3   9   1         54.81         75.55         3.21 o                         
  -2   9   1        850.84        874.79         9.85 o                         
  -1   9   1         18.36         59.58         3.32 o                         
   0   9   1       2213.11       2339.48        27.14 o                         
   1   9   1        119.12        166.67         3.14 o                         
   2   9   1       2683.01       2836.53        27.97 o                         
   3   9   1        516.27        586.26         4.29 o                         
   4   9   1          1.02          6.97         3.28 o                         
   5   9   1        582.60        608.43        21.16 o                         
   6   9   1         24.80         23.42         3.63 o                         
   7   9   1        485.05        479.51         7.65 o                         
   8   9   1        492.95        497.69        16.17 o                         
  -6  10   1         39.81         22.26         3.66 o                         
  -5  10   1         63.26         41.68         5.56 o                         
  -4  10   1        129.48         95.64         4.89 o                         
  -3  10   1        146.47        166.29         3.54 o                         
  -2  10   1        126.36        148.82         3.45 o                         
  -1  10   1        352.84        334.68         7.39 o                         
   0  10   1         22.63         21.96         3.40 o                         
   1  10   1        194.39        183.53         4.04 o                         
   2  10   1        758.96        682.16         4.96 o                         
   3  10   1          1.87          2.88         3.45 o                         
   4  10   1         73.05         62.64         4.35 o                         
   5  10   1        274.94        201.21         8.60 o                         
  -1  11   1         96.36        127.15         4.69 o                         
   0  11   1        748.20        738.65        13.15 o                         
 -16   0   2         19.13         31.24         6.30 o                         
 -15   0   2        621.88        654.87        24.02 o                         
 -14   0   2        159.62        181.61        12.95 o                         
 -13   0   2       1332.38       1310.80        69.81 o                         
 -12   0   2         65.28         76.99         4.41 o                         
 -11   0   2       5296.13       4646.04       280.64 o                         
 -10   0   2        162.24        178.90         8.96 o                         
  -9   0   2      21385.60      19613.10       273.43 o                         
  -8   0   2        706.18        649.61        37.12 o                         
  -7   0   2      16703.70      15718.52       787.32 o                         
  -6   0   2        900.52        866.75        38.88 o                         
  -5   0   2      23576.87      22260.29       148.24 o                         
  -3   0   2        380.71        380.23        16.08 o                         
  -2   0   2       1611.21       1535.84        73.46 o                         
  -1   0   2        152.53        143.48         7.60 o                         
   0   0   2       7024.77       6507.31       222.63 o                         
   1   0   2        517.39        502.69        16.00 o                         
   4   0   2       1764.33       1663.45        60.46 o                         
   5   0   2      13354.80      13501.25       296.42 o                         
   6   0   2        621.08        607.50        20.77 o                         
   7   0   2      16726.70      16750.34       375.16 o                         
   8   0   2        284.46        254.65        10.29 o                         
   9   0   2       6833.61       6924.72       195.40 o                         
  10   0   2        684.83        653.26        32.01 o                         
  11   0   2       2121.45       2136.35        95.43 o                         
  12   0   2        273.48        272.36        14.96 o                         
  13   0   2        353.88        362.84        16.15 o                         
  14   0   2         74.87        100.57         9.85 o                         
 -16   1   2          0.24          3.18         4.92 o                         
 -15   1   2         32.77         31.66         3.58 o                         
 -14   1   2          0.26          3.40         3.21 o                         
 -13   1   2        361.04        320.05        21.10 o                         
 -12   1   2        194.75        198.83         6.26 o                         
 -11   1   2         55.60         58.99         3.05 o                         
 -10   1   2        297.82        284.98         5.22 o                         
  -9   1   2       1377.58       1282.82        29.99 o                         
  -8   1   2        113.34         99.93         4.80 o                         
  -7   1   2          0.23         13.67         2.55 o                         
  -6   1   2       1482.96       1544.08        40.82 o                         
  -5   1   2       1150.25       1069.33        44.87 o                         
  -4   1   2        368.78        422.49         5.62 o                         
  -3   1   2        270.49        259.02         7.62 o                         
  -2   1   2       8956.94       9555.28       124.24 o                         
  -1   1   2       6376.94       6339.83       110.32 o                         
   0   1   2       8676.71       8803.57       188.08 o                         
   1   1   2        161.74        140.87         3.09 o                         
   2   1   2        249.00        285.00         4.47 o                         
   3   1   2         22.72         35.75         2.44 o                         
   4   1   2        990.30       1027.66        10.46 o                         
   5   1   2        710.08        745.79        11.88 o                         
   6   1   2        362.84        326.45         8.00 o                         
   7   1   2        214.30        179.05         4.36 o                         
   8   1   2        169.53        165.64         5.14 o                         
   9   1   2        167.50        165.80         5.00 o                         
  10   1   2         23.33         22.17         2.61 o                         
  11   1   2         23.28         21.91         2.92 o                         
  12   1   2        143.59        154.76         5.26 o                         
  13   1   2         21.46         18.62         3.67 o                         
  14   1   2        111.77        114.10         4.52 o                         
 -15   2   2        374.38        404.09        16.98 o                         
 -14   2   2         97.94         95.14         4.65 o                         
 -13   2   2       3028.01       3175.77        92.18 o                         
 -12   2   2       2727.80       2673.27        69.57 o                         
 -11   2   2       8104.17       7240.36       340.10 o                         
 -10   2   2        843.14        821.12        44.10 o                         
  -9   2   2       8362.10       8101.91       184.59 o                         
  -8   2   2          6.01          4.97         2.35 o                         
  -7   2   2       5636.64       5551.47        89.24 o                         
  -6   2   2       7138.61       7497.06       143.20 o                         
  -5   2   2      20569.84      20443.29       655.80 o                         
  -4   2   2       9836.73      10881.79        36.62 o                         
  -3   2   2       6608.45       6547.30       187.10 o                         
  -2   2   2       3034.87       2988.10        72.41 o                         
  -1   2   2         41.50         36.99         2.36 o                         
   0   2   2       1075.03       1199.00        22.92 o                         
   1   2   2       4010.49       4051.67        54.24 o                         
   2   2   2       7769.38       7838.25       141.11 o                         
   3   2   2      18841.75      19560.60       298.71 o                         
   4   2   2      12209.25      12372.49       183.56 o                         
   5   2   2       6396.46       6181.59       136.37 o                         
   6   2   2        192.12        165.05         6.74 o                         
   7   2   2      10260.86       9955.91       204.53 o                         
   8   2   2        764.95        765.55        20.23 o                         
   9   2   2       6423.48       6087.45       163.92 o                         
  10   2   2       2209.00       2169.50        57.59 o                         
  11   2   2       2169.09       2153.53        48.33 o                         
  12   2   2        526.46        535.11        12.65 o                         
  13   2   2        490.27        518.30        22.45 o                         
 -15   3   2         19.54         24.28         3.72 o                         
 -14   3   2        299.86        295.23        14.76 o                         
 -13   3   2         67.38         70.65         3.45 o                         
 -12   3   2         46.79         62.50         3.09 o                         
 -11   3   2        352.32        310.44        15.51 o                         
 -10   3   2       1142.39       1046.96        25.46 o                         
  -9   3   2        898.83        820.54        13.29 o                         
  -8   3   2        120.57        120.84         2.95 o                         
  -7   3   2          0.93          0.64         2.48 o                         
  -6   3   2        937.02        962.47        10.91 o                         
  -5   3   2        887.46        915.86         6.26 o                         
  -4   3   2       2508.12       2597.63        10.94 o                         
  -3   3   2        966.37       1040.52        10.39 o                         
  -2   3   2        322.27        310.44         4.00 o                         
  -1   3   2        158.07        145.55         3.07 o                         
   0   3   2          5.77          9.74         2.25 o                         
   1   3   2         25.98         43.27         2.32 o                         
   2   3   2       5504.59       5481.48        90.62 o                         
   3   3   2       1957.37       2031.76        15.89 o                         
   4   3   2       1596.56       1560.50        22.45 o                         
   5   3   2         20.78         27.73         2.17 o                         
   6   3   2        222.48        217.67         3.14 o                         
   7   3   2         19.49         24.34         2.49 o                         
   8   3   2       1303.00       1217.06        35.12 o                         
   9   3   2          0.94          5.93         2.43 o                         
  10   3   2          4.13          8.34         2.69 o                         
  11   3   2          4.97         19.84         5.24 o                         
  12   3   2        228.68        235.43         8.25 o                         
  13   3   2          2.68          3.38         3.92 o                         
 -15   4   2        380.28        372.48        26.46 o                         
 -14   4   2         13.43         18.90         3.40 o                         
 -13   4   2        704.20        642.32        30.40 o                         
 -12   4   2          0.30          4.32         3.15 o                         
 -11   4   2       2421.53       2273.58        60.42 o                         
 -10   4   2         21.25         19.30         3.52 o                         
  -9   4   2       6312.73       5837.45       182.83 o                         
  -8   4   2        334.04        340.28        11.17 o                         
  -7   4   2       8079.44       7996.54       145.68 o                         
  -6   4   2        513.70        555.78         6.35 o                         
  -5   4   2       2999.32       2951.83        24.28 o                         
  -4   4   2       2788.33       2722.33        56.10 o                         
  -3   4   2       1313.25       1304.67        19.96 o                         
  -2   4   2        522.20        509.73         8.26 o                         
  -1   4   2        123.25        136.68         3.05 o                         
   0   4   2        257.18        292.87         3.28 o                         
   1   4   2        506.32        496.05         8.16 o                         
   2   4   2       1163.05       1233.69         8.76 o                         
   3   4   2       4257.49       4124.76        55.01 o                         
   4   4   2         24.47         41.44         2.68 o                         
   5   4   2       5447.70       5465.02        82.25 o                         
   6   4   2        286.66        276.12         5.06 o                         
   7   4   2       7092.07       6683.54       152.28 o                         
   8   4   2         99.92        102.47         2.83 o                         
   9   4   2       2452.67       2251.70        66.91 o                         
  10   4   2        191.58        190.16         7.61 o                         
  11   4   2       1058.57       1023.98        30.41 o                         
  12   4   2         33.25         33.79         3.36 o                         
  13   4   2        170.35        174.42         6.94 o                         
 -14   5   2        152.27        155.04         7.82 o                         
 -13   5   2        274.05        293.11        11.80 o                         
 -12   5   2          1.26          2.00         3.24 o                         
 -11   5   2        132.50        122.46         3.62 o                         
 -10   5   2        605.18        565.59        22.37 o                         
  -9   5   2         32.02         32.37         3.21 o                         
  -8   5   2        195.88        205.80         6.00 o                         
  -7   5   2        616.67        653.42        14.20 o                         
  -6   5   2       3705.09       3856.45        74.63 o                         
  -5   5   2        996.92       1055.18        13.74 o                         
  -4   5   2          1.14          7.04         2.66 o                         
  -3   5   2       1112.74       1191.46        18.44 o                         
  -2   5   2       5182.50       5404.89        53.89 o                         
  -1   5   2        347.47        325.36         3.70 o                         
   0   5   2       4477.19       4734.46        19.61 o                         
   1   5   2       1067.01       1150.71        15.31 o                         
   2   5   2        259.03        264.20         3.42 o                         
   3   5   2        214.09        255.87         3.37 o                         
   4   5   2       1943.90       1974.21        26.49 o                         
   5   5   2          0.20          7.86         2.95 o                         
   6   5   2        130.20        116.80         2.94 o                         
   7   5   2        135.32        127.78         3.03 o                         
   8   5   2       1463.74       1355.09        32.47 o                         
   9   5   2        127.99        115.33         4.24 o                         
  10   5   2          9.92         12.45         2.90 o                         
  11   5   2         39.71         47.21         3.18 o                         
  12   5   2        422.71        404.31        11.99 o                         
 -13   6   2        343.38        343.76        11.72 o                         
 -12   6   2        131.52        110.90         7.64 o                         
 -11   6   2        842.89        828.43        43.34 o                         
 -10   6   2        418.73        413.78        14.27 o                         
  -9   6   2       2111.30       1956.60        43.46 o                         
  -8   6   2         60.93         65.39         2.97 o                         
  -7   6   2       2291.22       2319.06        74.40 o                         
  -6   6   2          8.40         10.97         3.26 o                         
  -5   6   2        150.46        140.19         3.89 o                         
  -4   6   2       3247.38       3503.25        37.28 o                         
  -3   6   2        820.24        847.24         9.37 o                         
  -2   6   2         13.03         15.38         2.59 o                         
  -1   6   2          1.06          2.68         2.69 o                         
   0   6   2       1283.15       1251.97         8.98 o                         
   1   6   2        602.58        614.81         8.29 o                         
   2   6   2       1060.93       1155.58        20.15 o                         
   3   6   2        712.71        658.48         5.93 o                         
   4   6   2        219.89        209.46         4.39 o                         
   5   6   2       2436.63       2431.23        52.86 o                         
   6   6   2         16.44         30.12         2.71 o                         
   7   6   2       2038.49       1932.75        34.52 o                         
   8   6   2        265.23        240.71         5.83 o                         
   9   6   2        435.37        421.67        10.42 o                         
  10   6   2        474.82        463.19        12.36 o                         
  11   6   2        530.84        507.38        14.13 o                         
 -12   7   2         78.07         87.42         4.12 o                         
 -11   7   2        660.07        681.64        19.82 o                         
 -10   7   2        595.84        607.95        17.73 o                         
  -9   7   2          5.80          7.84         3.48 o                         
  -8   7   2        328.51        317.54         9.19 o                         
  -7   7   2         61.88         72.46         3.16 o                         
  -6   7   2        569.70        585.20        11.85 o                         
  -5   7   2       1011.57       1053.90        21.36 o                         
  -4   7   2        439.89        491.25         8.59 o                         
  -3   7   2         12.91         25.55         2.82 o                         
  -2   7   2        919.63        869.84        19.98 o                         
  -1   7   2        149.39        173.77         3.34 o                         
   0   7   2        193.35        191.58         3.10 o                         
   1   7   2        101.34        119.22         3.42 o                         
   2   7   2       1847.61       1872.01        35.45 o                         
   3   7   2       1096.09       1112.13         7.24 o                         
   4   7   2       1296.63       1228.76        26.18 o                         
   5   7   2         18.95         21.65         2.90 o                         
   6   7   2        312.85        297.92         7.14 o                         
   7   7   2        247.98        224.44         6.01 o                         
   8   7   2        382.61        402.96        10.69 o                         
   9   7   2        109.55        113.47         3.73 o                         
  10   7   2         17.51         17.05         3.86 o                         
 -11   8   2        303.57        294.25         8.95 o                         
 -10   8   2         47.68         47.31         3.96 o                         
  -9   8   2         11.89          8.42         3.76 o                         
  -8   8   2        625.23        634.00        16.63 o                         
  -7   8   2        425.42        449.40        14.01 o                         
  -6   8   2        536.01        545.66        15.74 o                         
  -5   8   2         12.08         16.67         3.16 o                         
  -4   8   2         45.53         39.91         3.10 o                         
  -3   8   2        900.98        939.02        15.78 o                         
  -2   8   2         35.48         52.79         4.61 o                         
  -1   8   2        118.41        123.75         3.05 o                         
   0   8   2       1484.94       1627.78        23.35 o                         
   1   8   2        689.87        757.28         4.98 o                         
   2   8   2       1150.75       1166.07        13.67 o                         
   3   8   2         15.54         24.05         3.19 o                         
   4   8   2         54.34         56.96         3.52 o                         
   5   8   2        241.63        270.67         6.48 o                         
   6   8   2        402.07        366.36        23.67 o                         
   7   8   2        168.02        161.72         7.27 o                         
   8   8   2         72.07         63.10         4.41 o                         
   9   8   2        171.31        165.25         5.12 o                         
  -9   9   2        121.63        106.34        10.13 o                         
  -8   9   2        313.19        288.19        11.38 o                         
  -7   9   2          0.09          1.65         3.38 o                         
  -6   9   2        156.10        142.05         4.95 o                         
  -5   9   2        223.97        217.65         5.81 o                         
  -4   9   2        188.97        167.85         3.98 o                         
  -3   9   2        423.87        434.52         5.74 o                         
  -2   9   2        568.69        607.82         5.12 o                         
  -1   9   2         20.04         31.29         3.07 o                         
   0   9   2        428.83        437.48        14.18 o                         
   1   9   2        723.92        797.59         5.27 o                         
   2   9   2        227.63        230.20         3.73 o                         
   3   9   2         13.20         12.51         3.44 o                         
   4   9   2          5.05         12.89         3.25 o                         
   5   9   2         21.55         22.71         3.56 o                         
   6   9   2          6.39          7.76         3.70 o                         
   7   9   2         23.41         25.28         3.70 o                         
  -7  10   2        250.84        245.34         5.95 o                         
  -6  10   2         10.46          9.27         3.38 o                         
  -5  10   2        135.70         97.29         8.86 o                         
  -4  10   2       2611.55       2639.47        60.43 o                         
  -3  10   2        351.51        339.95         4.58 o                         
  -2  10   2       1256.01       1410.46        30.86 o                         
  -1  10   2         37.61         41.56         3.63 o                         
   0  10   2         82.09         77.71         3.83 o                         
   1  10   2         27.63         30.40         3.88 o                         
   2  10   2        362.90        347.25         4.29 o                         
   3  10   2         47.78         44.86         4.28 o                         
   4  10   2       1024.43        937.14        36.09 o                         
   5  10   2        307.73        316.08         9.62 o                         
 -16   1   3        109.70        115.56         4.14 o                         
 -15   1   3         11.11         13.68         3.91 o                         
 -14   1   3         12.98         15.62         3.93 o                         
 -13   1   3        223.83        231.18         5.94 o                         
 -12   1   3        384.08        349.26         9.96 o                         
 -11   1   3       1549.33       1557.39        21.31 o                         
 -10   1   3         70.26         53.37         4.06 o                         
  -9   1   3        165.62        182.45         9.49 o                         
  -8   1   3       2100.28       2190.19        40.56 o                         
  -7   1   3        515.95        466.99         9.41 o                         
  -6   1   3         14.22         24.52         2.74 o                         
  -5   1   3       1512.95       1537.42        50.62 o                         
  -4   1   3       2041.49       1806.94        46.22 o                         
  -3   1   3       3613.77       3393.06        72.07 o                         
  -2   1   3      11908.96      11974.50       248.95 o                         
  -1   1   3        346.76        337.48         8.93 o                         
   0   1   3       3093.65       3031.70        47.48 o                         
   1   1   3       1738.31       1771.81        31.97 o                         
   2   1   3        997.07        898.60        23.45 o                         
   3   1   3        831.61        870.19        10.62 o                         
   4   1   3          7.89         14.57         2.10 o                         
   5   1   3         39.83         54.27         2.33 o                         
   6   1   3       3039.13       2918.71        55.87 o                         
   7   1   3        323.88        318.30        10.84 o                         
   8   1   3          0.60         -1.95         2.40 o                         
   9   1   3        482.68        518.01        12.29 o                         
  10   1   3        679.21        692.63        19.28 o                         
  11   1   3         69.73         56.68         3.44 o                         
  12   1   3        104.15         93.62         3.43 o                         
  13   1   3         54.61         46.64         3.31 o                         
 -16   2   3          0.01          2.85         4.23 o                         
 -15   2   3         75.88         87.99         4.93 o                         
 -14   2   3        116.10        127.68         5.49 o                         
 -13   2   3         78.86         85.83         3.59 o                         
 -12   2   3         75.93         69.38         3.18 o                         
 -11   2   3          0.16         -0.50         3.10 o                         
 -10   2   3        820.83        804.39        17.40 o                         
  -9   2   3        800.64        799.02        24.40 o                         
  -8   2   3         98.39        103.25         3.72 o                         
  -7   2   3       1837.75       1937.75        39.36 o                         
  -6   2   3        220.54        204.27         4.05 o                         
  -5   2   3         35.60         57.27         3.07 o                         
  -4   2   3        572.36        568.80        18.08 o                         
  -3   2   3          3.29         14.59         3.89 o                         
  -2   2   3       1356.74       1336.36        34.33 o                         
  -1   2   3       1731.42       1596.96        30.25 o                         
   0   2   3       2801.39       2884.02        69.03 o                         
   1   2   3        137.11        179.05         3.99 o                         
   2   2   3        332.08        305.16         4.63 o                         
   3   2   3        605.17        654.41        11.82 o                         
   4   2   3        211.84        183.53         4.84 o                         
   5   2   3        451.68        455.08        10.12 o                         
   6   2   3        443.72        418.79         7.30 o                         
   7   2   3        556.90        586.34        11.32 o                         
   8   2   3        656.14        585.41        17.37 o                         
   9   2   3        151.81        148.53         4.23 o                         
  10   2   3          0.97          3.20         2.81 o                         
  11   2   3          1.02          3.22         2.94 o                         
  12   2   3        108.25        123.73         3.98 o                         
  13   2   3          0.29         -0.03         3.68 o                         
 -15   3   3         83.67         85.34         4.79 o                         
 -14   3   3        835.62        877.68        42.42 o                         
 -13   3   3         25.12         25.35         2.90 o                         
 -12   3   3         56.88         42.97         3.12 o                         
 -11   3   3        215.39        225.50         8.33 o                         
 -10   3   3       1028.41       1043.67        21.07 o                         
  -9   3   3       1465.33       1441.09        43.07 o                         
  -8   3   3       3469.84       3251.28        98.67 o                         
  -7   3   3       3240.63       3186.06       113.92 o                         
  -6   3   3        121.59         92.34         3.57 o                         
  -5   3   3       3850.81       3992.57        55.26 o                         
  -4   3   3       1997.36       1974.09        16.37 o                         
  -3   3   3        252.58        269.24         4.20 o                         
  -2   3   3       1055.25       1086.21        10.83 o                         
  -1   3   3         32.87         19.87         1.99 o                         
   0   3   3       9831.49       9956.24       139.50 o                         
   1   3   3       1099.58       1005.71        24.51 o                         
   2   3   3        507.53        448.82         6.09 o                         
   3   3   3        624.07        653.08         7.43 o                         
   4   3   3       1012.88       1083.81        20.31 o                         
   5   3   3       1731.43       1827.32        24.02 o                         
   6   3   3       3181.49       3079.20        48.53 o                         
   7   3   3        804.09        781.66        16.74 o                         
   8   3   3        738.83        751.25        15.12 o                         
   9   3   3        744.14        743.62        20.93 o                         
  10   3   3        135.35        109.14         2.78 o                         
  11   3   3        129.73        127.92         6.34 o                         
  12   3   3        175.01        190.15         8.63 o                         
  13   3   3          6.67          4.41        10.60 o                         
 -15   4   3         87.09         87.81         4.04 o                         
 -14   4   3         55.03         58.59         3.86 o                         
 -13   4   3         67.19         66.48         3.42 o                         
 -12   4   3         73.34         68.61         3.41 o                         
 -11   4   3        751.24        761.68        13.32 o                         
 -10   4   3        110.74        110.83         3.64 o                         
  -9   4   3        290.41        270.93        10.59 o                         
  -8   4   3       1120.66       1109.06        52.82 o                         
  -7   4   3        273.65        287.97         4.14 o                         
  -6   4   3       2859.77       3068.95        38.60 o                         
  -5   4   3       2403.81       2310.90        22.52 o                         
  -4   4   3        908.04        939.21        12.99 o                         
  -3   4   3          0.10          3.19         2.36 o                         
  -2   4   3        383.01        372.95         5.58 o                         
  -1   4   3        449.08        490.02         3.92 o                         
   0   4   3        736.50        672.83        12.36 o                         
   1   4   3         17.44         22.37         2.16 o                         
   2   4   3         90.43         87.96         2.94 o                         
   3   4   3       3662.68       3692.53        60.03 o                         
   4   4   3       3880.75       4047.38        28.43 o                         
   5   4   3        230.07        250.30         3.22 o                         
   6   4   3        631.56        623.43        13.15 o                         
   7   4   3        147.38        158.34         6.78 o                         
   8   4   3        633.90        638.92        13.69 o                         
   9   4   3          3.03          8.30         3.05 o                         
  10   4   3        179.51        167.33         4.86 o                         
  11   4   3          3.81          8.17         3.18 o                         
  12   4   3        107.91        125.93         6.79 o                         
 -14   5   3        569.84        543.65        26.09 o                         
 -13   5   3        438.16        457.86        25.19 o                         
 -12   5   3        136.39        134.42         6.01 o                         
 -11   5   3        998.89        972.35        37.25 o                         
 -10   5   3        417.01        412.58        13.18 o                         
  -9   5   3       1891.44       1807.54        38.94 o                         
  -8   5   3        619.76        615.36        19.61 o                         
  -7   5   3       1295.70       1336.98        36.33 o                         
  -6   5   3        248.35        257.39         4.21 o                         
  -5   5   3       2809.22       2692.49        41.86 o                         
  -4   5   3       2992.48       2863.05        84.95 o                         
  -3   5   3       1674.97       1593.17        23.93 o                         
  -2   5   3       1837.93       1868.57        13.92 o                         
  -1   5   3        223.55        224.26         3.16 o                         
   0   5   3       1371.79       1273.41        18.68 o                         
   1   5   3          0.54          6.28         3.04 o                         
   2   5   3         31.88         43.47         2.76 o                         
   3   5   3       1870.87       1902.15        11.21 o                         
   4   5   3        855.65        816.13        26.94 o                         
   5   5   3        883.93        839.67         6.63 o                         
   6   5   3        140.66        130.39         6.94 o                         
   7   5   3       1259.41       1274.31        26.41 o                         
   8   5   3        208.67        225.28         5.62 o                         
   9   5   3        580.56        548.64        14.27 o                         
  10   5   3        621.37        576.17        38.36 o                         
  11   5   3        642.13        631.26        22.77 o                         
 -13   6   3        308.02        291.55         7.03 o                         
 -12   6   3         15.96         14.60         3.70 o                         
 -11   6   3        111.50        125.05         4.45 o                         
 -10   6   3        856.78        807.89        19.63 o                         
  -9   6   3         42.67         48.62         3.35 o                         
  -8   6   3         20.88         20.88         2.68 o                         
  -7   6   3         75.34         66.87         4.58 o                         
  -6   6   3        158.28        164.12         3.71 o                         
  -5   6   3       2786.43       2794.75        39.73 o                         
  -4   6   3       1053.52       1027.04        31.08 o                         
  -3   6   3        411.94        463.14         6.80 o                         
  -2   6   3       2496.30       2431.79        39.34 o                         
  -1   6   3        957.75        881.30        12.99 o                         
   0   6   3       3491.48       3526.68        39.49 o                         
   1   6   3       2099.24       2210.86        31.72 o                         
   2   6   3        366.40        392.52         7.99 o                         
   3   6   3        124.98        125.91         3.11 o                         
   4   6   3       1088.70       1073.24        15.11 o                         
   5   6   3        187.35        190.60         2.97 o                         
   6   6   3        172.30        171.74         3.87 o                         
   7   6   3        125.28        121.03         5.27 o                         
   8   6   3        455.03        432.14        10.62 o                         
   9   6   3        602.77        555.27        16.87 o                         
  10   6   3          0.06          1.74         3.41 o                         
  11   6   3         11.54          7.54         3.99 o                         
 -12   7   3         23.78         30.74         3.71 o                         
 -11   7   3        945.53        872.81        22.79 o                         
 -10   7   3         41.87         35.15         3.74 o                         
  -9   7   3        615.20        597.37        17.82 o                         
  -8   7   3         12.14         21.37         3.67 o                         
  -7   7   3       1367.89       1361.88        53.96 o                         
  -6   7   3        265.49        291.33         7.35 o                         
  -5   7   3       1605.57       1716.87        44.68 o                         
  -4   7   3       1676.72       1761.89        27.48 o                         
  -3   7   3       3059.90       3259.22        56.05 o                         
  -2   7   3       4399.19       4527.98        73.73 o                         
  -1   7   3        122.04        158.35         5.18 o                         
   0   7   3        135.35        155.26         3.10 o                         
   1   7   3        522.30        460.65         5.17 o                         
   2   7   3          0.33          6.64         3.10 o                         
   3   7   3        571.22        546.71         4.72 o                         
   4   7   3         61.36         56.39         2.99 o                         
   5   7   3        754.30        696.38        25.38 o                         
   6   7   3        103.26         77.73         3.61 o                         
   7   7   3        801.30        773.05        14.01 o                         
   8   7   3         39.42         32.64         3.64 o                         
   9   7   3        717.75        664.21        23.66 o                         
  10   7   3        238.81        254.97         8.74 o                         
 -11   8   3        535.27        434.36        23.26 o                         
 -10   8   3        117.68        110.04         4.14 o                         
  -9   8   3        278.32        228.75         5.94 o                         
  -8   8   3        105.86        113.94         4.59 o                         
  -7   8   3        227.82        205.83         8.61 o                         
  -6   8   3        880.47        844.87        20.33 o                         
  -5   8   3        816.47        882.02        13.90 o                         
  -4   8   3        251.05        245.83         5.82 o                         
  -3   8   3        339.40        319.56         7.53 o                         
  -2   8   3         20.96         36.28         3.14 o                         
  -1   8   3        360.07        375.17         5.34 o                         
   0   8   3         14.76         35.44         3.20 o                         
   1   8   3        188.26        212.63         3.89 o                         
   2   8   3         81.36         76.24         3.75 o                         
   3   8   3       1375.62       1383.98        33.06 o                         
   4   8   3        680.46        649.72        11.25 o                         
   5   8   3        219.77        182.33         7.05 o                         
   6   8   3        293.63        307.59         7.71 o                         
   7   8   3        198.77        163.12         5.39 o                         
   8   8   3        637.94        637.83        15.27 o                         
  -9   9   3       1268.90       1221.01        35.68 o                         
  -8   9   3        982.36        997.63        32.12 o                         
  -7   9   3       2799.29       2845.30        61.30 o                         
  -6   9   3        602.83        659.85        23.00 o                         
  -5   9   3        155.54        192.53         4.41 o                         
  -4   9   3         90.28        107.56         4.87 o                         
  -3   9   3        244.86        292.40         3.68 o                         
  -2   9   3          4.86         11.59         3.27 o                         
  -1   9   3         18.33         41.33         4.56 o                         
   0   9   3       1149.95       1153.86        47.89 o                         
   1   9   3        130.05        174.54         3.91 o                         
   2   9   3        912.00        928.64        21.83 o                         
   3   9   3        136.83         99.05         8.68 o                         
   4   9   3         22.37         31.81         5.41 o                         
   5   9   3        696.23        656.86        16.80 o                         
   6   9   3        864.19        849.51        19.65 o                         
  -7  10   3         38.01         59.24         4.50 o                         
  -6  10   3          0.94          2.65         3.55 o                         
  -5  10   3        468.95        402.91        12.71 o                         
  -4  10   3          7.31          7.25         3.49 o                         
  -3  10   3          2.07          6.15         3.75 o                         
  -2  10   3        362.70        309.27        17.04 o                         
  -1  10   3         56.93         53.40         3.95 o                         
   0  10   3        175.83        147.68         4.52 o                         
   1  10   3        370.82        332.88        17.60 o                         
   2  10   3          3.00         15.97         3.64 o                         
   3  10   3          4.79          6.24         3.42 o                         
   4  10   3        140.76        138.95         8.56 o                         
 -16   0   4        721.54        785.56        22.21 o                         
 -15   0   4         26.59         26.50         4.58 o                         
 -14   0   4       5058.14       5176.32       170.12 o                         
 -13   0   4        259.89        286.77         6.07 o                         
 -12   0   4        108.24        105.45         6.53 o                         
 -11   0   4          0.59          3.23         3.58 o                         
 -10   0   4       2174.12       2088.92        63.28 o                         
  -9   0   4          4.88         12.65         4.32 o                         
  -8   0   4      17378.06      18005.28       467.21 o                         
  -7   0   4       9545.42       9721.23       420.65 o                         
  -6   0   4       6532.77       5993.85       354.90 o                         
  -5   0   4       1376.93       1290.75        78.64 o                         
  -3   0   4       3354.40       3087.41       117.78 o                         
  -2   0   4        267.74        276.31        22.51 o                         
  -1   0   4        350.51        363.31         7.81 o                         
   1   0   4       4783.34       4576.81        74.03 o                         
   2   0   4      12074.76      11800.92       318.00 o                         
   3   0   4       6843.06       7143.15       187.32 o                         
   4   0   4      14910.88      16267.66       323.40 o                         
   5   0   4        930.88        934.29        18.01 o                         
   6   0   4       4402.19       4495.48       124.60 o                         
   7   0   4          3.89         12.96         4.80 o                         
   8   0   4         45.44         41.74         4.51 o                         
   9   0   4        407.02        406.70        18.30 o                         
  10   0   4       2231.86       2119.87        69.44 o                         
  11   0   4         48.98         52.52         4.28 o                         
  12   0   4        392.25        421.27        15.24 o                         
 -16   1   4         19.54         18.15         4.20 o                         
 -15   1   4          7.08          7.88         3.66 o                         
 -14   1   4         46.83         48.38         3.25 o                         
 -13   1   4        405.99        378.55         9.14 o                         
 -12   1   4        136.47        133.47         3.83 o                         
 -11   1   4        499.83        492.32        35.43 o                         
 -10   1   4         42.42         40.55         3.03 o                         
  -9   1   4        493.29        477.78        15.97 o                         
  -8   1   4          1.08          4.16         3.10 o                         
  -7   1   4       1548.85       1727.45        19.13 o                         
  -6   1   4       3558.35       3682.56        86.26 o                         
  -5   1   4       1880.91       1851.35        46.04 o                         
  -4   1   4       2990.05       2933.82        38.35 o                         
  -3   1   4        264.65        263.50         8.25 o                         
  -2   1   4        531.28        528.32        16.02 o                         
  -1   1   4         47.25         46.17         2.62 o                         
   0   1   4         55.50         50.94         2.44 o                         
   1   1   4        591.58        603.09         5.86 o                         
   2   1   4        333.09        351.33         7.15 o                         
   3   1   4       4069.01       4302.27        37.16 o                         
   4   1   4        358.41        365.56         5.45 o                         
   5   1   4       1680.89       1631.01        29.41 o                         
   6   1   4        109.11        104.01         2.79 o                         
   7   1   4        986.66       1002.53        27.58 o                         
   8   1   4        156.28        159.50         4.72 o                         
   9   1   4       1391.62       1366.84        37.07 o                         
  10   1   4        310.03        332.69        11.12 o                         
  11   1   4         10.96         16.08         3.35 o                         
  12   1   4        130.66        134.58         3.62 o                         
 -16   2   4       2295.34       2362.60        74.77 o                         
 -15   2   4        514.48        534.43        14.35 o                         
 -14   2   4       2576.26       2578.73        72.57 o                         
 -13   2   4         75.85         85.24         3.73 o                         
 -12   2   4         94.52         86.91         3.31 o                         
 -11   2   4       1664.78       1601.91        37.76 o                         
 -10   2   4        241.76        240.71         7.57 o                         
  -9   2   4          3.08          4.47         3.33 o                         
  -8   2   4        922.82        898.99        23.51 o                         
  -7   2   4         97.53         61.67         3.45 o                         
  -6   2   4       4843.38       4916.18        89.75 o                         
  -5   2   4          1.64          2.78         2.77 o                         
  -4   2   4      18039.72      18029.88       481.56 o                         
  -3   2   4       4932.27       4484.33        78.54 o                         
  -2   2   4      38122.89      42530.15       213.63 o                         
  -1   2   4       1632.87       1572.50        35.18 o                         
   0   2   4      12372.56      12627.38       155.22 o                         
   1   2   4        115.28        105.79         2.60 o                         
   2   2   4       3071.11       3129.48        91.62 o                         
   3   2   4         10.31         20.91         2.57 o                         
   4   2   4       3126.81       3133.26        35.09 o                         
   5   2   4        339.81        309.36         6.46 o                         
   6   2   4       1075.88       1087.89        20.44 o                         
   7   2   4        629.65        586.14        10.09 o                         
   8   2   4         81.48         85.88         4.29 o                         
   9   2   4         67.92         74.15         2.68 o                         
  10   2   4       3729.18       3844.02        93.35 o                         
  11   2   4        779.40        812.94        19.21 o                         
  12   2   4       2009.00       2018.33       121.71 o                         
 -16   3   4         85.21         81.15        10.10 o                         
 -15   3   4        227.46        245.17        13.13 o                         
 -14   3   4         95.70         99.63         4.36 o                         
 -13   3   4        725.10        705.71        22.73 o                         
 -12   3   4        379.08        368.25        13.06 o                         
 -11   3   4        191.98        155.80         4.82 o                         
 -10   3   4        787.15        784.11        20.23 o                         
  -9   3   4        355.47        319.42        13.00 o                         
  -8   3   4        510.49        490.94        11.99 o                         
  -7   3   4        780.62        808.29        20.21 o                         
  -6   3   4        909.57        939.72        20.40 o                         
  -5   3   4        449.73        445.00         7.87 o                         
  -4   3   4         63.37         65.22         2.77 o                         
  -3   3   4       3188.04       3395.38        61.36 o                         
  -2   3   4       1424.46       1375.24        20.94 o                         
  -1   3   4       5761.24       5961.09       108.05 o                         
   0   3   4       2563.04       2528.67        24.60 o                         
   1   3   4         29.46         27.51         2.27 o                         
   2   3   4        141.54        147.70         3.21 o                         
   3   3   4        290.07        299.83         5.74 o                         
   4   3   4        918.23        877.94        12.86 o                         
   5   3   4         40.59         43.10         2.54 o                         
   6   3   4        421.42        408.44        11.82 o                         
   7   3   4       1498.06       1367.75        29.08 o                         
   8   3   4        234.93        254.50         7.71 o                         
   9   3   4       1319.72       1303.09        36.74 o                         
  10   3   4         50.27         49.46         3.06 o                         
  11   3   4        151.60        149.40         6.48 o                         
  12   3   4        292.20        336.53        10.17 o                         
 -15   4   4          0.75          0.40         4.36 o                         
 -14   4   4       1003.31       1019.06        19.87 o                         
 -13   4   4         13.83         15.27         3.77 o                         
 -12   4   4        547.74        556.22        20.12 o                         
 -11   4   4        193.41        195.90         4.29 o                         
 -10   4   4          2.98          6.23         3.13 o                         
  -9   4   4         38.61         37.41         3.70 o                         
  -8   4   4       2026.32       1933.76        67.80 o                         
  -7   4   4       1275.01       1219.21        28.72 o                         
  -6   4   4       5400.13       5286.83        98.20 o                         
  -5   4   4          7.93         11.39         2.87 o                         
  -4   4   4       4124.94       3899.95        50.18 o                         
  -3   4   4          1.20          4.09         2.22 o                         
  -2   4   4       5400.39       5368.74        55.18 o                         
  -1   4   4          3.18          8.10         2.28 o                         
   0   4   4       7302.83       7017.83        73.46 o                         
   1   4   4        600.14        589.15        10.71 o                         
   2   4   4       6924.60       6940.38       124.40 o                         
   3   4   4       1251.94       1188.27        23.64 o                         
   4   4   4       1219.52       1195.08        18.99 o                         
   5   4   4        286.37        258.49         4.09 o                         
   6   4   4         60.62         61.68         2.60 o                         
   7   4   4        108.78        116.05         2.74 o                         
   8   4   4        515.60        490.21        18.16 o                         
   9   4   4          4.26          8.64         2.57 o                         
  10   4   4        561.01        538.19        20.29 o                         
  11   4   4         54.50         51.18         3.49 o                         
 -14   5   4         15.68         13.87         4.19 o                         
 -13   5   4         91.87        100.60         6.05 o                         
 -12   5   4         25.47         18.19         4.22 o                         
 -11   5   4        171.31        155.16         3.58 o                         
 -10   5   4        150.01        152.32         3.59 o                         
  -9   5   4       4259.11       4246.27        47.06 o                         
  -8   5   4          4.81          5.72         3.06 o                         
  -7   5   4        199.16        206.44         5.07 o                         
  -6   5   4       2239.53       2231.78        19.36 o                         
  -5   5   4        296.18        288.28         7.23 o                         
  -4   5   4       3551.12       3687.24        46.37 o                         
  -3   5   4        456.57        495.47         7.74 o                         
  -2   5   4          3.01          5.56         2.76 o                         
  -1   5   4       3102.00       3228.38        56.10 o                         
   0   5   4       1579.93       1631.25        17.29 o                         
   1   5   4         47.71         62.55         2.46 o                         
   2   5   4          0.87          5.02         2.38 o                         
   3   5   4         65.47         56.16         2.44 o                         
   4   5   4        800.49        767.02        11.75 o                         
   5   5   4       3882.60       3692.75        61.37 o                         
   6   5   4         26.91         22.88         2.47 o                         
   7   5   4         71.25         59.50         2.64 o                         
   8   5   4        955.27        959.26        30.35 o                         
   9   5   4         15.07         15.37         2.88 o                         
  10   5   4        353.36        329.01        10.76 o                         
  11   5   4         63.99         68.15         3.82 o                         
 -14   6   4        242.54        261.97        10.34 o                         
 -13   6   4        141.91        138.18         6.94 o                         
 -12   6   4        226.88        219.17         6.28 o                         
 -11   6   4        149.99        145.21         3.92 o                         
 -10   6   4          0.90          4.55         3.22 o                         
  -9   6   4          5.54          6.70         3.35 o                         
  -8   6   4        718.67        694.23        10.19 o                         
  -7   6   4        132.03        135.93         4.08 o                         
  -6   6   4       1337.39       1355.86        19.14 o                         
  -5   6   4        383.29        370.59         4.96 o                         
  -4   6   4       1774.61       1834.82        19.53 o                         
  -3   6   4          1.76          2.05         2.76 o                         
  -2   6   4        874.30        822.08        14.62 o                         
  -1   6   4          2.31          6.96         2.94 o                         
   0   6   4       1714.48       1726.14        22.12 o                         
   1   6   4        290.99        296.66         6.77 o                         
   2   6   4       1273.88       1234.50         9.77 o                         
   3   6   4        440.17        447.02        15.65 o                         
   4   6   4        575.36        530.84        11.30 o                         
   5   6   4        458.88        464.06        10.82 o                         
   6   6   4          6.81          7.45         3.15 o                         
   7   6   4         16.45         12.50         2.66 o                         
   8   6   4        395.84        363.98        26.39 o                         
   9   6   4         31.88         26.18         3.61 o                         
  10   6   4        355.87        358.04        17.84 o                         
 -12   7   4          4.45          4.22         4.32 o                         
 -11   7   4        156.38        140.35         7.57 o                         
 -10   7   4         97.68        107.18         4.54 o                         
  -9   7   4        507.02        468.07         7.64 o                         
  -8   7   4       1109.25       1080.14        13.25 o                         
  -7   7   4         48.96         46.75         3.61 o                         
  -6   7   4          2.22          3.40         2.62 o                         
  -5   7   4        957.85        945.14        16.05 o                         
  -4   7   4          9.17         12.89         3.14 o                         
  -3   7   4       1145.28       1165.68         8.41 o                         
  -2   7   4        529.91        543.25         5.32 o                         
  -1   7   4       1003.22       1052.54        11.28 o                         
   0   7   4        830.43        837.71         9.70 o                         
   1   7   4         49.06         50.51         3.43 o                         
   2   7   4          0.26          4.68         2.83 o                         
   3   7   4         65.27         74.03         3.45 o                         
   4   7   4       1499.34       1499.09        41.73 o                         
   5   7   4        163.70        155.95         4.15 o                         
   6   7   4          4.01          8.36         2.99 o                         
   7   7   4        693.85        637.53        15.70 o                         
   8   7   4         41.41         46.12         3.98 o                         
   9   7   4         30.80         34.43         3.69 o                         
 -11   8   4         20.49         29.03         4.17 o                         
 -10   8   4        551.28        525.92        16.72 o                         
  -9   8   4         25.61         41.73         4.12 o                         
  -8   8   4        135.45        137.52         4.92 o                         
  -7   8   4       1467.75       1431.70        19.28 o                         
  -6   8   4         76.31         73.68         3.12 o                         
  -5   8   4         41.33         54.73         3.59 o                         
  -4   8   4        106.96        119.55         3.41 o                         
  -3   8   4        206.59        220.58         3.73 o                         
  -2   8   4       2001.46       2104.60        36.43 o                         
  -1   8   4        122.89        138.31         3.57 o                         
   0   8   4          1.29          8.95         3.77 o                         
   1   8   4         18.06         17.11         3.26 o                         
   2   8   4          1.15          5.02         3.23 o                         
   3   8   4         19.07         13.59         3.52 o                         
   4   8   4        137.02        125.36         4.78 o                         
   5   8   4        985.96        931.19        25.11 o                         
   6   8   4        511.93        482.49        14.90 o                         
   7   8   4        167.17        150.75        16.17 o                         
  -9   9   4        472.08        479.43        11.85 o                         
  -8   9   4        110.96        124.72         3.53 o                         
  -7   9   4         12.19         10.81         3.79 o                         
  -6   9   4        271.27        285.18         7.81 o                         
  -5   9   4         83.48         83.33         3.44 o                         
  -4   9   4        465.98        509.63        11.40 o                         
  -3   9   4        539.72        529.50        20.56 o                         
  -2   9   4          1.58          5.67         3.37 o                         
  -1   9   4       1698.06       1582.76        66.49 o                         
   0   9   4        237.99        251.22         4.38 o                         
   1   9   4          8.38          9.19         3.69 o                         
   2   9   4         33.01         29.03         3.36 o                         
   3   9   4         82.89         70.45         4.26 o                         
   4   9   4         42.28         39.59         3.56 o                         
   5   9   4        257.29        244.48         9.03 o                         
   6   9   4          7.08          5.26         6.35 o                         
  -6  10   4        351.73        333.78        25.95 o                         
  -5  10   4         12.80         12.02         3.84 o                         
  -4  10   4        123.73        119.18         6.19 o                         
  -3  10   4       1388.22       1466.17        17.92 o                         
  -2  10   4        612.84        574.70        13.95 o                         
  -1  10   4        234.46        235.98        11.60 o                         
   0  10   4          2.01          7.02         4.04 o                         
   1  10   4        987.79       1017.96         8.88 o                         
   2  10   4        684.40        614.12        65.07 o                         
   3  10   4        328.17        348.94         7.78 o                         
 -16   1   5          2.03          3.33         3.50 o                         
 -15   1   5        436.02        462.07         8.84 o                         
 -14   1   5        429.14        423.23        11.19 o                         
 -13   1   5        121.34        137.44         4.60 o                         
 -12   1   5        321.38        336.02         8.19 o                         
 -11   1   5       1902.82       1878.57        39.85 o                         
 -10   1   5        206.72        205.90         4.84 o                         
  -9   1   5        190.28        178.44         7.60 o                         
  -8   1   5        885.25        974.13        27.63 o                         
  -7   1   5       2504.22       2405.18        78.83 o                         
  -6   1   5       4624.15       4730.75       178.68 o                         
  -5   1   5        199.19        172.41         4.68 o                         
  -4   1   5       6633.95       6698.88       178.69 o                         
  -3   1   5       2715.81       2534.18        60.37 o                         
  -2   1   5         21.86         15.32         2.86 o                         
  -1   1   5       1740.80       1756.28        34.79 o                         
   0   1   5       6774.51       6743.72        72.32 o                         
   1   1   5        391.14        349.08         8.94 o                         
   2   1   5       4578.14       4685.43        54.92 o                         
   3   1   5       2244.77       2203.48        14.62 o                         
   4   1   5        857.12        878.34         8.59 o                         
   5   1   5         34.67         35.73         2.53 o                         
   6   1   5         11.77         12.60         2.58 o                         
   7   1   5        405.41        430.23         9.95 o                         
   8   1   5        704.95        733.23        19.72 o                         
   9   1   5         26.29         20.00         2.85 o                         
  10   1   5        480.01        551.18        21.56 o                         
  11   1   5        322.62        337.61         9.91 o                         
  12   1   5         30.79         45.01         5.22 o                         
 -16   2   5          1.70         11.18         4.36 o                         
 -15   2   5         49.58         43.46         3.47 o                         
 -14   2   5          5.84          6.67         3.91 o                         
 -13   2   5        460.20        424.10        15.68 o                         
 -12   2   5         31.30         29.36         3.28 o                         
 -11   2   5         56.14         69.95         2.94 o                         
 -10   2   5         14.75         15.59         3.55 o                         
  -9   2   5       1413.70       1499.79        36.73 o                         
  -8   2   5         64.90         65.19         3.66 o                         
  -7   2   5         25.48         27.23         2.66 o                         
  -6   2   5        452.55        463.92        12.22 o                         
  -5   2   5        718.76        691.63        13.28 o                         
  -4   2   5       1212.65       1227.66        30.84 o                         
  -3   2   5        452.81        432.76         8.00 o                         
  -2   2   5        197.83        237.44         3.09 o                         
  -1   2   5        370.18        344.27         5.71 o                         
   0   2   5        262.27        219.97         2.97 o                         
   1   2   5        251.77        231.82         7.27 o                         
   2   2   5         81.16         71.61         2.68 o                         
   3   2   5         33.72         37.90         2.38 o                         
   4   2   5        347.48        358.05        13.28 o                         
   5   2   5        380.95        383.60         6.10 o                         
   6   2   5          3.33          4.59         2.55 o                         
   7   2   5         79.81         84.72         3.40 o                         
   8   2   5        101.06        109.98         2.97 o                         
   9   2   5        496.77        469.92        11.00 o                         
  10   2   5         68.93         71.23         3.17 o                         
  11   2   5          6.04         10.36         3.55 o                         
 -16   3   5        170.10        155.08         7.95 o                         
 -15   3   5        259.83        276.18        11.17 o                         
 -14   3   5        154.81        150.18         6.02 o                         
 -13   3   5         71.87         61.99         3.84 o                         
 -12   3   5        380.94        371.92        13.91 o                         
 -11   3   5         69.99         72.59         3.86 o                         
 -10   3   5        160.43        150.31         5.89 o                         
  -9   3   5          0.48          6.03         3.89 o                         
  -8   3   5        236.98        248.28         9.40 o                         
  -7   3   5       2197.79       2232.59        38.20 o                         
  -6   3   5       1089.37       1153.60        17.65 o                         
  -5   3   5       1675.63       1680.00        23.32 o                         
  -4   3   5       2076.01       2119.90        35.00 o                         
  -3   3   5        489.59        434.51         7.62 o                         
  -2   3   5        463.28        513.81         8.24 o                         
  -1   3   5        901.15        797.33        10.89 o                         
   0   3   5       3255.59       3302.00        57.73 o                         
   1   3   5        111.29        114.82         2.85 o                         
   2   3   5       2835.75       2719.48        39.74 o                         
   3   3   5        363.23        418.90        10.41 o                         
   4   3   5        966.64        971.68        20.83 o                         
   5   3   5       1108.57       1084.66        33.29 o                         
   6   3   5         40.23         54.20         2.46 o                         
   7   3   5        232.71        219.24         4.50 o                         
   8   3   5        162.39        174.41         4.77 o                         
   9   3   5        201.78        186.92         7.19 o                         
  10   3   5         19.11         19.19         3.35 o                         
  11   3   5          9.06          8.93         3.39 o                         
 -15   4   5        185.97        196.58         4.89 o                         
 -14   4   5         65.91         63.98         3.89 o                         
 -13   4   5        553.25        569.50         6.83 o                         
 -12   4   5          5.74         10.29         3.56 o                         
 -11   4   5          4.76          4.81         3.84 o                         
 -10   4   5        197.60        196.64         4.64 o                         
  -9   4   5        176.96        150.75         3.81 o                         
  -8   4   5        798.60        842.64        20.68 o                         
  -7   4   5       1411.07       1513.68        12.29 o                         
  -6   4   5        257.41        280.46         3.75 o                         
  -5   4   5       3927.04       4185.04        72.69 o                         
  -4   4   5         27.99         22.81         2.57 o                         
  -3   4   5          2.29          3.46         2.52 o                         
  -2   4   5        197.92        219.65         2.93 o                         
  -1   4   5        126.53        107.40         2.58 o                         
   0   4   5       1997.97       2038.68        34.22 o                         
   1   4   5       3823.60       4097.99        52.22 o                         
   2   4   5         25.80         33.05         2.62 o                         
   3   4   5       1110.73       1070.98        14.65 o                         
   4   4   5        425.68        401.93         7.34 o                         
   5   4   5        284.63        255.48         5.89 o                         
   6   4   5        405.83        391.26        13.46 o                         
   7   4   5          4.53          2.59         2.73 o                         
   8   4   5         50.21         61.23         2.84 o                         
   9   4   5         30.70         34.95         2.71 o                         
  10   4   5        108.84        107.12         3.32 o                         
  11   4   5         35.52         25.98         7.36 o                         
 -14   5   5        433.67        437.17        15.58 o                         
 -13   5   5        111.55        125.17         8.02 o                         
 -12   5   5        168.38        168.52         6.84 o                         
 -11   5   5       1307.25       1213.99        29.28 o                         
 -10   5   5        227.55        226.89         6.64 o                         
  -9   5   5        137.22        135.09         3.92 o                         
  -8   5   5        248.33        252.07         9.06 o                         
  -7   5   5        599.33        635.56        15.69 o                         
  -6   5   5         84.65         89.56         3.07 o                         
  -5   5   5         31.04         41.16         3.11 o                         
  -4   5   5       5493.49       5557.40       129.96 o                         
  -3   5   5        208.69        198.19         3.44 o                         
  -2   5   5       1523.76       1480.76        17.57 o                         
  -1   5   5        128.08        130.64         2.81 o                         
   0   5   5       6112.30       6336.81        85.05 o                         
   1   5   5        301.46        298.74         5.27 o                         
   2   5   5        487.02        487.53         4.91 o                         
   3   5   5         77.16         66.11         2.62 o                         
   4   5   5       1399.26       1334.17        30.69 o                         
   5   5   5       1036.79        988.56        28.79 o                         
   6   5   5         88.29         73.59         2.56 o                         
   7   5   5         18.88         16.70         2.62 o                         
   8   5   5          1.89          2.67         3.12 o                         
   9   5   5        172.31        171.71         5.25 o                         
  10   5   5        133.85        136.49         5.09 o                         
 -14   6   5          0.03          4.90         4.48 o                         
 -13   6   5        187.99        166.54        12.24 o                         
 -12   6   5         99.27         98.59         4.54 o                         
 -11   6   5         26.34         28.26         3.38 o                         
 -10   6   5          4.97          9.46         4.15 o                         
  -9   6   5       2127.75       2019.78        35.69 o                         
  -8   6   5          3.41          2.64         3.18 o                         
  -7   6   5          0.14          4.93         3.06 o                         
  -6   6   5        871.26        838.25         7.74 o                         
  -5   6   5        494.08        481.06         6.08 o                         
  -4   6   5       1796.11       1790.42        27.60 o                         
  -3   6   5       3780.61       3795.23        90.62 o                         
  -2   6   5        365.66        357.67        12.66 o                         
  -1   6   5       1828.33       1795.75        28.77 o                         
   0   6   5        373.26        398.62         7.61 o                         
   1   6   5        214.85        201.44         3.54 o                         
   2   6   5         48.38         45.80         2.76 o                         
   3   6   5          1.11          4.98         2.71 o                         
   4   6   5        418.55        402.34         6.71 o                         
   5   6   5        735.17        702.12        23.87 o                         
   6   6   5         86.16         80.00         3.43 o                         
   7   6   5          5.42          2.92         3.24 o                         
   8   6   5        524.53        538.09        16.44 o                         
   9   6   5        259.27        256.11        11.38 o                         
 -13   7   5        562.41        585.54        13.45 o                         
 -12   7   5         65.55         76.47         3.91 o                         
 -11   7   5        898.20        888.30        29.31 o                         
 -10   7   5         88.79         95.77         4.25 o                         
  -9   7   5        110.81        105.52         3.78 o                         
  -8   7   5        156.58        122.74         9.49 o                         
  -7   7   5        126.55        125.12         3.79 o                         
  -6   7   5          0.09          2.68         3.00 o                         
  -5   7   5         74.57         86.11         3.22 o                         
  -4   7   5       3406.24       3253.33        54.60 o                         
  -3   7   5       1067.11       1048.35        17.26 o                         
  -2   7   5       1897.16       1890.04        42.02 o                         
  -1   7   5        180.98        175.15         3.85 o                         
   0   7   5       5812.55       6116.67        85.54 o                         
   1   7   5        325.69        373.03         8.77 o                         
   2   7   5        224.20        254.62         5.22 o                         
   3   7   5        803.08        771.33        21.10 o                         
   4   7   5        567.62        575.03        12.06 o                         
   5   7   5        120.88        125.55         3.34 o                         
   6   7   5         47.83         57.34         3.62 o                         
   7   7   5        235.37        253.85         7.21 o                         
   8   7   5         77.90         80.10         3.99 o                         
 -11   8   5        412.51        415.11        10.04 o                         
 -10   8   5         25.72         26.61         3.87 o                         
  -9   8   5        797.75        783.11        20.22 o                         
  -8   8   5        334.62        303.75         4.57 o                         
  -7   8   5          0.64          4.04         3.28 o                         
  -6   8   5        113.80         93.04         3.56 o                         
  -5   8   5         99.38         78.05         3.62 o                         
  -4   8   5         21.70         15.67         3.03 o                         
  -3   8   5         19.95         24.02         3.20 o                         
  -2   8   5        199.26        186.16         3.76 o                         
  -1   8   5        447.90        511.49         7.65 o                         
   0   8   5        856.72        797.24        17.79 o                         
   1   8   5        243.27        253.68         4.91 o                         
   2   8   5         17.46         27.46         3.72 o                         
   3   8   5         83.43         66.74         3.64 o                         
   4   8   5        170.15        191.17         6.34 o                         
   5   8   5        700.97        729.63        29.74 o                         
   6   8   5         87.56         90.93         3.97 o                         
  -9   9   5         58.18         49.82         3.95 o                         
  -8   9   5          9.60         23.82         3.69 o                         
  -7   9   5       1564.08       1590.17        14.44 o                         
  -6   9   5       1468.30       1349.54        28.54 o                         
  -5   9   5         89.89         80.55         3.36 o                         
  -4   9   5        423.95        413.75        10.36 o                         
  -3   9   5        160.88        192.59         7.83 o                         
  -2   9   5        798.58        768.92        39.18 o                         
  -1   9   5        189.52        232.84         8.98 o                         
   0   9   5        599.81        627.02        31.48 o                         
   1   9   5          0.04          0.87         3.36 o                         
   2   9   5       2740.74       2810.09        76.60 o                         
   3   9   5         89.87         82.93         3.70 o                         
   4   9   5        241.50        248.64        10.24 o                         
  -6  10   5        139.91        123.80         8.60 o                         
  -5  10   5         56.20         56.67         3.96 o                         
  -4  10   5        250.90        200.87         4.46 o                         
  -3  10   5        599.39        613.00        16.73 o                         
  -2  10   5         13.22          6.55         4.03 o                         
  -1  10   5          1.91          3.26         4.16 o                         
   0  10   5          0.20         -1.58         4.55 o                         
   1  10   5          0.15          2.78         4.26 o                         
 -16   0   6        400.17        405.10         8.51 o                         
 -15   0   6       2194.62       2385.53        59.04 o                         
 -14   0   6         42.89         40.70         4.59 o                         
 -13   0   6       3264.85       3320.46       100.17 o                         
 -12   0   6        815.98        880.91        32.94 o                         
 -11   0   6       2110.35       1952.71        61.77 o                         
 -10   0   6        679.88        678.01        18.55 o                         
  -9   0   6       6402.40       6308.83       139.60 o                         
  -8   0   6        113.19        135.50         4.87 o                         
  -7   0   6      14854.76      14219.16       318.16 o                         
  -6   0   6         19.59         21.51         3.77 o                         
  -5   0   6      18530.14      20208.20      1625.83 o                         
  -4   0   6       2152.77       2399.57        83.36 o                         
  -3   0   6        792.33        698.56        16.35 o                         
  -2   0   6       1716.34       1809.07        64.80 o                         
  -1   0   6      20246.11      21099.53      1490.75 o                         
   0   0   6       1687.79       1697.89        31.12 o                         
   1   0   6       2397.61       2424.96        88.68 o                         
   2   0   6        642.89        558.78        21.19 o                         
   3   0   6       2452.29       2369.57        54.16 o                         
   4   0   6       3174.18       3495.83        23.65 o                         
   5   0   6       3100.68       3085.66       175.15 o                         
   6   0   6        306.10        306.46        12.23 o                         
   7   0   6       5142.54       5570.32       336.60 o                         
   8   0   6          4.45          9.38         3.60 o                         
   9   0   6       1391.15       1418.82        42.25 o                         
  10   0   6        348.25        376.31        13.12 o                         
  11   0   6        283.95        285.12        12.56 o                         
 -16   1   6          1.11          3.88         3.74 o                         
 -15   1   6        372.95        383.89         8.98 o                         
 -14   1   6        125.78        131.36         3.83 o                         
 -13   1   6        905.02        971.88        24.65 o                         
 -12   1   6          0.05          3.29         3.18 o                         
 -11   1   6          0.36          3.12         3.01 o                         
 -10   1   6        770.94        814.72        11.73 o                         
  -9   1   6        603.16        608.97        11.14 o                         
  -8   1   6        717.61        766.80        15.43 o                         
  -7   1   6        460.40        526.95        14.07 o                         
  -6   1   6       2392.75       2346.44        73.96 o                         
  -5   1   6       1439.72       1397.23        34.54 o                         
  -4   1   6       1711.31       1807.25        40.57 o                         
  -3   1   6        292.29        345.15        10.73 o                         
  -2   1   6       2064.08       2118.22        43.98 o                         
  -1   1   6        353.17        335.21         7.06 o                         
   0   1   6       3618.37       3587.74        80.38 o                         
   1   1   6       6060.79       6365.06        80.61 o                         
   2   1   6        705.68        747.26        14.16 o                         
   3   1   6        461.64        447.44        10.27 o                         
   4   1   6        456.11        464.71         5.63 o                         
   5   1   6       1140.43       1152.68        29.63 o                         
   6   1   6        322.81        331.82         5.92 o                         
   7   1   6          4.13          9.47         2.71 o                         
   8   1   6        397.35        436.63        12.23 o                         
   9   1   6          4.79          5.69         3.62 o                         
  10   1   6        122.79        138.52         4.54 o                         
  11   1   6         75.66         84.36         4.18 o                         
 -16   2   6        119.73        117.82         4.38 o                         
 -15   2   6        162.66        154.23         4.73 o                         
 -14   2   6        326.07        322.37         8.47 o                         
 -13   2   6       1340.01       1457.41        40.67 o                         
 -12   2   6        212.59        218.84         4.37 o                         
 -11   2   6      10395.71      10339.57       187.99 o                         
 -10   2   6        374.90        409.36         4.38 o                         
  -9   2   6      11689.02      11448.19       213.78 o                         
  -8   2   6        256.95        291.91        10.16 o                         
  -7   2   6       2166.92       2067.51        63.84 o                         
  -6   2   6       1957.22       1931.43        29.07 o                         
  -5   2   6        510.83        526.83        11.71 o                         
  -4   2   6       2013.50       2240.89        31.09 o                         
  -3   2   6        690.07        588.90        14.24 o                         
  -2   2   6        132.38        190.52         6.91 o                         
  -1   2   6         48.38         63.59         2.86 o                         
   0   2   6       3487.27       3585.97        78.01 o                         
   1   2   6       5892.42       5689.95        95.46 o                         
   2   2   6        294.50        332.10         6.54 o                         
   3   2   6      12116.30      11700.07       250.30 o                         
   4   2   6        816.16        869.46        16.30 o                         
   5   2   6       4593.33       4682.37       119.52 o                         
   6   2   6       1112.50       1149.61        17.84 o                         
   7   2   6        324.42        325.09         6.66 o                         
   8   2   6        608.45        665.07        20.17 o                         
   9   2   6        524.66        598.62        17.89 o                         
  10   2   6         18.38         12.33         3.54 o                         
 -16   3   6        137.18        144.00         4.98 o                         
 -15   3   6        257.90        248.26         9.92 o                         
 -14   3   6         28.29         33.92         4.08 o                         
 -13   3   6         16.86         17.69         3.45 o                         
 -12   3   6          4.40          7.99         3.94 o                         
 -11   3   6          0.76          6.23         3.48 o                         
 -10   3   6        443.61        422.16        12.73 o                         
  -9   3   6       1303.86       1267.07        33.10 o                         
  -8   3   6         32.40         31.25         3.16 o                         
  -7   3   6       1489.53       1340.59        31.15 o                         
  -6   3   6       1439.88       1401.26        35.79 o                         
  -5   3   6        478.41        422.56         9.90 o                         
  -4   3   6       2229.75       2106.39        46.48 o                         
  -3   3   6       1322.64       1298.05        15.74 o                         
  -2   3   6       1705.37       1762.58        16.54 o                         
  -1   3   6         95.14         90.00         2.70 o                         
   0   3   6       1167.72       1211.93        19.72 o                         
   1   3   6         51.94         48.71         3.53 o                         
   2   3   6         21.78         28.53         2.34 o                         
   3   3   6       1621.26       1575.05        23.43 o                         
   4   3   6       1048.63       1050.17        15.20 o                         
   5   3   6       2507.84       2342.36        47.47 o                         
   6   3   6          0.06          1.68         2.42 o                         
   7   3   6        240.34        211.49         7.13 o                         
   8   3   6        369.45        376.10        21.16 o                         
   9   3   6        210.92        206.36         6.58 o                         
  10   3   6        743.58        768.66        53.50 o                         
 -15   4   6        789.54        829.71        36.05 o                         
 -14   4   6        188.38        194.98         4.55 o                         
 -13   4   6       1407.46       1440.56        33.44 o                         
 -12   4   6        133.44        132.38         3.96 o                         
 -11   4   6       1462.69       1403.29        42.13 o                         
 -10   4   6        191.08        189.38         5.84 o                         
  -9   4   6       2258.38       2174.75        31.19 o                         
  -8   4   6          0.92          2.93         3.00 o                         
  -7   4   6       6724.21       6557.63       149.85 o                         
  -6   4   6         48.41         51.36         2.78 o                         
  -5   4   6       1905.67       1770.74        23.54 o                         
  -4   4   6        193.78        211.68         3.54 o                         
  -3   4   6         67.88         69.84         2.72 o                         
  -2   4   6        669.92        650.19         6.19 o                         
  -1   4   6       3015.98       3016.06        46.92 o                         
   0   4   6        272.30        270.12         5.24 o                         
   1   4   6       2943.06       2926.30        73.42 o                         
   2   4   6        265.81        251.83         7.77 o                         
   3   4   6       1631.17       1490.01        29.74 o                         
   4   4   6        551.87        601.78         8.25 o                         
   5   4   6       1248.68       1307.28        33.61 o                         
   6   4   6         84.94         84.88         2.83 o                         
   7   4   6       1721.43       1732.83        50.71 o                         
   8   4   6        163.97        166.79         3.20 o                         
   9   4   6        470.05        452.56        11.67 o                         
  10   4   6         38.03         41.23         4.14 o                         
 -15   5   6         10.43         19.34        11.45 o                         
 -14   5   6         95.89         96.93         4.08 o                         
 -13   5   6       1805.69       1797.70        68.25 o                         
 -12   5   6          0.60          2.02         3.82 o                         
 -11   5   6        223.84        225.28         8.61 o                         
 -10   5   6          0.88          2.97         3.88 o                         
  -9   5   6        571.10        574.18        13.93 o                         
  -8   5   6        612.88        625.22        10.86 o                         
  -7   5   6       1092.54       1105.83        25.91 o                         
  -6   5   6        422.49        397.38        12.31 o                         
  -5   5   6       3082.41       3062.53        60.88 o                         
  -4   5   6         17.77         20.33         2.48 o                         
  -3   5   6        262.16        286.79         4.91 o                         
  -2   5   6        214.69        209.06         4.82 o                         
  -1   5   6        180.61        169.57         3.18 o                         
   0   5   6       2298.98       2269.62        29.30 o                         
   1   5   6       6159.31       6033.28       105.77 o                         
   2   5   6        811.02        787.74        19.13 o                         
   3   5   6        843.41        778.40        21.81 o                         
   4   5   6         47.42         53.51         2.61 o                         
   5   5   6         16.17         22.95         2.87 o                         
   6   5   6         74.46         77.70         2.99 o                         
   7   5   6         38.76         36.24         2.90 o                         
   8   5   6         42.86         35.36         3.20 o                         
   9   5   6        281.09        287.41        10.68 o                         
 -14   6   6          0.16         -0.43         4.12 o                         
 -13   6   6        559.85        544.86        17.30 o                         
 -12   6   6        120.52        125.57         3.84 o                         
 -11   6   6        204.79        202.09         4.39 o                         
 -10   6   6          7.52          7.39         3.47 o                         
  -9   6   6        996.58       1000.78        17.99 o                         
  -8   6   6        715.08        744.61        15.53 o                         
  -7   6   6       2286.13       2292.09        65.59 o                         
  -6   6   6        235.44        247.67         4.12 o                         
  -5   6   6        158.21        167.95         3.28 o                         
  -4   6   6        491.62        511.95         9.31 o                         
  -3   6   6         45.84         51.62         3.44 o                         
  -2   6   6         44.96         48.81         2.75 o                         
  -1   6   6        877.61        923.08        17.45 o                         
   0   6   6        835.01        859.97        17.20 o                         
   1   6   6       1298.41       1396.09        27.73 o                         
   2   6   6        407.73        419.97         9.91 o                         
   3   6   6        869.46        883.73        24.02 o                         
   4   6   6          3.76          8.41         2.54 o                         
   5   6   6        116.06        127.58         4.88 o                         
   6   6   6        286.46        277.31        13.50 o                         
   7   6   6        861.03        767.68        28.76 o                         
   8   6   6         39.00         50.12         3.84 o                         
 -12   7   6         34.32         31.91         3.99 o                         
 -11   7   6        140.64        152.61         4.93 o                         
 -10   7   6        101.85         91.39         3.66 o                         
  -9   7   6          5.04         15.28         4.26 o                         
  -8   7   6         31.72         33.82         3.78 o                         
  -7   7   6       2294.46       2225.89        67.26 o                         
  -6   7   6          0.86          6.46         2.96 o                         
  -5   7   6       1484.20       1480.69        32.53 o                         
  -4   7   6        573.52        542.73        12.20 o                         
  -3   7   6        458.91        464.55        15.93 o                         
  -2   7   6        139.48        145.90         4.21 o                         
  -1   7   6        353.32        380.44         8.76 o                         
   0   7   6          0.48          3.13         3.00 o                         
   1   7   6       1045.67       1091.90        27.71 o                         
   2   7   6        106.70         90.28         3.52 o                         
   3   7   6       2022.92       2015.78        58.95 o                         
   4   7   6        131.70        130.93         4.22 o                         
   5   7   6        356.55        355.15        10.90 o                         
   6   7   6        209.92        204.06         8.63 o                         
   7   7   6        500.16        453.16        23.91 o                         
 -11   8   6        661.09        667.49        22.05 o                         
 -10   8   6         13.48         14.87         4.29 o                         
  -9   8   6        321.08        314.49         8.99 o                         
  -8   8   6        107.45        113.60         4.16 o                         
  -7   8   6          0.90          3.41         3.84 o                         
  -6   8   6         28.59         31.02         3.22 o                         
  -5   8   6        418.57        398.92        16.69 o                         
  -4   8   6        964.28       1035.34        22.48 o                         
  -3   8   6         65.79         66.01         3.30 o                         
  -2   8   6         88.66         78.31         3.73 o                         
  -1   8   6        126.81        115.63         3.84 o                         
   0   8   6        348.94        378.06         9.95 o                         
   1   8   6        697.16        747.18        19.41 o                         
   2   8   6         10.22         14.54         3.45 o                         
   3   8   6        900.34        920.58        25.87 o                         
   4   8   6        135.48        123.60         8.01 o                         
   5   8   6        134.94        137.17         6.11 o                         
  -9   9   6         16.00          9.15         4.87 o                         
  -8   9   6         20.66         21.79         4.37 o                         
  -7   9   6        291.64        277.67         5.15 o                         
  -6   9   6         73.10         62.02         3.52 o                         
  -5   9   6        220.68        198.46         4.83 o                         
  -4   9   6          3.07          5.37         3.17 o                         
  -3   9   6          5.40          9.29         3.87 o                         
  -2   9   6         50.70         57.67         3.75 o                         
  -1   9   6         33.51         46.15         3.76 o                         
   0   9   6         54.51         61.34         4.45 o                         
   1   9   6       1237.01       1283.59        33.16 o                         
   2   9   6        219.34        203.78         5.53 o                         
   3   9   6         68.03         74.12         4.12 o                         
  -5  10   6        533.77        546.62        10.13 o                         
  -4  10   6        368.36        377.14        10.39 o                         
  -3  10   6        465.10        444.69        33.84 o                         
  -2  10   6        200.16        233.43        16.13 o                         
  -1  10   6       1205.80       1215.41        28.70 o                         
 -16   1   7        114.83        117.65         4.00 o                         
 -15   1   7         80.86         94.04         3.82 o                         
 -14   1   7        129.48        139.98         3.92 o                         
 -13   1   7         87.13         81.66         3.52 o                         
 -12   1   7        289.76        296.98         7.31 o                         
 -11   1   7       1627.76       1664.14        40.33 o                         
 -10   1   7        155.19        146.50         3.62 o                         
  -9   1   7       2658.12       2581.90        93.44 o                         
  -8   1   7        151.88        145.00         3.68 o                         
  -7   1   7        491.87        483.27        13.85 o                         
  -6   1   7        663.30        642.38        16.03 o                         
  -5   1   7       1358.52       1288.53        38.17 o                         
  -4   1   7        944.59        949.02        18.12 o                         
  -3   1   7        242.90        185.51         3.02 o                         
  -2   1   7       2118.86       1803.71        39.86 o                         
  -1   1   7       2132.29       1979.46        36.90 o                         
   0   1   7         28.43         36.33         2.80 o                         
   1   1   7         84.33         85.99         2.58 o                         
   2   1   7         75.88         82.26         2.77 o                         
   3   1   7       1985.63       2075.28        43.54 o                         
   4   1   7        295.56        320.55         5.02 o                         
   5   1   7        816.54        784.73        22.59 o                         
   6   1   7        367.24        398.65         8.21 o                         
   7   1   7        169.01        198.20         6.05 o                         
   8   1   7          4.26          4.37         3.23 o                         
   9   1   7         10.83          8.00         3.42 o                         
  10   1   7         19.89         25.17         3.55 o                         
 -16   2   7         36.85         42.85         4.00 o                         
 -15   2   7         65.17         82.27         3.89 o                         
 -14   2   7          0.09          1.27         3.09 o                         
 -13   2   7          5.72         12.10         3.44 o                         
 -12   2   7         30.17         28.96         3.29 o                         
 -11   2   7       1374.70       1319.17        49.65 o                         
 -10   2   7         22.60         27.65         3.65 o                         
  -9   2   7       1729.35       1780.39        40.36 o                         
  -8   2   7          7.94         10.03         3.01 o                         
  -7   2   7         86.01         77.74         2.94 o                         
  -6   2   7         98.99        119.80         3.30 o                         
  -5   2   7          3.17          9.19         2.49 o                         
  -4   2   7         92.73         88.80         2.94 o                         
  -3   2   7        890.84        840.91        14.93 o                         
  -2   2   7        291.42        288.21         5.01 o                         
  -1   2   7        278.72        236.55         4.56 o                         
   0   2   7         51.86         71.03         2.66 o                         
   1   2   7        197.73        206.92         3.03 o                         
   2   2   7          1.67          4.57         2.56 o                         
   3   2   7       1631.49       1695.01        34.87 o                         
   4   2   7        157.61        152.28         4.29 o                         
   5   2   7        618.79        591.45        10.84 o                         
   6   2   7         20.52         23.54         2.77 o                         
   7   2   7         50.14         63.51         2.92 o                         
   8   2   7          0.22          2.41         3.37 o                         
   9   2   7          0.02          4.59         3.41 o                         
  10   2   7         14.08         16.10         8.17 o                         
 -16   3   7         96.37        107.02         7.49 o                         
 -15   3   7        733.02        804.70        40.51 o                         
 -14   3   7        162.95        160.04        10.17 o                         
 -13   3   7       1033.77       1042.41        41.47 o                         
 -12   3   7         77.12         73.32         3.59 o                         
 -11   3   7        165.18        164.37         6.76 o                         
 -10   3   7        595.60        616.09        19.07 o                         
  -9   3   7        881.75        824.42        33.13 o                         
  -8   3   7       1400.86       1336.41        27.60 o                         
  -7   3   7        554.72        509.14         9.26 o                         
  -6   3   7        366.09        426.73        10.79 o                         
  -5   3   7       4879.57       4706.41        66.38 o                         
  -4   3   7       2052.40       1972.09        27.60 o                         
  -3   3   7         27.31         29.09         2.62 o                         
  -2   3   7        327.30        377.18         5.85 o                         
  -1   3   7       2342.63       2363.51        37.62 o                         
   0   3   7       2339.48       2467.40        49.56 o                         
   1   3   7          1.77          5.52         2.53 o                         
   2   3   7        164.36        189.35         2.94 o                         
   3   3   7         42.11         49.04         2.65 o                         
   4   3   7       1349.14       1370.75        26.89 o                         
   5   3   7        216.70        219.77        11.63 o                         
   6   3   7        129.84        115.64         4.74 o                         
   7   3   7        889.80        983.55        32.32 o                         
   8   3   7         12.53         16.83         3.04 o                         
   9   3   7        730.63        705.36        41.37 o                         
 -15   4   7        263.94        285.40         9.98 o                         
 -14   4   7         44.24         47.87         3.62 o                         
 -13   4   7        432.72        444.00         5.19 o                         
 -12   4   7         57.51         60.86         4.16 o                         
 -11   4   7         34.30         38.00         3.16 o                         
 -10   4   7          2.75          3.27         3.54 o                         
  -9   4   7        225.93        234.01         7.53 o                         
  -8   4   7          3.90          6.30         2.81 o                         
  -7   4   7        776.33        791.11        10.72 o                         
  -6   4   7         17.87         17.14         2.86 o                         
  -5   4   7          7.22          7.14         2.88 o                         
  -4   4   7          0.43          6.61         2.78 o                         
  -3   4   7       5406.31       5397.60        79.10 o                         
  -2   4   7         61.67         59.55         2.66 o                         
  -1   4   7         29.42         26.12         2.48 o                         
   0   4   7        115.49        113.08         2.65 o                         
   1   4   7        500.48        474.68        12.31 o                         
   2   4   7        276.97        247.58         5.25 o                         
   3   4   7         93.17        112.88         3.80 o                         
   4   4   7         53.87         49.59         2.77 o                         
   5   4   7        704.56        744.38        13.65 o                         
   6   4   7         60.41         65.04         4.68 o                         
   7   4   7        662.67        643.32        22.83 o                         
   8   4   7         63.46         65.75         3.55 o                         
   9   4   7         62.27         82.91         4.28 o                         
 -14   5   7         91.13         96.13         5.50 o                         
 -13   5   7        947.29        874.01        73.25 o                         
 -12   5   7          7.55          9.31         4.23 o                         
 -11   5   7       1276.89       1248.15        42.25 o                         
 -10   5   7        188.57        179.93         3.68 o                         
  -9   5   7       3557.79       3459.00        69.19 o                         
  -8   5   7        418.62        381.92        11.34 o                         
  -7   5   7        523.58        533.23        11.68 o                         
  -6   5   7         58.10         70.55         3.78 o                         
  -5   5   7        775.24        797.93        22.19 o                         
  -4   5   7       1642.53       1638.09        37.60 o                         
  -3   5   7        296.98        273.10         5.54 o                         
  -2   5   7         12.22         15.80         2.73 o                         
  -1   5   7        128.17        125.72         4.65 o                         
   0   5   7       1569.58       1536.09        31.90 o                         
   1   5   7         10.61          9.58         2.88 o                         
   2   5   7         26.26         22.05         2.65 o                         
   3   5   7       1994.11       2035.80        64.52 o                         
   4   5   7        443.31        437.67         9.76 o                         
   5   5   7        544.36        551.63        15.10 o                         
   6   5   7          1.69          1.05         3.03 o                         
   7   5   7        846.63        727.51        55.24 o                         
   8   5   7          5.74          5.17         3.55 o                         
 -13   6   7        213.52        207.16         9.67 o                         
 -12   6   7         17.12         15.55         4.17 o                         
 -11   6   7       1075.95        998.37        26.99 o                         
 -10   6   7          2.64          6.73         3.89 o                         
  -9   6   7       1028.85       1058.58        15.31 o                         
  -8   6   7         30.93         34.41         3.36 o                         
  -7   6   7        948.86        978.62        34.55 o                         
  -6   6   7          1.32          3.77         3.29 o                         
  -5   6   7         46.27         39.09         3.52 o                         
  -4   6   7        139.42        144.71         3.35 o                         
  -3   6   7       1437.73       1424.31        29.11 o                         
  -2   6   7         41.87         41.65         3.13 o                         
  -1   6   7        119.17        117.82         4.55 o                         
   0   6   7        112.97        143.62         5.30 o                         
   1   6   7       1845.97       1831.65        44.26 o                         
   2   6   7         30.68         34.44         2.96 o                         
   3   6   7       1300.40       1244.33        34.48 o                         
   4   6   7        471.71        462.85        15.46 o                         
   5   6   7        348.65        375.62        13.98 o                         
   6   6   7        142.64        160.08         5.47 o                         
   7   6   7         23.16         25.68         3.27 o                         
 -12   7   7        148.66        139.69         5.00 o                         
 -11   7   7       2023.94       2056.05        57.94 o                         
 -10   7   7         59.95         63.84         3.89 o                         
  -9   7   7       2724.90       2745.27        46.70 o                         
  -8   7   7         12.81         21.21         4.16 o                         
  -7   7   7        498.26        524.23        18.07 o                         
  -6   7   7        100.41        115.51         4.00 o                         
  -5   7   7         36.08         43.10         3.05 o                         
  -4   7   7        197.21        237.49        11.27 o                         
  -3   7   7        187.93        207.20         3.86 o                         
  -2   7   7        248.42        275.92         4.28 o                         
  -1   7   7        187.57        209.99         6.23 o                         
   0   7   7        417.65        430.53         9.61 o                         
   1   7   7         30.38         28.35         3.21 o                         
   2   7   7        392.32        368.50        10.57 o                         
   3   7   7       1679.84       1593.98        52.61 o                         
   4   7   7         14.27         16.32         2.85 o                         
   5   7   7        959.05        871.63        45.66 o                         
   6   7   7         42.41         36.63         3.75 o                         
 -11   8   7         67.06         84.40         7.93 o                         
 -10   8   7         55.90         52.24         3.81 o                         
  -9   8   7         75.10         49.51         3.74 o                         
  -8   8   7         63.61         69.96         4.18 o                         
  -7   8   7        447.61        398.42        13.67 o                         
  -6   8   7          3.03          3.07         3.65 o                         
  -5   8   7        258.99        299.69        10.38 o                         
  -4   8   7          3.75          6.14         3.94 o                         
  -3   8   7        401.68        423.49        14.22 o                         
  -2   8   7          0.60          6.55         3.51 o                         
  -1   8   7         72.52         78.45         3.96 o                         
   0   8   7        486.59        502.87        43.41 o                         
   1   8   7        134.25        151.82         7.66 o                         
   2   8   7         81.30         90.47         6.17 o                         
   3   8   7         57.53         65.59         4.20 o                         
   4   8   7          3.59          5.60         3.74 o                         
  -8   9   7          0.15          3.70         4.01 o                         
  -7   9   7       1994.15       1838.67       125.91 o                         
  -6   9   7          1.59          7.53         4.06 o                         
  -5   9   7        979.08       1105.83        41.41 o                         
  -4   9   7        604.89        655.63        14.63 o                         
  -3   9   7         26.69         49.21         4.23 o                         
  -2   9   7          0.59          3.51         4.41 o                         
  -1   9   7        697.19        687.73        20.26 o                         
   0   9   7         80.44         91.41         3.85 o                         
   1   9   7        188.86        140.95         7.86 o                         
   2   9   7        212.11        205.07         9.03 o                         
 -16   0   8       1089.91       1174.07        39.41 o                         
 -15   0   8        545.06        563.90        32.98 o                         
 -14   0   8       1723.50       1791.84        73.74 o                         
 -13   0   8        774.31        845.70        11.03 o                         
 -12   0   8         70.83         78.29         5.58 o                         
 -11   0   8         67.45         73.40         5.49 o                         
 -10   0   8          6.26          5.43         4.99 o                         
  -9   0   8         17.11         13.52         4.84 o                         
  -8   0   8       4213.84       3956.76       137.92 o                         
  -7   0   8       1174.32       1145.46        42.13 o                         
  -6   0   8       5497.08       5317.10       168.34 o                         
  -5   0   8      14047.56      14523.95      1335.23 o                         
  -4   0   8       4638.59       4141.15       438.40 o                         
  -3   0   8       3016.95       3087.98       107.37 o                         
  -2   0   8       7108.54       7347.66       109.97 o                         
  -1   0   8       1486.25       1458.69        59.74 o                         
   0   0   8       4558.06       4489.78        79.13 o                         
   1   0   8        254.15        269.32         4.50 o                         
   2   0   8        106.22        107.10         6.07 o                         
   3   0   8        120.11        145.19        10.67 o                         
   4   0   8        746.21        760.26        32.77 o                         
   5   0   8         50.21         52.98         4.22 o                         
   6   0   8        557.75        519.50        20.43 o                         
   7   0   8        193.51        242.34        11.28 o                         
   8   0   8        504.61        564.63        24.07 o                         
   9   0   8        830.74        882.49        42.90 o                         
 -16   1   8          0.34          1.84         3.92 o                         
 -15   1   8        804.69        917.85        25.31 o                         
 -14   1   8         12.66         12.77         3.25 o                         
 -13   1   8          5.14          8.66         3.45 o                         
 -12   1   8        105.31        113.33         3.92 o                         
 -11   1   8       1994.32       1928.54        63.00 o                         
 -10   1   8        759.37        742.55        19.70 o                         
  -9   1   8        902.65        883.17        29.86 o                         
  -8   1   8        114.50        111.73         3.46 o                         
  -7   1   8       2584.23       2688.62        60.90 o                         
  -6   1   8       2648.68       2697.88        79.91 o                         
  -5   1   8         41.49         60.95         3.22 o                         
  -4   1   8        854.22        793.99        38.13 o                         
  -3   1   8       2426.03       2477.41        48.10 o                         
  -2   1   8         61.66         55.96         3.66 o                         
  -1   1   8       3522.89       3515.08        87.07 o                         
   0   1   8        638.74        687.27         4.60 o                         
   1   1   8        928.66        930.85        17.29 o                         
   2   1   8        389.35        383.58        17.22 o                         
   3   1   8       2442.94       2402.08        71.45 o                         
   4   1   8        530.38        549.72        17.46 o                         
   5   1   8        396.68        441.26        11.70 o                         
   6   1   8        410.76        421.49        22.65 o                         
   7   1   8       1381.40       1540.16        49.48 o                         
   8   1   8        764.84        812.44        21.78 o                         
   9   1   8         26.89         26.24         3.37 o                         
 -16   2   8        632.33        656.67        22.20 o                         
 -15   2   8         63.97         78.42         3.67 o                         
 -14   2   8        660.06        639.71        11.20 o                         
 -13   2   8         54.67         53.19         3.94 o                         
 -12   2   8         32.90         34.95         3.97 o                         
 -11   2   8        173.00        178.57         5.23 o                         
 -10   2   8         60.87         71.69         4.14 o                         
  -9   2   8       4579.92       4404.05       118.26 o                         
  -8   2   8       3069.75       3075.72        59.05 o                         
  -7   2   8        556.38        563.27        14.58 o                         
  -6   2   8       4043.04       4037.00       140.40 o                         
  -5   2   8         84.04         97.49         3.32 o                         
  -4   2   8       6929.74       6248.97       157.87 o                         
  -3   2   8       1424.96       1311.39        41.41 o                         
  -2   2   8       3908.29       3854.04       126.21 o                         
  -1   2   8       1627.44       1512.12        37.12 o                         
   0   2   8       4089.66       4272.20        72.35 o                         
   1   2   8        942.17        952.92        14.66 o                         
   2   2   8          1.03         11.53         3.87 o                         
   3   2   8       2289.85       2312.19        57.51 o                         
   4   2   8        328.25        310.95        11.34 o                         
   5   2   8        395.79        378.56        12.97 o                         
   6   2   8        374.82        372.21        10.67 o                         
   7   2   8          5.18          2.54         2.83 o                         
   8   2   8         63.91         53.23         3.55 o                         
 -15   3   8         50.17         62.56         4.54 o                         
 -14   3   8        103.97        108.95         4.75 o                         
 -13   3   8        476.02        497.96        15.41 o                         
 -12   3   8         61.61         65.16         3.25 o                         
 -11   3   8       3459.03       3314.24       135.89 o                         
 -10   3   8        704.26        685.07        24.89 o                         
  -9   3   8        369.05        341.81        10.52 o                         
  -8   3   8        122.35        115.91         3.27 o                         
  -7   3   8          2.81          5.95         3.14 o                         
  -6   3   8       1136.36       1127.43        27.10 o                         
  -5   3   8          0.05          4.66         2.89 o                         
  -4   3   8        880.93        862.79        11.96 o                         
  -3   3   8        247.20        213.00         3.09 o                         
  -2   3   8        340.71        338.55        10.72 o                         
  -1   3   8        953.67        897.15        33.06 o                         
   0   3   8        182.29        181.29         5.52 o                         
   1   3   8       4146.59       4178.54        58.09 o                         
   2   3   8        209.40        192.99         6.01 o                         
   3   3   8       3204.96       2998.88        56.39 o                         
   4   3   8        200.08        216.66         5.68 o                         
   5   3   8         17.52         15.93         2.89 o                         
   6   3   8        987.65       1067.04        29.80 o                         
   7   3   8         57.16         67.55         3.35 o                         
   8   3   8        301.18        319.42        15.66 o                         
 -15   4   8          6.83         10.07         4.10 o                         
 -14   4   8        332.26        321.67        14.04 o                         
 -13   4   8        103.51         98.36         4.68 o                         
 -12   4   8        156.15        162.49         5.24 o                         
 -11   4   8         17.63         20.06         3.42 o                         
 -10   4   8        631.16        603.73        13.23 o                         
  -9   4   8          1.48          1.43         3.32 o                         
  -8   4   8        653.11        646.04        16.80 o                         
  -7   4   8        874.71        823.41        24.35 o                         
  -6   4   8       2827.13       2741.41        74.31 o                         
  -5   4   8       2247.24       2247.43        41.60 o                         
  -4   4   8       2371.68       2400.67        58.98 o                         
  -3   4   8       1134.32       1108.52        16.10 o                         
  -2   4   8       2548.53       2400.71        54.12 o                         
  -1   4   8         71.35         69.79         2.75 o                         
   0   4   8        557.03        544.74        14.42 o                         
   1   4   8          1.32          4.22         2.83 o                         
   2   4   8        837.08        805.95        22.56 o                         
   3   4   8         12.11         13.33         3.08 o                         
   4   4   8         27.84         33.57         2.89 o                         
   5   4   8         44.78         45.97         2.92 o                         
   6   4   8        116.73        105.17         5.82 o                         
   7   4   8        142.30        159.08         6.26 o                         
 -14   5   8         56.16         54.02         4.55 o                         
 -13   5   8         42.61         37.01         4.65 o                         
 -12   5   8          8.19          9.36         3.69 o                         
 -11   5   8        247.68        246.51         7.62 o                         
 -10   5   8        239.80        238.94         8.02 o                         
  -9   5   8       2281.23       2259.87        61.71 o                         
  -8   5   8       1014.74       1044.47        30.40 o                         
  -7   5   8       2516.66       2539.00        71.80 o                         
  -6   5   8        442.31        454.22         9.76 o                         
  -5   5   8        184.20        185.06         6.38 o                         
  -4   5   8        287.48        276.20         5.65 o                         
  -3   5   8       3942.02       3730.49        59.50 o                         
  -2   5   8        782.16        700.82        18.67 o                         
  -1   5   8        976.30       1007.20        15.61 o                         
   0   5   8         99.72        110.86         3.11 o                         
   1   5   8         30.61         26.78         2.85 o                         
   2   5   8          0.89          4.03         2.98 o                         
   3   5   8         37.77         40.13         3.29 o                         
   4   5   8        106.02        110.23         3.23 o                         
   5   5   8       1309.68       1308.67        42.13 o                         
   6   5   8        259.81        245.03         7.55 o                         
   7   5   8        491.26        442.68        17.27 o                         
 -13   6   8         44.18         44.37         4.46 o                         
 -12   6   8         22.34         16.91         3.90 o                         
 -11   6   8          7.52         13.69         4.41 o                         
 -10   6   8        330.22        301.23         7.66 o                         
  -9   6   8        241.37        243.39         6.94 o                         
  -8   6   8        187.81        189.21         3.82 o                         
  -7   6   8        474.49        486.36        12.53 o                         
  -6   6   8        349.61        316.11         9.94 o                         
  -5   6   8        342.50        327.95         9.95 o                         
  -4   6   8       1903.79       1907.47        28.56 o                         
  -3   6   8        272.23        277.28         7.11 o                         
  -2   6   8        393.45        360.53         8.69 o                         
  -1   6   8         61.33         78.56         3.31 o                         
   0   6   8        119.50        129.91         3.77 o                         
   1   6   8        120.59        103.92         3.01 o                         
   2   6   8        159.73        160.89         5.17 o                         
   3   6   8         39.88         36.93         3.49 o                         
   4   6   8        117.07        109.64         3.86 o                         
   5   6   8          0.01          3.21         2.96 o                         
   6   6   8         32.02         45.80         3.66 o                         
 -12   7   8        177.74        182.77         5.22 o                         
 -11   7   8       1063.93       1046.50        21.00 o                         
 -10   7   8         68.42         86.04         4.65 o                         
  -9   7   8         13.46         16.18         3.78 o                         
  -8   7   8        523.52        543.34        12.87 o                         
  -7   7   8          2.99          4.84         3.41 o                         
  -6   7   8         23.35         26.75         3.42 o                         
  -5   7   8        162.12        173.55        11.31 o                         
  -4   7   8        290.62        295.68        10.47 o                         
  -3   7   8       1913.34       1936.93        58.60 o                         
  -2   7   8        539.39        522.67        17.33 o                         
  -1   7   8        316.50        295.61        12.26 o                         
   0   7   8         14.21         15.23         3.31 o                         
   1   7   8        894.58        967.56        31.55 o                         
   2   7   8         20.72         13.08         2.99 o                         
   3   7   8        711.02        691.90        33.13 o                         
   4   7   8        161.35        172.99         7.00 o                         
 -10   8   8         81.01         63.52         3.74 o                         
  -9   8   8          9.77          7.59         4.26 o                         
  -8   8   8         40.85         38.99         4.32 o                         
  -7   8   8          9.26         12.87         4.37 o                         
  -6   8   8        169.12        174.10        15.58 o                         
  -5   8   8        501.40        502.30        15.88 o                         
  -4   8   8        210.42        228.21         9.80 o                         
  -3   8   8          1.04          3.48         3.56 o                         
  -2   8   8         15.53         24.34         3.47 o                         
  -1   8   8        833.38        877.76        21.44 o                         
   0   8   8          0.63          3.67         4.13 o                         
   1   8   8         34.67         38.08         3.92 o                         
   2   8   8         34.09         29.34         3.87 o                         
   3   8   8         35.01         30.91        11.21 o                         
  -7   9   8        127.42        111.43         5.67 o                         
  -6   9   8        198.03        211.41        14.42 o                         
  -5   9   8        154.22        141.76        11.38 o                         
  -4   9   8        126.58        143.24        10.22 o                         
  -3   9   8        463.41        519.58        24.03 o                         
  -2   9   8         87.65         84.70         4.54 o                         
  -1   9   8          0.10          1.99         4.08 o                         
 -16   1   9          3.89          8.41         4.21 o                         
 -15   1   9         51.85         66.36         3.68 o                         
 -14   1   9         79.71         79.14         4.23 o                         
 -13   1   9        181.40        187.83         4.85 o                         
 -12   1   9        579.80        577.88        12.32 o                         
 -11   1   9         34.92         42.15         3.85 o                         
 -10   1   9       1304.25       1307.71        37.58 o                         
  -9   1   9       2019.46       1894.66        37.23 o                         
  -8   1   9        444.15        475.25        11.82 o                         
  -7   1   9        118.22        144.12         4.46 o                         
  -6   1   9          0.18         19.83         7.37 o                         
  -5   1   9       1039.70       1050.63        32.78 o                         
  -4   1   9       1398.76       1237.64        76.97 o                         
  -3   1   9        446.36        422.54         9.62 o                         
  -2   1   9         48.76         47.59         3.55 o                         
  -1   1   9       1132.79       1090.20        15.23 o                         
   0   1   9        832.93        818.79        18.84 o                         
   1   1   9        665.30        641.62        26.57 o                         
   2   1   9        465.81        462.45        16.31 o                         
   3   1   9        276.76        308.03         8.38 o                         
   4   1   9        415.74        400.09        14.43 o                         
   5   1   9        444.05        430.12        12.55 o                         
   6   1   9         56.48         70.32         3.40 o                         
   7   1   9          0.03          2.86         3.38 o                         
 -16   2   9          1.39          2.64         3.87 o                         
 -15   2   9         42.53         42.53         4.25 o                         
 -14   2   9         94.37         86.70         3.95 o                         
 -13   2   9         83.67         84.95         3.98 o                         
 -12   2   9         19.52         24.87         3.65 o                         
 -11   2   9        327.72        325.27         7.63 o                         
 -10   2   9         34.45         29.12         3.45 o                         
  -9   2   9         54.25         52.66         3.21 o                         
  -8   2   9        854.06        831.86        10.06 o                         
  -7   2   9        545.54        544.10        13.43 o                         
  -6   2   9          0.10          3.00         2.69 o                         
  -5   2   9          7.89         16.81         3.02 o                         
  -4   2   9          4.59          5.59         2.98 o                         
  -3   2   9        375.60        354.81         9.77 o                         
  -2   2   9        245.14        243.27        10.69 o                         
  -1   2   9        445.46        442.64         6.23 o                         
   0   2   9        245.49        216.66         8.62 o                         
   1   2   9        317.50        305.41         8.90 o                         
   2   2   9         50.21         45.84         2.89 o                         
   3   2   9        191.89        189.19         4.80 o                         
   4   2   9         10.59         14.42         2.92 o                         
   5   2   9         14.33          9.16         3.03 o                         
   6   2   9         33.56         25.60         3.16 o                         
   7   2   9         14.20         15.27         2.99 o                         
 -15   3   9         48.43         48.66         4.37 o                         
 -14   3   9        691.52        625.03        15.44 o                         
 -13   3   9        734.81        724.86        25.14 o                         
 -12   3   9         15.41         14.32         4.40 o                         
 -11   3   9        160.16        166.78         4.68 o                         
 -10   3   9          2.92         10.02         4.80 o                         
  -9   3   9          0.02          2.25         3.52 o                         
  -8   3   9        528.70        544.17        20.99 o                         
  -7   3   9        110.00        109.77         3.49 o                         
  -6   3   9       1475.39       1486.71        46.97 o                         
  -5   3   9       1237.44       1274.12        37.37 o                         
  -4   3   9         26.90         29.55         4.16 o                         
  -3   3   9        294.56        304.05         5.60 o                         
  -2   3   9       1681.08       1655.12        40.32 o                         
  -1   3   9        271.34        251.78         4.32 o                         
   0   3   9       1278.06       1316.69        23.36 o                         
   1   3   9        185.95        168.79         3.92 o                         
   2   3   9         21.80         24.89         2.78 o                         
   3   3   9         46.48         68.69         3.04 o                         
   4   3   9        379.76        355.61        12.01 o                         
   5   3   9        177.80        203.07         8.46 o                         
   6   3   9        106.31        108.73         4.83 o                         
   7   3   9        115.79        146.02         4.20 o                         
 -15   4   9        845.11        913.08        39.09 o                         
 -14   4   9          8.97         13.36         4.36 o                         
 -13   4   9        165.53        164.51         4.26 o                         
 -12   4   9        532.82        557.19        10.74 o                         
 -11   4   9          1.18          1.58         4.09 o                         
 -10   4   9          6.48          5.18         3.82 o                         
  -9   4   9        296.66        314.19        10.41 o                         
  -8   4   9        512.68        497.36        19.28 o                         
  -7   4   9       3633.94       3340.93       161.26 o                         
  -6   4   9        162.05        163.63         4.61 o                         
  -5   4   9         81.38         70.51         3.01 o                         
  -4   4   9        108.13        104.98         3.65 o                         
  -3   4   9          0.58          2.27         2.88 o                         
  -2   4   9        752.61        790.76        23.59 o                         
  -1   4   9       1459.02       1364.91        49.34 o                         
   0   4   9        248.34        232.54         9.70 o                         
   1   4   9       1329.70       1391.81        46.66 o                         
   2   4   9         62.75         72.56         3.45 o                         
   3   4   9          5.01          4.31         3.15 o                         
   4   4   9         67.62         63.19         3.18 o                         
   5   4   9         29.00         42.18         3.30 o                         
   6   4   9         24.28         35.49         3.59 o                         
 -14   5   9        502.23        488.45        13.94 o                         
 -13   5   9        177.91        181.40         4.76 o                         
 -12   5   9         20.06         20.75         4.49 o                         
 -11   5   9        410.38        394.41         7.17 o                         
 -10   5   9          0.62          3.32         3.83 o                         
  -9   5   9        724.49        732.87        13.04 o                         
  -8   5   9        221.34        229.27         7.01 o                         
  -7   5   9        359.97        348.50        11.31 o                         
  -6   5   9       1825.21       1702.85        56.76 o                         
  -5   5   9         91.86         98.85         4.85 o                         
  -4   5   9        831.36        851.37        29.39 o                         
  -3   5   9         12.47         14.60         3.22 o                         
  -2   5   9       2484.39       2349.23        73.43 o                         
  -1   5   9         57.13         58.51         3.05 o                         
   0   5   9       1103.25       1045.83        61.33 o                         
   1   5   9         11.18         18.94         3.34 o                         
   2   5   9         89.37         98.42         3.38 o                         
   3   5   9         19.38         20.99         3.32 o                         
   4   5   9        283.31        296.19         9.51 o                         
   5   5   9         22.91         29.68         3.39 o                         
 -13   6   9        149.71        153.99         5.27 o                         
 -12   6   9         26.17         28.02         4.06 o                         
 -11   6   9        889.98        875.63        35.08 o                         
 -10   6   9         53.24         54.64         4.20 o                         
  -9   6   9         59.73         65.61         4.40 o                         
  -8   6   9        713.91        700.28        11.98 o                         
  -7   6   9        725.03        711.48        21.19 o                         
  -6   6   9        193.43        183.68         9.61 o                         
  -5   6   9         16.34         17.87         3.43 o                         
  -4   6   9         15.60         15.53         3.27 o                         
  -3   6   9       1093.30       1128.96        46.56 o                         
  -2   6   9         27.01         26.48         3.10 o                         
  -1   6   9        846.08        820.01        38.91 o                         
   0   6   9        127.41        133.83         5.50 o                         
   1   6   9        346.31        330.19        13.83 o                         
   2   6   9        109.94        108.29         4.76 o                         
   3   6   9        609.97        624.95        30.42 o                         
   4   6   9         35.22         48.39         3.43 o                         
 -11   7   9        498.52        491.97         8.96 o                         
 -10   7   9         15.46         24.22         4.64 o                         
  -9   7   9        975.36        988.91        14.88 o                         
  -8   7   9        485.61        446.70        18.32 o                         
  -7   7   9        485.39        532.58        13.50 o                         
  -6   7   9        788.82        758.82        35.36 o                         
  -5   7   9         45.15         44.93         4.00 o                         
  -4   7   9       2169.16       2007.88        85.50 o                         
  -3   7   9          0.03          3.36         3.62 o                         
  -2   7   9        752.14        762.21        45.79 o                         
  -1   7   9         31.76         23.90         3.69 o                         
   0   7   9       1037.58       1052.11        36.64 o                         
   1   7   9        305.03        253.99        13.10 o                         
   2   7   9        173.33        175.82         7.46 o                         
   3   7   9         53.96         61.62         3.86 o                         
  -9   8   9          0.23          6.43         4.86 o                         
  -8   8   9          3.83          6.60         4.17 o                         
  -7   8   9        635.69        647.87        30.16 o                         
  -6   8   9          5.54          3.61         3.77 o                         
  -5   8   9         80.73         94.94         4.80 o                         
  -4   8   9         93.27         80.43         4.29 o                         
  -3   8   9         41.41         41.08         3.84 o                         
  -2   8   9          0.07          3.70         4.45 o                         
  -1   8   9         39.89         39.74         4.33 o                         
   0   8   9         96.89         69.24         4.52 o                         
   1   8   9        435.00        469.40        13.24 o                         
 -16   0  10        147.88        155.52         9.40 o                         
 -15   0  10        949.70       1041.11        29.28 o                         
 -14   0  10       1988.44       1944.52        24.58 o                         
 -13   0  10       4354.56       4253.07       174.05 o                         
 -12   0  10         42.06         52.40         5.85 o                         
 -11   0  10       2968.22       2991.83       211.13 o                         
 -10   0  10        369.70        356.21         9.07 o                         
  -9   0  10          0.84          4.45         5.97 o                         
  -8   0  10       1467.01       1596.23        41.07 o                         
  -7   0  10        404.48        362.67        36.09 o                         
  -6   0  10         63.09         67.44         4.39 o                         
  -5   0  10       1839.03       1969.23        17.02 o                         
  -4   0  10        211.23        228.45         6.34 o                         
  -3   0  10        526.88        595.81        38.80 o                         
  -2   0  10        137.10        106.78         7.18 o                         
  -1   0  10        590.01        663.74        27.74 o                         
   0   0  10       4272.45       4108.95       214.40 o                         
   1   0  10       4125.09       4166.69       140.80 o                         
   2   0  10        127.81        105.41        10.76 o                         
   3   0  10       1363.19       1387.76        46.93 o                         
   4   0  10       1054.15        977.94        36.68 o                         
   5   0  10         22.93         16.37         4.82 o                         
   6   0  10         11.93         11.61         5.68 o                         
 -15   1  10        267.44        264.66         7.04 o                         
 -14   1  10          7.44          8.37         4.41 o                         
 -13   1  10        521.81        540.76        17.00 o                         
 -12   1  10        592.55        593.54        17.14 o                         
 -11   1  10        604.89        604.84        12.19 o                         
 -10   1  10        534.83        567.12        12.62 o                         
  -9   1  10        232.72        248.71         4.23 o                         
  -8   1  10       3034.91       3061.62        59.55 o                         
  -7   1  10       2069.12       2021.38        68.48 o                         
  -6   1  10       1249.53       1220.22        43.12 o                         
  -5   1  10        244.59        219.55        25.20 o                         
  -4   1  10       1719.35       1792.02        91.29 o                         
  -3   1  10       2356.61       2147.39        49.82 o                         
  -2   1  10       3014.86       3186.03        92.12 o                         
  -1   1  10        147.21        129.23         3.47 o                         
   0   1  10        131.55        153.90         4.33 o                         
   1   1  10        695.69        732.02        29.91 o                         
   2   1  10         48.32         49.07         2.93 o                         
   3   1  10        838.65        866.50        35.26 o                         
   4   1  10        168.00        156.85         6.60 o                         
   5   1  10        120.47        141.97         4.68 o                         
   6   1  10        405.00        422.05        18.03 o                         
 -15   2  10       1123.71       1137.64        32.22 o                         
 -14   2  10        142.61        112.21         4.39 o                         
 -13   2  10        477.69        475.71        14.58 o                         
 -12   2  10          3.14          4.81         4.09 o                         
 -11   2  10       1625.10       1687.86        62.33 o                         
 -10   2  10        206.71        198.25         4.76 o                         
  -9   2  10       1906.02       1844.02        33.60 o                         
  -8   2  10        251.82        240.87         6.63 o                         
  -7   2  10       2038.88       2086.13        57.72 o                         
  -6   2  10        797.12        831.66        19.14 o                         
  -5   2  10         44.90         44.18         2.95 o                         
  -4   2  10        615.20        616.98        27.43 o                         
  -3   2  10        700.57        682.79        39.35 o                         
  -2   2  10       1380.00       1266.14        57.13 o                         
  -1   2  10         93.22         88.88         3.39 o                         
   0   2  10        364.99        345.89        12.47 o                         
   1   2  10        281.52        287.44         8.79 o                         
   2   2  10        223.06        251.53         5.39 o                         
   3   2  10       1355.61       1468.80        44.57 o                         
   4   2  10        453.38        405.68        24.11 o                         
   5   2  10       2142.13       2406.54       107.34 o                         
   6   2  10        170.50        145.59         7.00 o                         
 -15   3  10        692.84        710.60        13.42 o                         
 -14   3  10         32.61         32.14         4.25 o                         
 -13   3  10        787.14        765.05        28.85 o                         
 -12   3  10         48.43         46.50         3.97 o                         
 -11   3  10         51.05         52.74         3.81 o                         
 -10   3  10        116.86        118.79         7.95 o                         
  -9   3  10         26.24         31.06         3.82 o                         
  -8   3  10       1879.66       1783.32        49.05 o                         
  -7   3  10        130.90        138.29         6.46 o                         
  -6   3  10       2381.17       2438.41        95.26 o                         
  -5   3  10         24.10         34.87         3.13 o                         
  -4   3  10       1658.59       1660.99        29.44 o                         
  -3   3  10       3860.49       3706.39        80.05 o                         
  -2   3  10        312.73        339.01        11.91 o                         
  -1   3  10       1226.46       1194.33        35.86 o                         
   0   3  10        241.50        248.22         7.16 o                         
   1   3  10        463.30        419.83        16.95 o                         
   2   3  10         44.43         38.76         2.97 o                         
   3   3  10         28.10         28.70         3.15 o                         
   4   3  10          7.08         14.28         3.24 o                         
   5   3  10        235.75        273.89        14.98 o                         
 -14   4  10        399.05        377.00        17.95 o                         
 -13   4  10        982.09        998.71        25.24 o                         
 -12   4  10        197.18        218.57         7.44 o                         
 -11   4  10        967.52        953.80        31.30 o                         
 -10   4  10         21.79         21.07         3.77 o                         
  -9   4  10         84.64         82.36         3.85 o                         
  -8   4  10        199.72        197.27         7.01 o                         
  -7   4  10         81.29         81.97         4.19 o                         
  -6   4  10          6.01          8.53         2.88 o                         
  -5   4  10        322.60        285.47        10.92 o                         
  -4   4  10        316.36        285.34         8.96 o                         
  -3   4  10        100.21         89.50         3.07 o                         
  -2   4  10         41.97         43.51         2.82 o                         
  -1   4  10        423.22        411.53        12.73 o                         
   0   4  10        603.94        613.86        23.24 o                         
   1   4  10       1114.83       1210.92        43.93 o                         
   2   4  10        279.65        290.15         9.27 o                         
   3   4  10        446.32        400.49        24.74 o                         
   4   4  10        264.97        254.21        11.57 o                         
   5   4  10        305.66        300.91        13.02 o                         
 -13   5  10        362.93        380.88         6.95 o                         
 -12   5  10        399.72        443.91        15.63 o                         
 -11   5  10        869.88        906.02        15.10 o                         
 -10   5  10        896.79        913.38        30.91 o                         
  -9   5  10        221.70        222.39         6.83 o                         
  -8   5  10         60.82         52.83         3.75 o                         
  -7   5  10       1253.66       1155.11        56.31 o                         
  -6   5  10        201.78        194.89         6.34 o                         
  -5   5  10       2025.55       1937.00        84.95 o                         
  -4   5  10        721.99        701.65        23.84 o                         
  -3   5  10          8.82          9.80         3.07 o                         
  -2   5  10        712.30        684.29        27.16 o                         
  -1   5  10         21.59         22.65         2.87 o                         
   0   5  10        444.67        401.62        17.51 o                         
   1   5  10        907.08        934.58        31.00 o                         
   2   5  10          0.13         -0.14         3.00 o                         
   3   5  10        977.73        968.64        22.13 o                         
   4   5  10        293.84        289.58        21.94 o                         
 -12   6  10        311.45        301.60         4.87 o                         
 -11   6  10         85.66         95.82         4.56 o                         
 -10   6  10        138.25        144.84         6.68 o                         
  -9   6  10         61.25         61.69         4.67 o                         
  -8   6  10         44.91         57.21         4.06 o                         
  -7   6  10          9.65          9.36         3.32 o                         
  -6   6  10          9.41         13.88         3.54 o                         
  -5   6  10          4.94          6.52         3.83 o                         
  -4   6  10          4.77          3.20         3.46 o                         
  -3   6  10        157.75        138.62         4.59 o                         
  -2   6  10        101.15         98.12         3.57 o                         
  -1   6  10        439.91        437.94        21.27 o                         
   0   6  10          1.72          6.26         3.06 o                         
   1   6  10        109.13        112.27         4.67 o                         
   2   6  10        333.11        351.37        15.64 o                         
   3   6  10        513.84        489.25        34.04 o                         
 -10   7  10          2.57          2.74         3.84 o                         
  -9   7  10        383.85        368.66        25.41 o                         
  -8   7  10         55.14         56.60         4.49 o                         
  -7   7  10        826.87        804.30        23.84 o                         
  -6   7  10        647.60        674.60        31.36 o                         
  -5   7  10        577.88        578.11        23.59 o                         
  -4   7  10        413.62        397.70        21.18 o                         
  -3   7  10        158.60        170.03        10.75 o                         
  -2   7  10         77.55         86.14         4.37 o                         
  -1   7  10       1976.50       1880.73        90.32 o                         
   0   7  10        134.23        132.35         7.49 o                         
   1   7  10          8.75         12.58         3.57 o                         
  -7   8  10          0.85          7.26         4.92 o                         
  -6   8  10          0.00          4.29         4.64 o                         
  -5   8  10        197.22        193.62         9.39 o                         
  -4   8  10          2.99          4.34         4.25 o                         
  -3   8  10        145.14        155.85         5.92 o                         
  -2   8  10          1.50          1.16         5.50 o                         
 -15   1  11         62.80         68.80         4.98 o                         
 -14   1  11        108.23        121.36         4.85 o                         
 -13   1  11         27.79         27.99         4.07 o                         
 -12   1  11         87.09         86.17         4.12 o                         
 -11   1  11          6.66         17.04         4.83 o                         
 -10   1  11          1.45          3.78         3.92 o                         
  -9   1  11        312.38        332.21         5.31 o                         
  -8   1  11        783.76        786.33        48.12 o                         
  -7   1  11       1042.20       1178.65        32.79 o                         
  -6   1  11         83.48         83.65         4.01 o                         
  -5   1  11         95.69        101.35         4.03 o                         
  -4   1  11        163.38        144.48         8.05 o                         
  -3   1  11        839.92        928.30        42.44 o                         
  -2   1  11        382.87        357.64        17.47 o                         
  -1   1  11         27.66         27.74         3.57 o                         
   0   1  11         55.85         57.07         3.22 o                         
   1   1  11        222.21        245.31         7.33 o                         
   2   1  11          7.90          4.30         2.94 o                         
   3   1  11         36.31         50.10         3.78 o                         
   4   1  11          0.57          4.16         3.27 o                         
   5   1  11        262.44        316.37        12.24 o                         
 -15   2  11          5.41          4.77         4.63 o                         
 -14   2  11         73.84         82.57         4.85 o                         
 -13   2  11         46.03         43.04         4.59 o                         
 -12   2  11         30.83         32.36         4.37 o                         
 -11   2  11        335.56        339.93         8.26 o                         
 -10   2  11        116.55        117.86         3.86 o                         
  -9   2  11         43.38         30.39         4.44 o                         
  -8   2  11        114.40        121.47         7.91 o                         
  -7   2  11        216.03        229.74         4.29 o                         
  -6   2  11        333.14        324.36        13.41 o                         
  -5   2  11       2078.34       1868.33       141.92 o                         
  -4   2  11         73.10         68.46         3.80 o                         
  -3   2  11        514.72        512.93        20.23 o                         
  -2   2  11         32.95         36.85         3.51 o                         
  -1   2  11          0.18          2.55         3.24 o                         
   0   2  11          0.78          1.76         2.90 o                         
   1   2  11         16.10         11.00         3.28 o                         
   2   2  11         48.36         43.80         3.20 o                         
   3   2  11        201.03        217.34        12.15 o                         
   4   2  11         49.80         43.83         3.71 o                         
 -14   3  11        259.77        270.90         9.94 o                         
 -13   3  11        712.94        700.63        33.12 o                         
 -12   3  11         64.89         69.08         4.33 o                         
 -11   3  11       1350.73       1273.33        48.89 o                         
 -10   3  11        153.10        183.66         7.91 o                         
  -9   3  11         26.09         29.54         4.06 o                         
  -8   3  11        483.43        522.36        21.05 o                         
  -7   3  11        211.08        174.71        13.35 o                         
  -6   3  11          7.68          6.45         3.56 o                         
  -5   3  11        418.73        361.41        22.02 o                         
  -4   3  11         28.72         28.10         3.18 o                         
  -3   3  11          0.54          4.63         3.76 o                         
  -2   3  11         10.55         18.79         3.68 o                         
  -1   3  11         12.74         20.36         3.01 o                         
   0   3  11        766.16        798.59        17.66 o                         
   1   3  11       1223.99       1285.89        47.62 o                         
   2   3  11         98.41         92.35         3.75 o                         
   3   3  11        194.16        195.37        16.99 o                         
   4   3  11         47.94         44.42         3.68 o                         
 -13   4  11        361.19        384.31        17.25 o                         
 -12   4  11          2.05          5.25         4.68 o                         
 -11   4  11        224.58        205.30        11.28 o                         
 -10   4  11        429.13        450.26        20.03 o                         
  -9   4  11        164.84        152.06         7.75 o                         
  -8   4  11         54.54         63.62         3.98 o                         
  -7   4  11        257.46        247.08        16.56 o                         
  -6   4  11         31.06         33.62         3.26 o                         
  -5   4  11          4.35          6.62         3.12 o                         
  -4   4  11         67.37         56.72         3.45 o                         
  -3   4  11         75.31         72.37         3.51 o                         
  -2   4  11        719.67        661.12        25.83 o                         
  -1   4  11        441.49        413.71        12.94 o                         
   0   4  11        505.25        503.96        14.88 o                         
   1   4  11         53.93         46.27         3.57 o                         
   2   4  11          1.76          2.37         3.36 o                         
   3   4  11        527.96        576.80        21.32 o                         
 -12   5  11         10.74          9.29         4.23 o                         
 -11   5  11       1402.22       1446.57        48.02 o                         
 -10   5  11        240.25        251.72         8.07 o                         
  -9   5  11        578.30        557.70        36.93 o                         
  -8   5  11        131.25        132.77         4.98 o                         
  -7   5  11        965.32        951.37        35.92 o                         
  -6   5  11         75.29         68.29         4.16 o                         
  -5   5  11         70.34         66.25         3.59 o                         
  -4   5  11        741.90        730.08        24.33 o                         
  -3   5  11        152.51        166.16         6.09 o                         
  -2   5  11         18.39         19.03         3.25 o                         
  -1   5  11         50.11         49.23         3.48 o                         
   0   5  11        696.89        625.65        38.25 o                         
   1   5  11        434.13        404.76        19.32 o                         
   2   5  11          5.71          7.88         3.53 o                         
 -11   6  11        842.87        859.48        31.26 o                         
 -10   6  11        160.81        167.30         5.03 o                         
  -9   6  11         30.67         35.90         4.20 o                         
  -8   6  11         52.20         51.31         4.25 o                         
  -7   6  11         27.85         28.82         3.79 o                         
  -6   6  11        744.18        726.54        34.43 o                         
  -5   6  11       2289.42       1902.74       196.12 o                         
  -4   6  11        613.74        613.54        31.33 o                         
  -3   6  11        397.70        379.77        17.67 o                         
  -2   6  11          0.01          1.79         3.32 o                         
  -1   6  11          2.29          5.98         3.41 o                         
   0   6  11         63.50         74.13         3.62 o                         
   1   6  11         69.32         61.25         7.63 o                         
  -8   7  11         80.98         82.60         6.14 o                         
  -7   7  11        910.39        896.18        62.97 o                         
  -6   7  11         30.50         32.15         4.52 o                         
  -5   7  11         29.07         38.61         4.38 o                         
  -4   7  11        290.48        305.46        15.60 o                         
  -3   7  11        210.74        197.60        14.78 o                         
  -2   7  11        352.69        323.18        20.14 o                         
 -14   0  12        205.12        207.47        15.01 o                         
 -13   0  12       1518.40       1530.16        81.33 o                         
 -12   0  12        598.58        614.49        21.20 o                         
 -11   0  12       2305.78       2331.48        17.81 o                         
 -10   0  12         63.63         52.58         6.32 o                         
  -9   0  12        240.84        242.26         9.62 o                         
  -8   0  12       2578.73       2713.79       205.20 o                         
  -7   0  12         72.79         74.86        10.48 o                         
  -6   0  12       1955.78       2276.21        34.66 o                         
  -5   0  12        573.90        810.94        97.20 o                         
  -4   0  12        345.64        351.72        10.89 o                         
  -3   0  12        459.55        540.50         8.08 o                         
  -2   0  12         27.60         31.89         6.50 o                         
  -1   0  12        106.08         74.32        18.07 o                         
   0   0  12        354.59        376.68        26.13 o                         
   1   0  12        497.77        538.36        52.84 o                         
   2   0  12        535.28        561.61        24.37 o                         
   3   0  12        549.97        571.59        75.62 o                         
 -14   1  12        101.46        104.37         4.87 o                         
 -13   1  12        401.23        428.25        11.61 o                         
 -12   1  12        500.67        511.15        10.21 o                         
 -11   1  12        508.84        501.84        12.10 o                         
 -10   1  12        101.97        111.27         4.67 o                         
  -9   1  12        119.97        109.90         4.62 o                         
  -8   1  12        526.75        469.42        15.49 o                         
  -7   1  12        400.26        398.05        20.00 o                         
  -6   1  12        829.46        793.60        85.48 o                         
  -5   1  12        687.06        605.92        77.58 o                         
  -4   1  12        240.52        291.43         9.82 o                         
  -3   1  12         79.81         84.40        10.72 o                         
  -2   1  12          7.96          8.99         3.45 o                         
  -1   1  12       2218.91       2323.48        90.56 o                         
   0   1  12        741.48        743.19        31.17 o                         
   1   1  12       1159.01       1190.45        62.50 o                         
   2   1  12        373.98        331.28        19.51 o                         
   3   1  12       1414.47       1340.61        77.43 o                         
 -14   2  12        272.28        260.66         8.12 o                         
 -13   2  12        676.02        682.30        25.27 o                         
 -12   2  12        426.97        459.90        13.04 o                         
 -11   2  12        379.19        358.03         8.29 o                         
 -10   2  12          1.22          3.99         4.46 o                         
  -9   2  12        829.03        903.79        25.91 o                         
  -8   2  12        640.83        667.51        10.90 o                         
  -7   2  12       1125.97       1055.86        84.24 o                         
  -6   2  12         12.11         25.16         4.42 o                         
  -5   2  12        145.27        151.42         7.49 o                         
  -4   2  12       3459.61       3479.15       155.50 o                         
  -3   2  12         50.24         65.15         3.92 o                         
  -2   2  12        306.39        280.94        12.88 o                         
  -1   2  12          3.78          4.94         3.69 o                         
   0   2  12        264.36        257.57         8.80 o                         
   1   2  12        125.89        132.34         4.20 o                         
   2   2  12        122.47        104.29         7.36 o                         
   3   2  12        259.69        293.38        17.43 o                         
 -13   3  12        246.43        256.34         9.03 o                         
 -12   3  12        317.22        330.90        14.40 o                         
 -11   3  12        242.45        240.25        10.17 o                         
 -10   3  12        972.00       1011.18        45.87 o                         
  -9   3  12        407.11        404.01        17.00 o                         
  -8   3  12        814.36        843.20        31.60 o                         
  -7   3  12         68.63         77.60         4.20 o                         
  -6   3  12         44.39         45.77         4.17 o                         
  -5   3  12        298.69        305.48         7.92 o                         
  -4   3  12          5.42          8.01         3.55 o                         
  -3   3  12        536.41        530.27        25.39 o                         
  -2   3  12        139.01        131.82         5.80 o                         
  -1   3  12        131.99        113.84         4.51 o                         
   0   3  12         14.67         23.04         3.57 o                         
   1   3  12       1051.35        950.01        37.97 o                         
   2   3  12        580.31        581.76        32.77 o                         
 -12   4  12        234.62        240.66        12.74 o                         
 -11   4  12        466.05        488.09        30.48 o                         
 -10   4  12        187.61        183.68         8.50 o                         
  -9   4  12        232.24        230.91        13.52 o                         
  -8   4  12        517.33        533.94        64.04 o                         
  -7   4  12         26.65         30.62         3.87 o                         
  -6   4  12        955.80        965.88        48.42 o                         
  -5   4  12         55.86         65.11         6.12 o                         
  -4   4  12        105.69         96.07         5.01 o                         
  -3   4  12        416.13        413.91        18.06 o                         
  -2   4  12        150.91        131.17         6.52 o                         
  -1   4  12          9.37          7.73         3.58 o                         
   0   4  12          2.99          8.93         3.60 o                         
   1   4  12         46.70         57.56         4.18 o                         
 -11   5  12         84.02         98.28         6.23 o                         
 -10   5  12          0.02         18.67         4.65 o                         
  -9   5  12        110.02        116.77         6.32 o                         
  -8   5  12         97.20        103.01         5.97 o                         
  -7   5  12          4.66         10.58         4.69 o                         
  -6   5  12       1518.72       1338.40        37.55 o                         
  -5   5  12        218.77        205.91        16.12 o                         
  -4   5  12        350.37        302.38        13.54 o                         
  -3   5  12        128.22        112.66         9.43 o                         
  -2   5  12          0.77          2.10         3.63 o                         
  -1   5  12       1580.00       1535.06        96.39 o                         
   0   5  12        609.30        587.61        36.92 o                         
  -9   6  12         89.88         95.02         5.95 o                         
  -8   6  12        147.60        156.49         6.38 o                         
  -7   6  12         20.25         16.47         4.70 o                         
  -6   6  12        286.32        267.92        18.75 o                         
  -5   6  12          0.50          4.41         4.72 o                         
  -4   6  12         10.66         17.48         4.19 o                         
  -3   6  12        112.02        114.22         8.45 o                         
  -2   6  12         44.05         42.76         6.31 o                         
 -13   1  13         46.75         55.76         5.42 o                         
 -12   1  13        512.78        533.52        10.56 o                         
 -11   1  13         20.52         22.20         6.27 o                         
 -10   1  13         36.83         51.68         5.40 o                         
  -9   1  13         26.73         29.08         4.15 o                         
  -8   1  13         19.28         25.91         4.36 o                         
  -7   1  13        231.74        250.22        13.88 o                         
  -6   1  13        289.15        284.81        27.84 o                         
  -5   1  13        102.79        100.00         4.24 o                         
  -4   1  13        480.65        522.89        11.91 o                         
  -3   1  13        155.21        168.92         5.43 o                         
  -2   1  13        259.58        233.15        17.25 o                         
  -1   1  13          5.87          7.07         4.04 o                         
   0   1  13         45.95         34.72         4.07 o                         
   1   1  13        117.39        139.66         7.18 o                         
 -13   2  13         29.28         29.79         4.76 o                         
 -12   2  13          1.42          0.93         5.85 o                         
 -11   2  13          3.84          2.80         5.91 o                         
 -10   2  13         44.14         49.51         4.69 o                         
  -9   2  13        186.71        165.60        14.61 o                         
  -8   2  13         58.31         65.74         5.23 o                         
  -7   2  13         47.90         43.77         4.97 o                         
  -6   2  13         72.38         70.33         5.13 o                         
  -5   2  13         50.74         52.47         4.20 o                         
  -4   2  13        168.63        130.50        17.95 o                         
  -3   2  13         65.43         59.35         7.50 o                         
  -2   2  13         18.69         21.09         4.66 o                         
  -1   2  13         35.35         37.89         3.73 o                         
   0   2  13         11.59         11.39         4.21 o                         
 -12   3  13          8.68         13.73         5.89 o                         
 -11   3  13        198.07        165.64        13.06 o                         
 -10   3  13         38.95         35.84         5.28 o                         
  -9   3  13        134.80        152.85         7.56 o                         
  -8   3  13        976.47        929.84        55.85 o                         
  -7   3  13         84.83         81.74         8.56 o                         
  -6   3  13        241.57        271.41        15.01 o                         
  -5   3  13        181.69        192.24        11.11 o                         
  -4   3  13        363.39        341.57        12.75 o                         
  -3   3  13        195.43        210.86         4.55 o                         
  -2   3  13         20.32         16.17         3.58 o                         
  -1   3  13          0.01          5.31         3.83 o                         
   0   3  13        264.22        253.08        15.19 o                         
 -11   4  13        427.76        416.78        34.81 o                         
 -10   4  13        309.19        271.64        25.80 o                         
  -9   4  13         86.71         82.83         5.04 o                         
  -8   4  13        117.14        119.16        16.36 o                         
  -7   4  13        413.65        372.89        21.75 o                         
  -6   4  13         89.59         89.99         4.63 o                         
  -5   4  13          4.57         11.39         4.40 o                         
  -4   4  13        150.12        153.97         6.69 o                         
  -3   4  13         68.93         56.08         3.70 o                         
  -2   4  13         53.15         62.73         3.97 o                         
  -1   4  13        567.22        578.31        35.21 o                         
  -9   5  13        424.74        360.34        13.81 o                         
  -8   5  13        187.05        172.42        11.59 o                         
  -7   5  13        362.63        372.11        19.91 o                         
  -6   5  13        323.33        291.51        13.93 o                         
  -5   5  13        180.80        172.17        12.56 o                         
  -4   5  13        342.51        291.54        25.18 o                         
 -11   0  14        814.07        766.41        15.89 o                         
 -10   0  14        295.53        278.14         8.67 o                         
  -9   0  14        622.09        674.59        55.18 o                         
  -8   0  14       1291.22       1110.07       125.27 o                         
  -7   0  14         58.20         59.09        26.04 o                         
  -6   0  14       1680.25       1637.79        77.60 o                         
  -5   0  14         15.46         39.00         7.50 o                         
  -4   0  14       1276.84       1309.18        97.35 o                         
  -3   0  14         45.54         55.30        17.48 o                         
  -2   0  14          0.72         12.31         7.56 o                         
 -11   1  14          3.22          7.41         6.65 o                         
 -10   1  14       1133.91       1007.62        46.90 o                         
  -9   1  14         65.12         77.93         4.96 o                         
  -8   1  14       1905.28       1785.44       207.06 o                         
  -7   1  14        403.24        444.76        25.32 o                         
  -6   1  14        917.27        994.33        37.70 o                         
  -5   1  14        808.99        877.19        38.31 o                         
  -4   1  14        134.95        118.34         8.80 o                         
  -3   1  14        875.68        774.15       122.46 o                         
  -2   1  14         54.14         54.14         7.55 o                         
 -11   2  14        457.73        438.72        10.17 o                         
 -10   2  14        445.38        356.18        84.56 o                         
  -9   2  14        334.35        381.12        17.56 o                         
  -8   2  14          6.64          5.38         4.39 o                         
  -7   2  14        274.08        246.54        30.96 o                         
  -6   2  14        338.44        389.15        18.88 o                         
  -5   2  14         21.45         26.53         4.73 o                         
  -4   2  14        619.25        650.12        26.84 o                         
  -3   2  14         17.51         17.87         4.99 o                         
  -2   2  14       1534.09       1552.34        34.62 o                         
  -9   3  14          0.11         12.05         4.58 o                         
  -8   3  14        495.09        488.71        25.90 o                         
  -7   3  14        831.03        864.30        43.27 o                         
  -6   3  14        841.79        892.33        35.93 o                         
  -5   3  14         79.98         79.91        14.73 o                         
  -4   3  14        856.38        834.95        35.51 o                         
                                                                                
